# Supplementary material for: An entomopathogenic fungus exploits its host humoral antibacterial immunity to minimize bacterial competition in the hemolymph
Source: Microbiome. 2023 May 20;11:116. doi: 10.1186/s40168-023-01538-6 (PMC10199594; doi:10.1186/s40168-023-01538-6)
Supplement: Supplementary file 6 — Additional file 5: Table S1. The primers used in this study. [file 40168_2023_1538_MOESM5_ESM.xls]

## Sheet: Sheet1
Table S1. The primers used in this study.
	Target gene	Direction	Primer Sequence (5¢-3¢)
PCR	Bacterial universal 16S rRNA	Forward (16S-F)	TCCTACGGGAGGCAGCAGT
		Reverse (16S-R)	GGACTACCAGGGTATCTAATCCTGTT
	Bacterial universal 16S rRNA	Forward (16S-27F)	AGAGTTTGATCCTGGCTCAG
		Reverse (16S-1492R)	TACGGYTACCTTGTTACGACTT
	Bacterial universal 16S rRNA	Forward (16S-338F)	ACTCCTACGGGAGGCAGCAG
		Reverse (16S-806R)	GGACTACHVGGGTWTCTAAT
qPCR	Bacterial universal 16S rRNA	Forward (16S-F)	TCCTACGGGAGGCAGCAGT
		Reverse (16S-R)	GGACTACCAGGGTATCTAATCCTGTT
	A. johnsonii-specific 16S rRNA	Forward	CAACATTCCGAAAGGAATG
		Reverse	ACTAGCTAATCTGACTTAG
	S. rhizophila-specific 16S rRNA	Forward	TTCGTGGGGGATAACGTAG
		Reverse	CCGACATCGGCTCATCTATC
	E. ludwigii-specific 16S rRNA	Forward	CGGTGGCGAAGGCGGCCC
		Reverse	GGGAACAACCTCCAAGTCG
RT-qPCR	ChtEN03	Forward	TCGTCTATGGCTACGCTGG
		Reverse	GTTGGTGATGGCACGGTAG
	Gloverin	Forward	TCCAAGAGGAGCCAATG
		Reverse	TCCCAAAGTTCCGAAGA
	Cecropin 3	Forward	TCGTGTTCGCGTGTTTG
		Reverse	CACCGTCCCTGATGTTA
	Lebocin	Forward	GGCAGCAGTGGAAGTCG
		Reverse	GGGCGAGGGTTGAAAGG
	b-actin	Forward	CCTGGTATTGCTGACCGTATGC
		Reverse	CTGTTGGAAGGTGGAGAGGGAA
