# Supplementary material for: An entomopathogenic fungus exploits its host humoral antibacterial immunity to minimize bacterial competition in the hemolymph
Source: Microbiome. 2023 May 20;11:116. doi: 10.1186/s40168-023-01538-6 (PMC10199594; doi:10.1186/s40168-023-01538-6)
Supplement: Supplementary file 7 — Additional file 6: Table S2. The proteins detected exclusively in the plasmacollected from PBS (PPB)-injected or blastospore (PBL)-injected groups at 48 hpi. [file 40168_2023_1538_MOESM6_ESM.xls]

## Sheet: Sheet1
Table S2. The proteins detected exclusively in the plasma collected from PBS (PPB)-injected or blastospore (PBL)-injected groups at 48 hpi.
Protein (UniProt ID)	Protein Name	Gene Name	ProteinGroup	FastaHeaders	Proteins	Peptides	UniquePeptides	RazorUniquePeptides	Coverage	MolWeight	LFQ intensity PBL-1	LFQ intensity PBL-2	LFQ intensity PBL-3	LFQ intensity PPB-1	LFQ intensity PPB-2	LFQ intensity PPB-3
R4IT84	Rho1	RHO1	R4IT84;A0A2W1BVK8	tr|R4IT84|R4IT84_HELAM Rho1 OS=Helicoverpa armigera OX=29058 GN=RHO1 PE=2 SV=1;tr|A0A2W1BVK8|A0A2W1BVK8_HELAM Uncharacterized protein OS=Helicoverpa armigera OX=29058 GN=HaOG205659 PE=4 SV=1	2	1	1	1	5.2	21.637	3286100		4007800
B6CME8	Trypsin	HaOG200517	B6CME8	tr|B6CME8|B6CME8_HELAM Trypsin OS=Helicoverpa armigera OX=29058 GN=HaOG200517 PE=2 SV=1	1	1	1	1	5.7	29.188	5243000		8379400
O18438	Chymotrypsin-like protease		O18438	tr|O18438|O18438_HELAM Chymotrypsin-like protease OS=Helicoverpa armigera OX=29058 PE=2 SV=1	1	1	1	1	6.2	29.922	5708200		13441000
A0A0A7R7B5	Chitin deacetylase 1	cda2	A0A0A7R7B5;A0A2W1BWV5	tr|A0A0A7R7B5|A0A0A7R7B5_HELAM Chitin deacetylase 1 OS=Helicoverpa armigera OX=29058 GN=cda2 PE=2 SV=1;tr|A0A2W1BWV5|A0A2W1BWV5_HELAM Uncharacterized protein OS=Helicoverpa armigera OX=29058 GN=HaOG217147 PE=4 SV=1	2	1	1	1	2.1	60.779	6710700		9456600
A0A2W1BRS8	Cytochrome c domain-containing protein	HaOG207820	A0A2W1BRS8	tr|A0A2W1BRS8|A0A2W1BRS8_HELAM Uncharacterized protein OS=Helicoverpa armigera OX=29058 GN=HaOG207820 PE=3 SV=1	1	3	3	3	38.9	11.923	6866200		2776900
A0A2W1BTA5	Proteasome subunit alpha type	HaOG202307	A0A2W1BTA5	tr|A0A2W1BTA5|A0A2W1BTA5_HELAM Proteasome subunit alpha type OS=Helicoverpa armigera OX=29058 GN=HaOG202307 PE=3 SV=1	1	2	2	2	11.4	27.074	7110100	9499400
A0A2W1BHK7	Uncharacterized protein	HaOG209945	A0A2W1BHK7	tr|A0A2W1BHK7|A0A2W1BHK7_HELAM Proteasome subunit alpha type OS=Helicoverpa armigera OX=29058 GN=HaOG209945 PE=3 SV=1	1	2	2	2	8.3	28.155	7421000	15314000	14482000
A0A2W1BCF9	TIL domain-containing protein	HaOG211930	A0A2W1BCF9	tr|A0A2W1BCF9|A0A2W1BCF9_HELAM Uncharacterized protein OS=Helicoverpa armigera OX=29058 GN=HaOG211930 PE=4 SV=1	1	1	1	1	9	17.26	8127800	11297000
A0A2W1BU58	Chemosensory protein 26	HaOG200677	A0A2W1BU58;A0A1Z2R8Q9;A0A0A0VG76	tr|A0A2W1BU58|A0A2W1BU58_HELAM Uncharacterized protein OS=Helicoverpa armigera OX=29058 GN=HaOG200677 PE=4 SV=1;tr|A0A1Z2R8Q9|A0A1Z2R8Q9_HELAM Chemosensory protein 26 OS=Helicoverpa armigera OX=29058 GN=CSP26 PE=2 SV=1;tr|A0A0A0VG76|A0A0A0VG76_HELAM Chemos	3	2	2	2	19.5	13.955	8657200	21609000	19255000
A0A2W1B9W8	ATP-citrate synthase	HaOG212113	A0A2W1B9W8	tr|A0A2W1B9W8|A0A2W1B9W8_HELAM ATP-citrate synthase OS=Helicoverpa armigera OX=29058 GN=HaOG212113 PE=3 SV=1	1	5	5	5	8.9	118.74	9372300		8809100
A0A168T0J5	Male-specific protein		A0A168T0J5	tr|A0A168T0J5|A0A168T0J5_HELAM Male-specific protein OS=Helicoverpa armigera OX=29058 PE=2 SV=1	1	3	3	3	11.2	27.217	10636000	15004000	23804000
A0A2W1BHZ8	Serine protease (SP) snake-like	HaOG213677	A0A2W1BHZ8;A0A2W1B4D5;A0A2W1BD72	tr|A0A2W1BHZ8|A0A2W1BHZ8_HELAM Uncharacterized protein OS=Helicoverpa armigera OX=29058 GN=HaOG213677 PE=3 SV=1;tr|A0A2W1B4D5|A0A2W1B4D5_HELAM Uncharacterized protein OS=Helicoverpa armigera OX=29058 GN=HaOG213676 PE=3 SV=1;tr|A0A2W1BD72|A0A2W1BD72_HELAM U	3	2	2	2	7.7	45.757	11749000	5293400	5180100
A0A2W1BGZ6	Plastin-3	HaOG207966	A0A2W1BGZ6	tr|A0A2W1BGZ6|A0A2W1BGZ6_HELAM Uncharacterized protein OS=Helicoverpa armigera OX=29058 GN=HaOG207966 PE=4 SV=1	1	4	4	4	7.8	66.113	12517000		18566000
A0A2W1BAV9	Uncharacterized protein	HaOG211089	A0A2W1BAV9	tr|A0A2W1BAV9|A0A2W1BAV9_HELAM Uncharacterized protein OS=Helicoverpa armigera OX=29058 GN=HaOG211089 PE=4 SV=1	1	3	3	3	11.7	29.355	12555000	12189000	13586000
A0A2W1BMX7	Uncharacterized protein	HaOG204708	A0A2W1BMX7	tr|A0A2W1BMX7|A0A2W1BMX7_HELAM Uncharacterized protein OS=Helicoverpa armigera OX=29058 GN=HaOG204708 PE=4 SV=1	1	2	2	2	15.1	17.738	14055000		8404900
A0A2W1BV38	Microvitellogenin-like	HaOG217008	A0A2W1BV38	tr|A0A2W1BV38|A0A2W1BV38_HELAM Uncharacterized protein OS=Helicoverpa armigera OX=29058 GN=HaOG217008 PE=4 SV=1	1	21	0	1	55.7	47.876	15728000		14293000
A0A2W1BXI8	Alpha-carbonic anhydrase domain-containing protein	HaOG202744	A0A2W1BXI8	tr|A0A2W1BXI8|A0A2W1BXI8_HELAM Uncharacterized protein OS=Helicoverpa armigera OX=29058 GN=HaOG202744 PE=4 SV=1	1	2	2	2	8	41.074	15997000	12196000	11053000
A0A2W1BWF3	Lactase-phlorizin hydrolase-like	HaOG203684	A0A2W1BWF3	tr|A0A2W1BWF3|A0A2W1BWF3_HELAM Uncharacterized protein OS=Helicoverpa armigera OX=29058 GN=HaOG203684 PE=3 SV=1	1	5	5	5	12.7	58.656	17064000	25044000	26873000
A0A2W1BHQ1	Peptidylprolyl isomerase	HaOG211274	A0A2W1BHQ1	tr|A0A2W1BHQ1|A0A2W1BHQ1_HELAM Peptidylprolyl isomerase OS=Helicoverpa armigera OX=29058 GN=HaOG211274 PE=4 SV=1	1	2	2	2	23.1	11.772	17527000		20739000
A0A2W1BIM5	Uncharacterized protein	HaOG209433	A0A2W1BIM5	tr|A0A2W1BIM5|A0A2W1BIM5_HELAM Uncharacterized protein OS=Helicoverpa armigera OX=29058 GN=HaOG209433 PE=4 SV=1	1	1	1	1	21.9	7.2283	20302000	56561000	23598000
D7RZZ9	Chymotrypsin		D7RZZ9;D7RZZ8;D7RZZ7;D7RZZ6;D2Y4U4;B6CMF0	tr|D7RZZ9|D7RZZ9_HELAM Chymotrypsin OS=Helicoverpa armigera OX=29058 PE=2 SV=1;tr|D7RZZ8|D7RZZ8_HELAM Chymotrypsin OS=Helicoverpa armigera OX=29058 PE=2 SV=1;tr|D7RZZ7|D7RZZ7_HELAM Chymotrypsin OS=Helicoverpa armigera OX=29058 PE=2 SV=1;tr|D7RZZ6|D7RZZ6_HE	6	2	1	1	10.8	30.525	24842000		10253000
A0A2W1BUV6	UTP--glucose-1-phosphate uridylyltransferase	HaOG203395	A0A2W1BUV6	tr|A0A2W1BUV6|A0A2W1BUV6_HELAM UTP--glucose-1-phosphate uridylyltransferase OS=Helicoverpa armigera OX=29058 GN=HaOG203395 PE=3 SV=1	1	4	4	4	9.2	58.99	31037000	6868700	33510000
B1NLE6	Lipase-like protein (Fragment)	Lix-3	B1NLE6;B6CMF6;I3QC06	tr|B1NLE6|B1NLE6_HELAM Lipase-like protein (Fragment) OS=Helicoverpa armigera OX=29058 GN=Lix-3 PE=2 SV=1;tr|B6CMF6|B6CMF6_HELAM Inactive lipase (Fragment) OS=Helicoverpa armigera OX=29058 PE=2 SV=1;tr|I3QC06|I3QC06_HELAM Neutral lipase OS=Helicoverpa armi	3	2	2	2	16.1	30.525	34837000		33875000
B7SVL3	Beta-1,3-glucan recognition protein 2a (bGRP2a)	BGRP2a	B7SVL3;A0A2W1BZR7	tr|B7SVL3|B7SVL3_HELAM Beta-1,3-glucan recognition protein 2a (Fragment) OS=Helicoverpa armigera OX=29058 GN=BGRP2a PE=2 SV=1;tr|A0A2W1BZR7|A0A2W1BZR7_HELAM Uncharacterized protein OS=Helicoverpa armigera OX=29058 GN=HaOG217215 PE=4 SV=1	2	3	3	3	10.3	49.297	36266000	9952500	28475000
A0A290U611	Serpin 5		A0A290U611;A0A1L5J018	tr|A0A290U611|A0A290U611_HELAM Serpin-5 OS=Helicoverpa armigera OX=29058 PE=2 SV=1;tr|A0A1L5J018|A0A1L5J018_HELAM Serine protease inhibitor 5 OS=Helicoverpa armigera OX=29058 GN=serpin-5 PE=2 SV=1	2	5	5	5	17.5	45.093	40070000	71435000	44314000
A0A2W1C140	Galectin 9-like	HaOG217246	A0A2W1C140	tr|A0A2W1C140|A0A2W1C140_HELAM Galectin OS=Helicoverpa armigera OX=29058 GN=HaOG217246 PE=4 SV=1	1	2	2	2	11.8	25.973	42670000		28297000
W8JAI9	Peptidoglycan-recognition protein-A (PGRP-A)	PGRP-A	W8JAI9	tr|W8JAI9|W8JAI9_HELAM Peptidoglycan-recognition protein OS=Helicoverpa armigera OX=29058 GN=PGRP-A PE=2 SV=1	1	7	1	1	56	21.23	44064000		54929000
A0A0F6PB63	Trehalase		A0A0F6PB63	tr|A0A0F6PB63|A0A0F6PB63_HELAM Trehalase OS=Helicoverpa armigera OX=29058 PE=2 SV=1	1	9	9	9	20.5	65.384	45169000	87336000	88272000
A0A2W1B4B9	Moesin/ezrin/radixin homolog 1	HaOG213684	A0A2W1B4B9	tr|A0A2W1B4B9|A0A2W1B4B9_HELAM Uncharacterized protein OS=Helicoverpa armigera OX=29058 GN=HaOG213684 PE=4 SV=1	1	1	1	1	2.5	70.792	45628000	26577000
A0A2W1BPC4	VWFC domain-containing protein	HaOG207642	A0A2W1BPC4	tr|A0A2W1BPC4|A0A2W1BPC4_HELAM Uncharacterized protein OS=Helicoverpa armigera OX=29058 GN=HaOG207642 PE=4 SV=1	1	7	7	7	9.6	100.29	46963000	54473000	29088000
B6CMF3	Lipase (Fragment)		B6CMF3;I3QC04	tr|B6CMF3|B6CMF3_HELAM Lipase (Fragment) OS=Helicoverpa armigera OX=29058 PE=2 SV=1;tr|I3QC04|I3QC04_HELAM Neutral lipase OS=Helicoverpa armigera OX=29058 GN=Lipn001 PE=2 SV=1	2	3	3	3	21.6	30.973	47675000	21668000	90049000
A0A2W1BC65	Uncharacterized protein	HaOG214651	A0A2W1BC65	tr|A0A2W1BC65|A0A2W1BC65_HELAM Uncharacterized protein OS=Helicoverpa armigera OX=29058 GN=HaOG214651 PE=4 SV=1	1	9	2	2	51.3	39.014	56400000	22006000	38862000
O18450	Chymotrypsin-like protease		O18450;Q7JMX5;O18444;O18445;O18448;O18443;A9P3S5	tr|O18450|O18450_HELAM Chymotrypsin-like protease OS=Helicoverpa armigera OX=29058 PE=2 SV=1;tr|Q7JMX5|Q7JMX5_HELAM Chymotrypsin-like protease (Fragment) OS=Helicoverpa armigera OX=29058 PE=2 SV=1;tr|O18444|O18444_HELAM Chymotrypsin-like protease (Fragment	7	7	6	7	30.8	30.776	94596000	18935000	65302000
Q6H962	Carboxypeptidase	ca42	Q6H962	tr|Q6H962|Q6H962_HELAM Carboxypeptidase OS=Helicoverpa armigera OX=29058 GN=ca42 PE=2 SV=1	1	4	4	4	12.5	47.903	103980000	18046000	50195000
A0A2W1BX75	Proteasomal ATPase-associated factor 1	HaOG204720	A0A2W1BX75	tr|A0A2W1BX75|A0A2W1BX75_HELAM Uncharacterized protein OS=Helicoverpa armigera OX=29058 GN=HaOG204720 PE=4 SV=1	1	1	1	1	4.6	42.445	152130000	65993000	222060000
B7SVL5	Beta-1,3-glucan recognition protein 3 (bGRP3)	BGRP3	B7SVL5	tr|B7SVL5|B7SVL5_HELAM Beta-1,3-glucan recognition protein 3 OS=Helicoverpa armigera OX=29058 GN=BGRP3 PE=2 SV=1	1	10	1	1	31.5	53.365	157640000	38401000	123070000
A0A2W1BGD8	Carboxylic ester hydrolase	HaOG200152	A0A2W1BGD8	tr|A0A2W1BGD8|A0A2W1BGD8_HELAM Carboxylic ester hydrolase OS=Helicoverpa armigera OX=29058 GN=HaOG200152 PE=3 SV=1	1	9	2	9	21	63.663	206160000	108420000	117140000
A0A2W1BP82	Dynamin-type G domain-containing protein	HaOG206103	A0A2W1BP82	tr|A0A2W1BP82|A0A2W1BP82_HELAM Uncharacterized protein OS=Helicoverpa armigera OX=29058 GN=HaOG206103 PE=3 SV=1	1	1	1	1	3.5	49.382		1687700	4838600
F8SL47	Obg-like ATPase 1		F8SL47	tr|F8SL47|F8SL47_HELAM Obg-like ATPase 1 OS=Helicoverpa armigera OX=29058 PE=3 SV=1	1	2	2	2	6.3	44.671		4677100	6558500
A0A1X9QDU1	Phosphoglycerate mutase		A0A1X9QDU1	tr|A0A1X9QDU1|A0A1X9QDU1_HELAM Phosphoglycerate mutase OS=Helicoverpa armigera armigera OX=52318 PE=2 SV=1	1	4	4	4	19.2	28.759		13033000	17236000
A0A2W1BWC1	Adenosine deaminase	HaOG201940	A0A2W1BWC1	tr|A0A2W1BWC1|A0A2W1BWC1_HELAM Uncharacterized protein OS=Helicoverpa armigera OX=29058 GN=HaOG201940 PE=4 SV=1	1	5	4	4	12.6	59.338		23528000	18980000
A0A2W1BVE0	Uncharacterized protein	HaOG204384	A0A2W1BVE0	tr|A0A2W1BVE0|A0A2W1BVE0_HELAM Uncharacterized protein OS=Helicoverpa armigera OX=29058 GN=HaOG204384 PE=4 SV=1	1	1	1	1	17.4	11.454		28928000	16661000
A0A2W1BS30	Ejaculatory bulb-specific protein 3-like	HaOG200678	A0A2W1BS30;A0A1Z2R8P8	tr|A0A2W1BS30|A0A2W1BS30_HELAM Uncharacterized protein OS=Helicoverpa armigera OX=29058 GN=HaOG200678 PE=4 SV=1;tr|A0A1Z2R8P8|A0A1Z2R8P8_HELAM Chemosensory protein 23 OS=Helicoverpa armigera OX=29058 GN=CSP23 PE=2 SV=1	2	2	2	2	16.8	14.244				38910000		14774000
A0A2W1BFD5	Stimulator of interferon genes protein	HaOG208745	A0A2W1BFD5	tr|A0A2W1BFD5|A0A2W1BFD5_HELAM Uncharacterized protein OS=Helicoverpa armigera OX=29058 GN=HaOG208745 PE=4 SV=1	1	1	1	1	3.6	38.037				103860000	97830000
A0A2W1BHV2	Endochitinase A-like	HaOG208728	A0A2W1BHV2	tr|A0A2W1BHV2|A0A2W1BHV2_HELAM Uncharacterized protein OS=Helicoverpa armigera OX=29058 GN=HaOG208728 PE=4 SV=1	1	2	2	2	1.8	92.413					9603000	15252000
A0A2W1BS95	Lysosome-associated membrane glycoprotein 2-like	HaOG203608	A0A2W1BS95	tr|A0A2W1BS95|A0A2W1BS95_HELAM Uncharacterized protein OS=Helicoverpa armigera OX=29058 GN=HaOG203608 PE=3 SV=1	1	3	3	3	12.5	35.467				21194000	19437000	28051000
A0A2W1BXX0	Ctenidin-1-like	HaOG204381	A0A2W1BXX0	tr|A0A2W1BXX0|A0A2W1BXX0_HELAM Uncharacterized protein OS=Helicoverpa armigera OX=29058 GN=HaOG204381 PE=4 SV=1	1	1	1	1	10.3	9.7834					21937000	23364000
J9VHK5	Chemosensory protein 10	HaOG200673	J9VHK5	tr|J9VHK5|J9VHK5_HELAM Chemosensory protein 10 OS=Helicoverpa armigera OX=29058 GN=HaOG200673 PE=2 SV=1	1	2	2	2	18.9	13.852				7417100	9881400
Proteins unique to PBL are shaded in red, while proteins exclusively detected in PPB are shaded in green. Immune-related proteins are in blue.
