# Supplementary material for: An entomopathogenic fungus exploits its host humoral antibacterial immunity to minimize bacterial competition in the hemolymph
Source: Microbiome. 2023 May 20;11:116. doi: 10.1186/s40168-023-01538-6 (PMC10199594; doi:10.1186/s40168-023-01538-6)
Supplement: Supplementary file 8 — Additional file 7: Table S3. The proteins shared between the plasma collected from PBS (PPB)-injected and blastospore (PBL)-injected groups at 48 hpi. [file 40168_2023_1538_MOESM7_ESM.xls]

## Sheet: Sheet1
Table S3. The proteins shared between the plasma collected from PBS (PPB)-injected and blastospore (PBL)-injected groups at 48 hpi.
Protein (UniProt ID)	Protein Name	Gene Name	ProteinGroup	FastaHeaders	Proteins	Peptides	UniquePeptides	RazorUniquePeptides	Coverage	MolWeight	LFQ intensity PBL-1	LFQ intensity PBL-2	LFQ intensity PBL-3	average PBL	LFQ intensity PPB-1	LFQ intensity PPB-2	LFQ intensity PPB-3	average PPB	PBL/PPB	t test p value
A0A2W1BDI6	Peptidase S1 domain-containing protein	HaOG209740	A0A2W1BDI6	tr|A0A2W1BDI6|A0A2W1BDI6_HELAM Uncharacterized protein OS=Helicoverpa armigera OX=29058 GN=HaOG209740 PE=3 SV=1	1	21	21	21	45.6	59.372	1380300000	559220000	1003800000	9.81107e+08	65923000	93384000	115770000	9.16923e+07	10.7	0.0200999
A0A2W1BDE5	Uncharacterized protein	HaOG214654	A0A2W1BDE5	tr|A0A2W1BDE5|A0A2W1BDE5_HELAM Uncharacterized protein OS=Helicoverpa armigera OX=29058 GN=HaOG214654 PE=4 SV=1	1	16	16	16	52.1	66.946	36768000000	10881000000	25780000000	2.44763e+10	2115300000	2525500000	2743500000	2.46143e+09	9.94393	0.0426466
A0A2D1ATW2	C-type lectin 14 (CTL14)		A0A2D1ATW2	tr|A0A2D1ATW2|A0A2D1ATW2_HELAM C-type lectin 14 OS=Helicoverpa armigera OX=29058 PE=2 SV=1	1	6	6	6	24.4	35.658	121530000	61604000	92866000	92000000	6933900	12263000	8680300	9292400	9.90056	0.00890513
B1NLE3	Protease	SerProx-4	B1NLE3;A0A2W1BQ29	tr|B1NLE3|B1NLE3_HELAM Protease OS=Helicoverpa armigera OX=29058 GN=SerProx-4 PE=2 SV=1;tr|A0A2W1BQ29|A0A2W1BQ29_HELAM Uncharacterized protein OS=Helicoverpa armigera OX=29058 GN=HaOG200512 PE=3 SV=1	2	7	7	7	35	35.908	244700000	224590000	389790000	286360000	31548000	51830000	26039000	3.64723e+07	7.85143	0.00898247
A0A2W1BDM4	Uncharacterized protein	HaOG209709	A0A2W1BDM4	tr|A0A2W1BDM4|A0A2W1BDM4_HELAM Uncharacterized protein OS=Helicoverpa armigera OX=29058 GN=HaOG209709 PE=4 SV=1	1	2	2	2	21.4	9.4679	92991000	125400000	56033000	9.14747e+07	16721000	10736000	8942700	1.21332e+07	7.53918	0.0170686
A0A0U2SI98	Gloverin	Glo	A0A0U2SI98;A0A2W1BJN7	tr|A0A0U2SI98|A0A0U2SI98_HELAM Gloverin OS=Helicoverpa armigera OX=29058 GN=Glo PE=2 SV=1;tr|A0A2W1BJN7|A0A2W1BJN7_HELAM Uncharacterized protein OS=Helicoverpa armigera OX=29058 GN=HaOG206494 PE=4 SV=1	2	7	5	5	41	18.998	255680000	685680000	534780000	4.92047e+08	65107000	32320000	100060000	65829000	7.47462	0.0287341
A0A2W1B8N9	Uncharacterized protein	HaOG215635	A0A2W1B8N9;A0A2W1B4T7	tr|A0A2W1B8N9|A0A2W1B8N9_HELAM Uncharacterized protein OS=Helicoverpa armigera OX=29058 GN=HaOG215635 PE=4 SV=1	2	15	8	15	53.6	53.628	958850000	478140000	719460000	7.18817e+08	63788000	140720000	115080000	1.06529e+08	6.74759	0.0121113
A0A2W1BRV6	Lipocln_cytosolic_FA-bd_dom domain-containing protein	HaOG202920	A0A2W1BRV6	tr|A0A2W1BRV6|A0A2W1BRV6_HELAM Uncharacterized protein OS=Helicoverpa armigera OX=29058 GN=HaOG202920 PE=4 SV=1	1	7	7	7	27.9	25.258	3179800000	5599200000	3776400000	4.18513e+09	741490000	855240000	376170000	6.57633e+08	6.36393	0.00894077
A0A2W1BES1	Hemolin	HaOG209708	A0A2W1BES1	tr|A0A2W1BES1|A0A2W1BES1_HELAM Uncharacterized protein OS=Helicoverpa armigera OX=29058 GN=HaOG209708 PE=4 SV=1	1	12	12	12	48.3	36.264	740920000	1120200000	531490000	7.97537e+08	168530000	158230000	59758000	1.28839e+08	6.19016	0.0190214
A0A2W1BI64	Uncharacterized protein	HaOG213568	A0A2W1BI64	tr|A0A2W1BI64|A0A2W1BI64_HELAM Uncharacterized protein OS=Helicoverpa armigera OX=29058 GN=HaOG213568 PE=3 SV=1	1	9	9	9	14.2	121.28	101580000	70077000	134970000	102209000		9718600	26014000	17866300	5.72077	0.0430262
A0A2W1BLP2	Peptidoglycan-recognition protein-like (PGRP-like)	HaOG205262	A0A2W1BLP2;E5D600	tr|A0A2W1BLP2|A0A2W1BLP2_HELAM Peptidoglycan-recognition protein OS=Helicoverpa armigera OX=29058 GN=HaOG205262 PE=3 SV=1;tr|E5D600|E5D600_HELAM Peptidoglycan recognition-like protein A (Fragment) OS=Helicoverpa armigera OX=29058 GN=PGRPA PE=2 SV=1	2	7	1	7	52.4	21.258	1099800000	422610000	778580000	7.66997e+08	125690000	154110000	157700000	1.45833e+08	5.25941	0.0337975
E5D605	Cecropin 3	Cec-3	E5D605;A0A2W1C2G9	tr|E5D605|E5D605_HELAM Cecropin 3 OS=Helicoverpa armigera OX=29058 GN=Cec-3 PE=2 SV=1;tr|A0A2W1C2G9|A0A2W1C2G9_HELAM Uncharacterized protein OS=Helicoverpa armigera OX=29058 GN=HaOG202239 PE=3 SV=1	2	1	1	1	19	6.8001	51090000	92328000	89452000	7.76233e+07	10117000		19992000	15054500	5.15616	0.0376859
Q6UB44	Cathepsin L-like protease		Q6UB44	tr|Q6UB44|Q6UB44_HELAM Cathepsin L-like protease OS=Helicoverpa armigera OX=29058 PE=2 SV=1	1	10	10	10	39	37.895	1952900000	2368600000	1737800000	2.01977e+09	384880000	403250000	425060000	4.04397e+08	4.99452	0.000957694
A0A2W1BWP9	Beta-1,3-glucan recognition protein 1 (bGRP1)	HaOG217219	A0A2W1BWP9;B7SVL2	tr|A0A2W1BWP9|A0A2W1BWP9_HELAM Uncharacterized protein OS=Helicoverpa armigera OX=29058 GN=HaOG217219 PE=4 SV=1;tr|B7SVL2|B7SVL2_HELAM Beta-1,3-glucan recognition protein 1 OS=Helicoverpa armigera OX=29058 GN=BGRP1 PE=2 SV=1	2	16	16	16	39	56.195	1115900000	622220000	1100900000	946340000	124180000	234760000	226350000	1.95097e+08	4.85062	0.0106061
A0A2W1BRH1	Uncharacterized protein	HaOG204008	A0A2W1BRH1	tr|A0A2W1BRH1|A0A2W1BRH1_HELAM Uncharacterized protein OS=Helicoverpa armigera OX=29058 GN=HaOG204008 PE=4 SV=1	1	37	37	37	16.3	320.33	253950000	234040000	209800000	2.32597e+08	9740100	113840000	23187000	4.89224e+07	4.7544	0.00636732
A0A2W1BSN3	Uncharacterized protein	HaOG202603	A0A2W1BSN3	tr|A0A2W1BSN3|A0A2W1BSN3_HELAM Uncharacterized protein OS=Helicoverpa armigera OX=29058 GN=HaOG202603 PE=4 SV=1	1	2	2	2	21.1	13.065	907720000	332360000	756740000	6.65607e+08	108050000	128500000	190430000	1.42327e+08	4.67661	0.0396539
A0A2W1BKS7	Carboxylic ester hydrolase	HaOG200151	A0A2W1BKS7;D5G3H1	tr|A0A2W1BKS7|A0A2W1BKS7_HELAM Carboxylic ester hydrolase OS=Helicoverpa armigera OX=29058 GN=HaOG200151 PE=3 SV=1	2	16	1	16	34.3	63.178	866360000	626080000	894510000	795650000	190170000	191990000	147230000	1.76463e+08	4.50887	0.00200877
A0A2W1BIB1	ADF-H domain-containing protein	HaOG211097	A0A2W1BIB1	tr|A0A2W1BIB1|A0A2W1BIB1_HELAM Uncharacterized protein OS=Helicoverpa armigera OX=29058 GN=HaOG211097 PE=3 SV=1	1	5	5	5	48.6	16.995	90367000	90975000	77442000	8.62613e+07	13118000	26528000	20351000	19999000	4.31328	0.000351663
A0A2W1C0X2	Beta-1,3-glucan recognition protein 2b (bGRP2b)	HaOG217218	A0A2W1C0X2	tr|A0A2W1C0X2|A0A2W1C0X2_HELAM Uncharacterized protein OS=Helicoverpa armigera OX=29058 GN=HaOG217218 PE=4 SV=1	1	19	1	19	42.7	55.397	5099000000	1834200000	4497300000	3.81017e+09	837860000	811430000	1033200000	8.94163e+08	4.26115	0.0441246
A0A2W1BCW3	1,4-beta-N-acetylmuramidase	HaOG211658	A0A2W1BCW3	tr|A0A2W1BCW3|A0A2W1BCW3_HELAM Uncharacterized protein OS=Helicoverpa armigera OX=29058 GN=HaOG211658 PE=3 SV=1	1	8	8	8	26	34.892	1876900000	2813300000	3196500000	2628900000	696140000	518090000	809280000	6.74503e+08	3.89753	0.00819668
A0A2W1BEQ7	Serpin 3	HaOG213571	A0A2W1BEQ7	tr|A0A2W1BEQ7|A0A2W1BEQ7_HELAM Uncharacterized protein OS=Helicoverpa armigera OX=29058 GN=HaOG213571 PE=3 SV=1	1	23	23	23	62.1	50.981	3855000000	1818500000	3245600000	2.97303e+09	488470000	724060000	1324600000	845710000	3.51543	0.0311165
I1VR02	C-type lectin 3 (CTL3)	CTL3	I1VR02	tr|I1VR02|I1VR02_HELAM C-type lectin 3 OS=Helicoverpa armigera OX=29058 GN=CTL3 PE=2 SV=1	1	3	3	3	8.4	35.25	21227000	39895000	33049000	3.13903e+07	13143000	7310000	7017700	9156900	3.42805	0.0186267
A0A0U3AF01	Lebocin		A0A0U3AF01	tr|A0A0U3AF01|A0A0U3AF01_HELAM Lebocin OS=Helicoverpa armigera OX=29058 PE=2 SV=1	1	3	3	3	28.9	18.026	877840000	481280000	493850000	6.17657e+08	120610000	226370000	218310000	188430000	3.27791	0.0331815
A0A2W1AYB5	Uncharacterized protein	HaOG204794	A0A2W1AYB5	tr|A0A2W1AYB5|A0A2W1AYB5_HELAM Uncharacterized protein OS=Helicoverpa armigera OX=29058 GN=HaOG204794 PE=4 SV=1	1	5	5	5	14	63.752	37659000	72402000	62212000	5.74243e+07	14957000	20433000	21656000	1.90153e+07	3.0199	0.0217172
A0A2W1BK03	laminin subunit gamma-1	HaOG207412	A0A2W1BK03	tr|A0A2W1BK03|A0A2W1BK03_HELAM Uncharacterized protein OS=Helicoverpa armigera OX=29058 GN=HaOG207412 PE=4 SV=1	1	29	29	29	25.9	171.6	385740000	274480000	498180000	3.86133e+08	83728000	200540000	104110000	1.29459e+08	2.98266	0.0255573
E5D601	Peptidoglycan recognition-like protein-C (PGRP-C)	PGRP-C	E5D601;I7EUB7	tr|E5D601|E5D601_HELAM Peptidoglycan recognition-like protein C (Fragment) OS=Helicoverpa armigera OX=29058 GN=PGRPC PE=2 SV=1;tr|I7EUB7|I7EUB7_HELAM Peptidoglycan-recognition protein OS=Helicoverpa armigera OX=29058 GN=PGRP-C PE=2 SV=1	2	3	3	3	20.6	18.262	118320000	145860000	191590000	1.51923e+08	36638000	59507000	61939000	5.26947e+07	2.88309	0.0122035
A0A2W1BT81	Peptidoglycan-recognition protein-SA (PGRP-SA)	HaOG205263	A0A2W1BT81	tr|A0A2W1BT81|A0A2W1BT81_HELAM Peptidoglycan-recognition protein OS=Helicoverpa armigera OX=29058 GN=HaOG205263 PE=3 SV=1	1	2	2	2	11.5	21.292	12685000	23120000	16903000	1.75693e+07	4738300	7825600	5816000	6.12663e+06	2.8677	0.0223996
A0A2W1BVE6	Venom dipeptidyl peptidase 4-like	HaOG204148	A0A2W1BVE6	tr|A0A2W1BVE6|A0A2W1BVE6_HELAM Uncharacterized protein OS=Helicoverpa armigera OX=29058 GN=HaOG204148 PE=3 SV=1	1	5	5	5	8.5	92.712	90657000	47347000	75087000	7.10303e+07	23895000	20033000	31731000	2.52197e+07	2.81647	0.0251161
A0A2W1BCV0	Serpin 4	HaOG212604	A0A2W1BCV0	tr|A0A2W1BCV0|A0A2W1BCV0_HELAM Uncharacterized protein OS=Helicoverpa armigera OX=29058 GN=HaOG212604 PE=3 SV=1	1	22	22	22	56.4	46.928	2521600000	3365200000	3376900000	3087900000	897670000	1249300000	1215700000	1120890000	2.75486	0.00295821
A0A2W1BTW4	Uncharacterized protein	HaOG205154	A0A2W1BTW4	tr|A0A2W1BTW4|A0A2W1BTW4_HELAM Uncharacterized protein OS=Helicoverpa armigera OX=29058 GN=HaOG205154 PE=4 SV=1	1	4	4	4	11.8	57.054	877500000	979910000	1217400000	1.02494e+09	429100000	198330000	492870000	3.73433e+08	2.74463	0.00841583
A0A2W1BV18	Abhydro_lipase domain-containing protein	HaOG200546	A0A2W1BV18	tr|A0A2W1BV18|A0A2W1BV18_HELAM Uncharacterized protein OS=Helicoverpa armigera OX=29058 GN=HaOG200546 PE=4 SV=1	1	6	6	6	14.2	61.363	43648000	67980000	68750000	60126000	18871000	26291000		22581000	2.66268	0.0419935
A0A2W1BIB4	SHSP domain-containing protein	HaOG207165	A0A2W1BIB4;A0A2H4LHL6	tr|A0A2W1BIB4|A0A2W1BIB4_HELAM Uncharacterized protein OS=Helicoverpa armigera OX=29058 GN=HaOG207165 PE=4 SV=1;tr|A0A2H4LHL6|A0A2H4LHL6_HELAM Heat shock protein 27.2 OS=Helicoverpa armigera OX=29058 GN=Hsp27.2 PE=2 SV=1	2	15	1	15	61.9	27.818	6135000000	9975000000	6224500000	7.44483e+09	2581200000	2768800000	3163600000	2.83787e+09	2.62339	0.0226001
B1NLD6	Chitin binding PM protein	ChitDeac-1	B1NLD6;A0A2W1BJR7;D2WPC5;B6CME6	tr|B1NLD6|B1NLD6_HELAM Chitin binding PM protein OS=Helicoverpa armigera OX=29058 GN=ChitDeac-1 PE=2 SV=1;tr|A0A2W1BJR7|A0A2W1BJR7_HELAM Uncharacterized protein OS=Helicoverpa armigera OX=29058 GN=HaOG210208 PE=4 SV=1;tr|D2WPC5|D2WPC5_HELAM Chitin deacetyl	4	8	8	8	26.7	43.575	517180000	621500000	724670000	6.21117e+08	165490000	327610000	228130000	240410000	2.58357	0.00753195
A0A2W1BWI0	Peptidase S1 domain-containing protein	HaOG200510	A0A2W1BWI0;O18437	tr|A0A2W1BWI0|A0A2W1BWI0_HELAM Uncharacterized protein OS=Helicoverpa armigera OX=29058 GN=HaOG200510 PE=3 SV=1;tr|O18437|O18437_HELAM Chymotrypsin-like protease (Fragment) OS=Helicoverpa armigera OX=29058 PE=2 SV=1	2	7	7	7	34.7	38.71	222310000	327140000	418880000	3.22777e+08	102090000	152630000	120350000	1.25023e+08	2.58173	0.0280393
A0A2W1BGU8	Sulfatase domain-containing protein	HaOG211220	A0A2W1BGU8	tr|A0A2W1BGU8|A0A2W1BGU8_HELAM Uncharacterized protein OS=Helicoverpa armigera OX=29058 GN=HaOG211220 PE=4 SV=1	1	13	13	13	60.7	32.028	752210000	1208000000	987730000	9.82647e+08	330080000	448290000	452010000	4.10127e+08	2.39596	0.0141211
A0A2W1BBJ7	Uncharacterized protein	HaOG213213	A0A2W1BBJ7	tr|A0A2W1BBJ7|A0A2W1BBJ7_HELAM Uncharacterized protein OS=Helicoverpa armigera OX=29058 GN=HaOG213213 PE=4 SV=1	1	1	1	1	3.3	37.764	549240000	956630000	632910000	7.12927e+08	324380000	269260000	308310000	300650000	2.37128	0.0302035
A0A2W1BFG5	LigB domain-containing protein	HaOG212967	A0A2W1BFG5	tr|A0A2W1BFG5|A0A2W1BFG5_HELAM Uncharacterized protein OS=Helicoverpa armigera OX=29058 GN=HaOG212967 PE=4 SV=1	1	6	6	6	54.1	16.804	398470000	443150000	459150000	433590000	98267000	239590000	221550000	186469000	2.32527	0.00674017
A0A2W1BAD1	VWFD domain-containing protein	HaOG213763	A0A2W1BAD1	tr|A0A2W1BAD1|A0A2W1BAD1_HELAM Uncharacterized protein OS=Helicoverpa armigera OX=29058 GN=HaOG213763 PE=4 SV=1	1	59	59	59	29	291.04	1141100000	968580000	1153800000	1.08783e+09	335900000	613110000	455850000	4.68287e+08	2.32299	0.00345809
A0A291P0V4	Aldehyde reductase 9		A0A291P0V4	tr|A0A291P0V4|A0A291P0V4_HELAM Aldehyde reductase 9 OS=Helicoverpa armigera OX=29058 PE=2 SV=1	1	2	2	2	2.7	38.924	132550000	137350000	168460000	146120000	36892000	85702000	70308000	6.43007e+07	2.27245	0.0110295
A0A2W1BEQ9	Aldo_ket_red domain-containing protein	HaOG209013	A0A2W1BEQ9	tr|A0A2W1BEQ9|A0A2W1BEQ9_HELAM Uncharacterized protein OS=Helicoverpa armigera OX=29058 GN=HaOG209013 PE=4 SV=1	1	8	8	8	51.2	19.582	1028900000	715820000	888980000	877900000	275120000	556350000	376380000	4.02617e+08	2.18049	0.0177566
A0A2W1BPF9	Endoribonuclease	HaOG206612	A0A2W1BPF9	tr|A0A2W1BPF9|A0A2W1BPF9_HELAM Uncharacterized protein OS=Helicoverpa armigera OX=29058 GN=HaOG206612 PE=4 SV=1	1	15	15	15	44.2	49.685	475310000	379840000	595980000	483710000	189550000	290370000	204220000	2.28047e+08	2.1211	0.0217243
R4IT65	Thioredoxin	HaOG213601	R4IT65	tr|R4IT65|R4IT65_HELAM Thioredoxin OS=Helicoverpa armigera OX=29058 GN=HaOG213601 PE=2 SV=1	1	4	4	4	33	11.899	101380000	75129000	101160000	9.25563e+07	33305000	50897000	46779000	4.36603e+07	2.11992	0.00870447
A0A290U627	CLIP domain-containing serine protease 6 (cSP6)		A0A290U627;A0A2W1BPE2	tr|A0A290U627|A0A290U627_HELAM Csp6 OS=Helicoverpa armigera OX=29058 PE=2 SV=1	2	24	24	24	65.8	46.872	3387600000	3831300000	2746400000	3.32177e+09	1423300000	1838900000	1462800000	1575000000	2.10906	0.00691925
A0A1L5J028	Serpin 6	serpin-6	A0A1L5J028	tr|A0A1L5J028|A0A1L5J028_HELAM Serine protease inhibitor 6 OS=Helicoverpa armigera OX=29058 GN=serpin-6 PE=2 SV=1	1	21	21	21	57	46.671	9091000000	15902000000	10892000000	1.19617e+10	6074200000	5237000000	6081500000	5.79757e+09	2.06322	0.0400627
D5KXA2	Carboxylic ester hydrolase	CCE001i	D5KXA2;D5KXA8	tr|D5KXA2|D5KXA2_HELAM Carboxylic ester hydrolase OS=Helicoverpa armigera OX=29058 GN=CCE001i PE=2 SV=1;tr|D5KXA8|D5KXA8_HELAM Carboxylic ester hydrolase OS=Helicoverpa armigera OX=29058 GN=CCE001i PE=2 SV=1	2	15	0	15	31.9	61.552	939880000	644200000	792820000	792300000	305040000	467030000	383570000	3.85213e+08	2.05678	0.0138896
A0A3G1LBE0	GBP-binding protein 2 (GBPB2)		A0A3G1LBE0	tr|A0A3G1LBE0|A0A3G1LBE0_HELAM GBP-binding protein 2 OS=Helicoverpa armigera armigera OX=52318 PE=2 SV=1	1	19	2	2	52.4	49.616	94574000	63772000	107920000	8.87553e+07	38278000	53422000	39279000	4.36597e+07	2.03289	0.031943
A0A2W1BNJ5	Endoribonuclease	HaOG206610	A0A2W1BNJ5	tr|A0A2W1BNJ5|A0A2W1BNJ5_HELAM Uncharacterized protein OS=Helicoverpa armigera OX=29058 GN=HaOG206610 PE=4 SV=1	1	14	14	14	56.2	39.427	6763800000	4738300000	7127700000	6.20993e+09	2479700000	4136300000	2561800000	3.05927e+09	2.02988	0.0264994
A0A2W1BRL8	Scolexin B	HaOG200368	A0A2W1BRL8	tr|A0A2W1BRL8|A0A2W1BRL8_HELAM Uncharacterized protein OS=Helicoverpa armigera OX=29058 GN=HaOG200368 PE=3 SV=1	1	11	11	11	59.4	30.529	14348000000	21931000000	15408000000	17229000000	8618700000	9975800000	6902400000	8.49897e+09	2.02719	0.0261084
B6CMG0	Fatty acid-binding protein 3	HaOG201972	B6CMG0	tr|B6CMG0|B6CMG0_HELAM Fatty acid-binding protein 3 OS=Helicoverpa armigera OX=29058 GN=HaOG201972 PE=2 SV=1	1	8	8	8	67.4	14.744	170230000	188010000	226680000	1.94973e+08	67070000	106590000	116090000	9.65833e+07	2.01871	0.0118084
J9VCU9	Chemosensory protein 8		J9VCU9;A0A2W1BS32	tr|J9VCU9|J9VCU9_HELAM Chemosensory protein 8 OS=Helicoverpa armigera OX=29058 PE=2 SV=1;tr|A0A2W1BS32|A0A2W1BS32_HELAM Uncharacterized protein OS=Helicoverpa armigera OX=29058 GN=HaOG200675 PE=4 SV=1	2	2	2	2	15.4	13.75	488990000	969140000	406150000	6.21427e+08	1163800000	1121600000	1576100000	1.28717e+09	0.482786	0.0430447
B1NLE0	27 kDa hemolymph protein		B1NLE0	tr|B1NLE0|B1NLE0_HELAM Uncharacterized protein OS=Helicoverpa armigera OX=29058 PE=2 SV=1	1	25	25	25	75.2	25.508	87092000000	143030000000	88090000000	1.06071e+11	246650000000	201640000000	214670000000	2.20987e+11	0.479987	0.00729461
A0A291P0U1	Aldehyde reductase 1		A0A291P0U1;A0A2W1BGS7;A0A0F6Q1E8	tr|A0A291P0U1|A0A291P0U1_HELAM Aldehyde reductase 1 OS=Helicoverpa armigera OX=29058 PE=2 SV=1;tr|A0A2W1BGS7|A0A2W1BGS7_HELAM Uncharacterized protein OS=Helicoverpa armigera OX=29058 GN=HaOG212061 PE=4 SV=1	3	7	6	6	33.4	34.226	32262000	76804000	64336000	5.78007e+07	124060000	93923000	145550000	1.21178e+08	0.476991	0.0339208
A0A2W1BY38	Protein quiver	HaOG202542	A0A2W1BY38	tr|A0A2W1BY38|A0A2W1BY38_HELAM Uncharacterized protein OS=Helicoverpa armigera OX=29058 GN=HaOG202542 PE=4 SV=1	1	4	4	4	38.5	16.261	130480000	172910000	133880000	1.45757e+08	344390000	365370000	227950000	312570000	0.466317	0.0204956
A0A2W1BYF0	Dipeptidase	HaOG203083	A0A2W1BYF0	tr|A0A2W1BYF0|A0A2W1BYF0_HELAM Dipeptidase OS=Helicoverpa armigera OX=29058 GN=HaOG203083 PE=3 SV=1	1	9	9	9	51.8	24.465	548880000	1175800000	627940000	7.84207e+08	1756700000	1569400000	1791400000	1.70583e+09	0.459721	0.0115715
A0A2W1BT64	Uncharacterized protein	HaOG205610	A0A2W1BT64	tr|A0A2W1BT64|A0A2W1BT64_HELAM Uncharacterized protein OS=Helicoverpa armigera OX=29058 GN=HaOG205610 PE=4 SV=1	1	16	16	16	69.5	31.677	465060000	1214500000	676440000	7.85333e+08	1646000000	1970400000	1771000000	1795800000	0.437317	0.014021
A0A290U6G2	CLIP domain-containing serine protease 6 (cSP4)		A0A290U6G2	tr|A0A290U6G2|A0A290U6G2_HELAM Csp4 OS=Helicoverpa armigera OX=29058 PE=2 SV=1	1	21	21	21	70.1	39.137	335970000	787050000	464730000	529250000	1230500000	1313700000	1162500000	1.23557e+09	0.428346	0.00745926
A0A2W1BTE2	C-type lectin 1-like (CTL1-like)	HaOG202234	A0A2W1BTE2	tr|A0A2W1BTE2|A0A2W1BTE2_HELAM Uncharacterized protein OS=Helicoverpa armigera OX=29058 GN=HaOG202234 PE=4 SV=1	1	9	2	3	55.2	32.381	146590000	267760000	169140000	1.94497e+08	477720000	382290000	504690000	454900000	0.427559	0.00773872
A0A2W1BLA5	Uncharacterized protein	HaOG205603	A0A2W1BLA5	tr|A0A2W1BLA5|A0A2W1BLA5_HELAM Uncharacterized protein OS=Helicoverpa armigera OX=29058 GN=HaOG205603 PE=4 SV=1	1	9	9	9	25.3	50.229	66569000	289350000	141800000	1.65906e+08	405900000	402520000	380010000	3.96143e+08	0.418804	0.0250785
A0A0D3M5W3	Glutathione S-transferase GSTS2		A0A0D3M5W3	tr|A0A0D3M5W3|A0A0D3M5W3_HELAM Glutathione S-transferase GSTS2 OS=Helicoverpa armigera armigera OX=52318 PE=2 SV=1	1	4	3	3	21.2	23.794		10522000	14980000	12751000		31434000	31142000	31288000	0.407536	0.0142123
A0A2W1BDJ5	SPARC_Ca_bdg domain-containing protein	HaOG211146	A0A2W1BDJ5	tr|A0A2W1BDJ5|A0A2W1BDJ5_HELAM Uncharacterized protein OS=Helicoverpa armigera OX=29058 GN=HaOG211146 PE=4 SV=1	1	15	15	15	59.9	37.7	379290000	681110000	430950000	4.97117e+08	1324900000	1400900000	936230000	1.22068e+09	0.407247	0.0134746
A0A2W1BGB8	Pickpocket protein 28	HaOG208715	A0A2W1BGB8	tr|A0A2W1BGB8|A0A2W1BGB8_HELAM Uncharacterized protein OS=Helicoverpa armigera OX=29058 GN=HaOG208715 PE=3 SV=1	1	12	12	12	27.9	66.684	200010000	406300000	273710000	293340000	806230000	693620000	671460000	723770000	0.405294	0.00421592
A0A2W1BFY8	Uncharacterized protein	HaOG215588	A0A2W1BFY8	tr|A0A2W1BFY8|A0A2W1BFY8_HELAM Uncharacterized protein OS=Helicoverpa armigera OX=29058 GN=HaOG215588 PE=4 SV=1	1	20	16	20	18.2	117.09	1082400000	3080200000	1737900000	1.96683e+09	6000300000	5039900000	5341500000	5.46057e+09	0.360189	0.00587716
A0A2W1BMC0	VHDL receptor	HaOG208737	A0A2W1BMC0	tr|A0A2W1BMC0|A0A2W1BMC0_HELAM Uncharacterized protein OS=Helicoverpa armigera OX=29058 GN=HaOG208737 PE=4 SV=1	1	39	24	39	47.5	89.76	3413200000	1876100000	2330400000	2539900000	7340000000	4512900000	9607900000	7153600000	0.355052	0.0403085
A0A2W1BXY3	Lipase domain-containing protein	HaOG200542	A0A2W1BXY3;A0A2W1BV63	tr|A0A2W1BXY3|A0A2W1BXY3_HELAM Uncharacterized protein OS=Helicoverpa armigera OX=29058 GN=HaOG200542 PE=3 SV=1	2	14	14	14	46.1	40.37	175560000	356350000	165620000	232510000	627560000	780070000	793880000	7.33837e+08	0.316842	0.0035823
A0A2W1BTF0	C-type lectin 2 (CTL2)	HaOG202235	A0A2W1BTF0	tr|A0A2W1BTF0|A0A2W1BTF0_HELAM Uncharacterized protein OS=Helicoverpa armigera OX=29058 GN=HaOG202235 PE=4 SV=1	1	11	2	11	40.4	37.961	230490000	470130000	310890000	337170000	1864600000	1390600000	1521400000	1592200000	0.211764	0.00135717
A0A2W1C2V0	Uncharacterized protein	HaOG202138	A0A2W1C2V0	tr|A0A2W1C2V0|A0A2W1C2V0_HELAM Uncharacterized protein OS=Helicoverpa armigera OX=29058 GN=HaOG202138 PE=4 SV=1	1	12	12	12	37.7	42.563	34580000	187510000	52454000	9.15147e+07	473800000	405150000	453650000	444200000	0.206021	0.00253796
G3LF43	Arylphorin		G3LF43	tr|G3LF43|G3LF43_HELAM Arylphorin OS=Helicoverpa armigera OX=29058 PE=2 SV=1	1	66	8	66	80.1	82.133	142490000000	63465000000	95896000000	100617000000	844740000000	642980000000	336990000000	6.08237e+11	0.165424	0.0273185
A0A2W1BLW4	Uncharacterized protein	HaOG208733	A0A2W1BLW4	tr|A0A2W1BLW4|A0A2W1BLW4_HELAM Uncharacterized protein OS=Helicoverpa armigera OX=29058 GN=HaOG208733 PE=4 SV=1	1	64	45	47	76.5	82.28	27184000000	13356000000	18014000000	19518000000	344710000000	238330000000	109140000000	2.30727e+11	0.084594	0.0363788
A0A168T0D5	Juvenile hormone binding protein 1		A0A168T0D5	tr|A0A168T0D5|A0A168T0D5_HELAM Juvenile hormone binding protein 1 OS=Helicoverpa armigera OX=29058 PE=2 SV=1	1	21	6	6	78.5	27.013	22862000000	29872000000	24615000000	25783000000	37050000000	45634000000	49819000000	4.41677e+10	0.583753	0.0129776
A0A290U614	Prophenoloxidase 1		A0A290U614;A0A2W1BKG9	tr|A0A290U614|A0A290U614_HELAM Prophenoloxidase 1 OS=Helicoverpa armigera OX=29058 PE=2 SV=1;tr|A0A2W1BKG9|A0A2W1BKG9_HELAM Uncharacterized protein OS=Helicoverpa armigera OX=29058 GN=HaOG206118 PE=4 SV=1	2	32	31	32	59.4	78.634	2465300000	2322000000	2576600000	2.45463e+09	1216600000	1851500000	1461700000	1.50993e+09	1.62566	0.00899009
A0A290U615	Csp8		A0A290U615;B3F5B1	tr|A0A290U615|A0A290U615_HELAM Csp8 OS=Helicoverpa armigera OX=29058 PE=2 SV=1;tr|B3F5B1|B3F5B1_HELAM Prophenoloxidase activating enzyme OS=Helicoverpa armigera OX=29058 GN=ppae1 PE=2 SV=1	2	16	16	16	52.9	41.861	456270000	654330000	561480000	557360000	263880000	342110000	351820000	319270000	1.74573	0.0200843
A0A290U621	Csp7	HaOG206839	A0A290U621	tr|A0A290U621|A0A290U621_HELAM Csp7 OS=Helicoverpa armigera OX=29058 GN=HaOG206839 PE=2 SV=1	1	12	12	12	39.6	40.849	1673100000	2004800000	1712500000	1796800000	1035600000	1391500000	1345500000	1.25753e+09	1.42883	0.0243919
A0A2W1BD84	Alpha-mannosidase	HaOG214600	A0A2W1BD84	tr|A0A2W1BD84|A0A2W1BD84_HELAM Alpha-mannosidase OS=Helicoverpa armigera OX=29058 GN=HaOG214600 PE=3 SV=1	1	16	16	16	17.4	127.7	256270000	286200000	272600000	271690000	169360000	245670000	185050000	2.00027e+08	1.35827	0.0447007
A0A2W1BEE5	Uncharacterized protein	HaOG212872	A0A2W1BEE5	tr|A0A2W1BEE5|A0A2W1BEE5_HELAM Uncharacterized protein OS=Helicoverpa armigera OX=29058 GN=HaOG212872 PE=3 SV=1	1	14	14	14	28.6	45.002	3054700000	6690200000	4350600000	4698500000	7532700000	7521800000	8191300000	7748600000	0.606368	0.0484623
A0A2W1BF95	Uncharacterized protein	HaOG213214	A0A2W1BF95	tr|A0A2W1BF95|A0A2W1BF95_HELAM Uncharacterized protein OS=Helicoverpa armigera OX=29058 GN=HaOG213214 PE=4 SV=1	1	7	1	1	29.1	36.307	142490000	213360000	203350000	186400000	86572000	114670000	92771000	9.80043e+07	1.90196	0.0203784
A0A2W1BGE0	Uncharacterized protein	HaOG210590	A0A2W1BGE0	tr|A0A2W1BGE0|A0A2W1BGE0_HELAM Uncharacterized protein OS=Helicoverpa armigera OX=29058 GN=HaOG210590 PE=4 SV=1	1	27	19	27	29.3	139.11	1161800000	1443700000	1285100000	1.29687e+09	720730000	1070400000	945190000	9.12107e+08	1.42184	0.0423619
A0A2W1BH13	Uncharacterized protein	HaOG207953	A0A2W1BH13	tr|A0A2W1BH13|A0A2W1BH13_HELAM Uncharacterized protein OS=Helicoverpa armigera OX=29058 GN=HaOG207953 PE=3 SV=1	1	20	20	20	60	44.831	50641000000	43089000000	47504000000	47078000000	21783000000	30168000000	24507000000	25486000000	1.84721	0.00282331
A0A2W1BH37	Carboxylic ester hydrolase	HaOG200155	A0A2W1BH37;G8GPR9	tr|A0A2W1BH37|A0A2W1BH37_HELAM Carboxylic ester hydrolase OS=Helicoverpa armigera OX=29058 GN=HaOG200155 PE=3 SV=1	2	14	6	14	30.3	61.748	176290000	164550000	196530000	1.79123e+08	267840000	257510000	281180000	2.68843e+08	0.666274	0.00149676
A0A2W1BHU0	Uncharacterized protein	HaOG210592	A0A2W1BHU0	tr|A0A2W1BHU0|A0A2W1BHU0_HELAM Uncharacterized protein OS=Helicoverpa armigera OX=29058 GN=HaOG210592 PE=4 SV=1	1	20	12	12	30.1	85.612	1561500000	1195500000	1433900000	1.39697e+09	669490000	973640000	931260000	858130000	1.62792	0.0197951
A0A2W1BIK5	Uncharacterized protein	HaOG210911	A0A2W1BIK5	tr|A0A2W1BIK5|A0A2W1BIK5_HELAM Uncharacterized protein OS=Helicoverpa armigera OX=29058 GN=HaOG210911 PE=3 SV=1	1	17	17	17	36.3	65.02	833010000	1140500000	792060000	9.21857e+08	1592300000	1477800000	1353200000	1.47443e+09	0.625228	0.0130963
A0A2W1BKJ0	Uncharacterized protein	HaOG206138	A0A2W1BKJ0;B6A8J6	tr|A0A2W1BKJ0|A0A2W1BKJ0_HELAM Uncharacterized protein OS=Helicoverpa armigera OX=29058 GN=HaOG206138 PE=4 SV=1	2	30	30	30	87.6	20.343	168430000000	249200000000	173050000000	1.96893e+11	408390000000	352620000000	410370000000	390460000000	0.50426	0.00390505
A0A2W1BLI2	Uncharacterized protein	HaOG207735	A0A2W1BLI2	tr|A0A2W1BLI2|A0A2W1BLI2_HELAM Uncharacterized protein OS=Helicoverpa armigera OX=29058 GN=HaOG207735 PE=4 SV=1	1	1	1	1	0.9	157.02	26137000	27514000	29426000	2.76923e+07	47102000	38401000		42751500	0.647751	0.0225531
A0A2W1BNI7	Uncharacterized protein	HaOG206609	A0A2W1BNI7	tr|A0A2W1BNI7|A0A2W1BNI7_HELAM Uncharacterized protein OS=Helicoverpa armigera OX=29058 GN=HaOG206609 PE=4 SV=1	1	8	8	8	42.4	15.647	1007800000	945790000	718710000	8.90767e+08	524060000	434290000	603000000	520450000	1.71153	0.0211032
A0A2W1BPI1	Uncharacterized protein	HaOG200175	A0A2W1BPI1	tr|A0A2W1BPI1|A0A2W1BPI1_HELAM Uncharacterized protein OS=Helicoverpa armigera OX=29058 GN=HaOG200175 PE=4 SV=1	1	27	27	27	52	73.647	2968900000	3438800000	3511700000	3.30647e+09	1926100000	2224900000	2249800000	2133600000	1.54971	0.0041726
A0A2W1BQL5	Uncharacterized protein	HaOG203532	A0A2W1BQL5	tr|A0A2W1BQL5|A0A2W1BQL5_HELAM Uncharacterized protein OS=Helicoverpa armigera OX=29058 GN=HaOG203532 PE=4 SV=1	1	7	7	7	22.3	57.042	133430000	95687000	146970000	1.25362e+08	71423000	83175000	85552000	80050000	1.56605	0.0468538
A0A2W1BQT4	Uncharacterized protein	HaOG204364	A0A2W1BQT4	tr|A0A2W1BQT4|A0A2W1BQT4_HELAM Uncharacterized protein OS=Helicoverpa armigera OX=29058 GN=HaOG204364 PE=4 SV=1	1	25	10	25	69.3	44.062	41071000000	79948000000	52244000000	5.77543e+10	99152000000	100070000000	110770000000	1.03331e+11	0.558927	0.0198893
A0A2W1BT42	Uncharacterized protein	HaOG205323	A0A2W1BT42	tr|A0A2W1BT42|A0A2W1BT42_HELAM Uncharacterized protein OS=Helicoverpa armigera OX=29058 GN=HaOG205323 PE=4 SV=1	1	8	8	8	21.9	56.526	253090000	338820000	274150000	2.88687e+08	144190000	152180000	152290000	1.49553e+08	1.93033	0.00582589
A0A2W1BTP9	Uncharacterized protein	HaOG206733	A0A2W1BTP9	tr|A0A2W1BTP9|A0A2W1BTP9_HELAM Uncharacterized protein OS=Helicoverpa armigera OX=29058 GN=HaOG206733 PE=4 SV=1	1	14	14	14	47	53.915	135840000	255790000	172470000	1.88033e+08	328710000	370270000	336350000	345110000	0.54485	0.0140942
A0A2W1BUH1	Uncharacterized protein	HaOG201938	A0A2W1BUH1	tr|A0A2W1BUH1|A0A2W1BUH1_HELAM Uncharacterized protein OS=Helicoverpa armigera OX=29058 GN=HaOG201938 PE=4 SV=1	1	12	12	12	25.5	62.227	419600000	1056900000	603380000	6.93293e+08	1238500000	1319600000	1268900000	1.27567e+09	0.543475	0.037978
A0A2W1BW12	Uncharacterized protein	HaOG205294	A0A2W1BW12	tr|A0A2W1BW12|A0A2W1BW12_HELAM Uncharacterized protein OS=Helicoverpa armigera OX=29058 GN=HaOG205294 PE=4 SV=1	1	26	26	26	56.7	66.683	756960000	1446400000	815570000	1006310000	2235300000	1678500000	1775500000	1.89643e+09	0.530633	0.0334353
A0A2W1BWW4	Uncharacterized protein	HaOG217157	A0A2W1BWW4	tr|A0A2W1BWW4|A0A2W1BWW4_HELAM Uncharacterized protein OS=Helicoverpa armigera OX=29058 GN=HaOG217157 PE=4 SV=1	1	5	5	5	30.6	23.898	183850000	153190000	217640000	1.84893e+08	111430000	108010000	140230000	119890000	1.54219	0.0376042
Q95PD3	Chemosensory protein	CSP-Harm	Q95PD3;A0A2W1BYH2;J9VCV4	tr|Q95PD3|Q95PD3_HELAM Chemosensory protein OS=Helicoverpa armigera OX=29058 GN=CSP-Harm PE=2 SV=1;tr|A0A2W1BYH2|A0A2W1BYH2_HELAM Uncharacterized protein OS=Helicoverpa armigera OX=29058 GN=HaOG200666 PE=4 SV=1;tr|J9VCV4|J9VCV4_HELAM Chemosensory protein 1	3	5	5	5	39.4	14.59	45791000	77862000	49873000	57842000	100100000	93727000	87104000	9.36437e+07	0.617682	0.0291352
A0A2W1C1B1	Uncharacterized protein	HaOG217000	A0A2W1C1B1	tr|A0A2W1C1B1|A0A2W1C1B1_HELAM Uncharacterized protein OS=Helicoverpa armigera OX=29058 GN=HaOG217000 PE=4 SV=1	1	9	9	9	43.1	30.532	190880000	484970000	288940000	3.21597e+08	689160000	641610000	555290000	6.28687e+08	0.511537	0.0318135
B9UCR0	Cuticle protein 4		B9UCR0	tr|B9UCR0|B9UCR0_HELAM Cuticle protein 4 OS=Helicoverpa armigera OX=29058 PE=2 SV=1	1	3	3	3	59.3	12.385	135940000	230000000	146660000	1.70867e+08	264760000	310130000	326320000	3.00403e+08	0.568791	0.0207674
D5G3H2	Carboxyl/choline esterase (Fragment)		D5G3H2	tr|D5G3H2|D5G3H2_HELAM Carboxyl/choline esterase (Fragment) OS=Helicoverpa armigera OX=29058 PE=2 SV=1	1	9	1	1	52.3	25.731	68940000	49952000	82585000	67159000	98205000	94184000	116800000	103063000	0.651631	0.0378172
Q2VIY6	Prophenoloxidase subunit 2	ppo2	Q2VIY6	tr|Q2VIY6|Q2VIY6_HELAM Prophenoloxidase subunit 2 OS=Helicoverpa armigera OX=29058 GN=ppo2 PE=2 SV=1	1	28	27	27	50.3	80.193	2666900000	2038400000	2212700000	2306000000	1578700000	1561300000	1695400000	1611800000	1.4307	0.0224465
Q6RVD2	Diazepam-binding inhibitor	dbi	Q6RVD2	tr|Q6RVD2|Q6RVD2_HELAM Diazepam-binding inhibitor OS=Helicoverpa armigera OX=29058 GN=dbi PE=2 SV=1	1	3	3	3	38.9	9.8232	197290000	238720000	231080000	2.22363e+08	354230000	293460000	433630000	360440000	0.616922	0.0314823
Q6SKX8	Ubiquitin (Fragment)		Q6SKX8	tr|Q6SKX8|Q6SKX8_HELAM Ubiquitin (Fragment) OS=Helicoverpa armigera OX=29058 PE=2 SV=1	1	3	3	3	44.7	8.5647	114580000	118500000	105430000	1.12837e+08	83563000	66250000	93945000	8.12527e+07	1.38871	0.0243235
A0A023PMT7	Cuticle protein		A0A023PMT7	tr|A0A023PMT7|A0A023PMT7_HELAM Cuticle protein OS=Helicoverpa armigera OX=29058 PE=2 SV=1	1	5	5	5	19.9	40.14	5046000	14659000	9726000	9.81033e+06	42747000	18216000	29404000	3.01223e+07	0.325683	0.0559469
A0A067YAW9	Transferin		A0A067YAW9;A0A2W1B0P0	tr|A0A067YAW9|A0A067YAW9_HELAM Transferin OS=Helicoverpa armigera OX=29058 PE=2 SV=1;tr|A0A2W1B0P0|A0A2W1B0P0_HELAM Uncharacterized protein OS=Helicoverpa armigera OX=29058 GN=HaOG215305 PE=4 SV=1	2	13	13	13	25.2	82.986	73757000	151690000	91571000	1.05673e+08	147130000	132270000	158330000	145910000	0.724232	0.179398
H2CZF0	Cytochrome P450 (Fragment)		H2CZF0;H2CZF2;A0A068ETV2	tr|H2CZF0|H2CZF0_HELAM Cytochrome P450 (Fragment) OS=Helicoverpa armigera OX=29058 PE=2 SV=1;tr|H2CZF2|H2CZF2_HELAM Cytochrome P450 (Fragment) OS=Helicoverpa armigera OX=29058 PE=2 SV=1;tr|A0A068ETV2|A0A068ETV2_HELAM Cytochrome P450 CYP6AN1 OS=Helicoverpa	3	1	1	1	10.7	11.494	11722000	13261000	7878000	1.09537e+07	16318000	11281000		13799500	0.793773	0.383081
A0A075BRB8	Small heat shock protein G7		A0A075BRB8	tr|A0A075BRB8|A0A075BRB8_HELAM Small heat shock protein G7 OS=Helicoverpa armigera OX=29058 PE=2 SV=1	1	15	1	1	61.9	27.832	51228000	245170000	128680000	1.41693e+08	75396000	66591000	34255000	5.87473e+07	2.4119	0.224165
A0A075BRC6	Heat shock protein 20	Hsp20	A0A075BRC6	tr|A0A075BRC6|A0A075BRC6_HELAM Heat shock protein 20 OS=Helicoverpa armigera OX=29058 GN=Hsp20 PE=2 SV=1	1	4	4	4	20.6	24.91	68807000	127590000	81262000	92553000	71057000	66447000	57971000	6.51583e+07	1.42043	0.208535
A0A2W1BFX2	Uncharacterized protein	HaOG200832	A0A2W1BFX2;A0A075T818	tr|A0A2W1BFX2|A0A2W1BFX2_HELAM Uncharacterized protein OS=Helicoverpa armigera OX=29058 GN=HaOG200832 PE=3 SV=1;tr|A0A075T818|A0A075T818_HELAM Ionotropic glutamate receptor OS=Helicoverpa armigera OX=29058 GN=iGluR4 PE=2 SV=1	2	1	1	1	1.4	75.601	230590000	134240000	223670000	1.96167e+08		43574000	80716000	62145000	3.1566	0.0507802
A0A0B5H6A8	Transferrin		A0A0B5H6A8	tr|A0A0B5H6A8|A0A0B5H6A8_HELAM Transferrin OS=Helicoverpa armigera OX=29058 PE=2 SV=1	1	41	41	41	67.1	76.164	30474000000	44315000000	23608000000	32799000000	36365000000	33308000000	26104000000	3.19257e+10	1.02736	0.904104
A0A0D3M5T7	Glutathione S-transferase GSTD1		A0A0D3M5T7;C8YL89	tr|A0A0D3M5T7|A0A0D3M5T7_HELAM Glutathione S-transferase GSTD1 OS=Helicoverpa armigera armigera OX=52318 PE=2 SV=1	2	5	5	5	24	24.654	20408000	52831000	47465000	4.02347e+07		17277000	51739000	34508000	1.16595	0.774129
A0A0D3M5T8	Glutathione S-transferase GSTS4 (Fragment)		A0A0D3M5T8	tr|A0A0D3M5T8|A0A0D3M5T8_HELAM Glutathione S-transferase GSTS4 (Fragment) OS=Helicoverpa armigera armigera OX=52318 PE=2 SV=1	1	9	9	9	65.1	16.535	97862000	184980000	154830000	1.45891e+08	129790000	210860000	333460000	2.24703e+08	0.649259	0.288672
A0A0D3M5U4	Glutathione S-transferase GSTS1		A0A0D3M5U4	tr|A0A0D3M5U4|A0A0D3M5U4_HELAM Glutathione S-transferase GSTS1 OS=Helicoverpa armigera armigera OX=52318 PE=2 SV=1	1	12	11	12	59.6	24.665	114220000	271070000	325740000	237010000	251100000	374230000	445450000	3.56927e+08	0.66403	0.231559
A0A0U2R9B7	Defensin		A0A0U2R9B7	tr|A0A0U2R9B7|A0A0U2R9B7_HELAM Defensin OS=Helicoverpa armigera OX=29058 PE=2 SV=1	1	4	4	4	52.8	11.458	113830000	67783000	63569000	8.17273e+07	95665000	138150000	135110000	122975000	0.664585	0.122625
A0A142BM41	Histone H3		A0A142BM41	tr|A0A142BM41|A0A142BM41_HELAM Histone H3 OS=Helicoverpa armigera OX=29058 PE=2 SV=1	1	3	3	3	35.3	15.328	19687000	20962000	15736000	18795000	194580000	66600000	55776000	105652000	0.177895	0.123324
A0A168T0G1	Juvenile hormone binding protein 2		A0A168T0G1	tr|A0A168T0G1|A0A168T0G1_HELAM Juvenile hormone binding protein 2 OS=Helicoverpa armigera OX=29058 PE=2 SV=1	1	14	1	4	64.9	26.571	2647600000	3359100000	4562400000	3.52303e+09	2909400000	3048400000	6448700000	4135500000	0.8519	0.658531
A0A173GZM5	Juvenile hormone binding protein		A0A173GZM5	tr|A0A173GZM5|A0A173GZM5_HELAM Juvenile hormone binding protein OS=Helicoverpa armigera OX=29058 PE=2 SV=1	1	14	4	13	64.9	26.589	15846000000	26580000000	17197000000	1.98743e+10	26223000000	24780000000	27905000000	2.63027e+10	0.755601	0.139639
A0A1L2DC02	Takeout-like protein		A0A1L2DC02	tr|A0A1L2DC02|A0A1L2DC02_HELAM Takeout-like protein OS=Helicoverpa armigera OX=29058 PE=2 SV=1	1	6	6	6	30.7	27.622	52879000	108830000	35579000	6.57627e+07	17242000	58279000	65736000	4.70857e+07	1.39666	0.523611
I3RRT1	Pyruvate kinase (Fragment)		I3RRT1;A0A1X9QDT2	tr|I3RRT1|I3RRT1_HELAM Pyruvate kinase (Fragment) OS=Helicoverpa armigera OX=29058 PE=2 SV=1;tr|A0A1X9QDT2|A0A1X9QDT2_HELAM Pyruvate kinase OS=Helicoverpa armigera armigera OX=52318 PE=2 SV=1	2	3	3	3	8.7	45.931	14672000	13051000	25225000	1.76493e+07		7590600	6695900	7143250	2.47077	0.123317
I1VZV7	Odorant-binding protein 16		I1VZV7;A0A1Z2R8N0	tr|I1VZV7|I1VZV7_HELAM Odorant-binding protein 16 OS=Helicoverpa armigera OX=29058 PE=2 SV=1;tr|A0A1Z2R8N0|A0A1Z2R8N0_HELAM Odorant-binding protein 35 OS=Helicoverpa armigera OX=29058 GN=OBP35 PE=2 SV=1	2	10	10	10	68.5	16.431	12385000000	15239000000	9180200000	1.22681e+10	8981600000	4960200000	3719700000	5.88717e+09	2.08387	0.0540869
A0A1Z2R8Q3	Chemosensory protein 21	CSP21	A0A1Z2R8Q3;J9VDJ5;A0A2W1BU40;A0A1Z2R8P5	tr|A0A1Z2R8Q3|A0A1Z2R8Q3_HELAM Chemosensory protein 21 OS=Helicoverpa armigera OX=29058 GN=CSP21 PE=2 SV=1;tr|J9VDJ5|J9VDJ5_HELAM Chemosensory protein 14 OS=Helicoverpa armigera OX=29058 PE=2 SV=1;tr|A0A2W1BU40|A0A2W1BU40_HELAM Uncharacterized protein OS=H	4	4	2	2	26.2	14.806	30833000	75320000	42325000	4.94927e+07	80799000	54742000	50983000	6.21747e+07	0.796026	0.479979
A0A2W1BIT9	Uncharacterized protein	HaOG212952	A0A2W1BIT9;A0A290U612	tr|A0A2W1BIT9|A0A2W1BIT9_HELAM Uncharacterized protein OS=Helicoverpa armigera OX=29058 GN=HaOG212952 PE=3 SV=1;tr|A0A290U612|A0A290U612_HELAM Serpin-9 OS=Helicoverpa armigera OX=29058 PE=2 SV=1	2	6	6	6	18.7	45.35	99384000	52327000	105270000	8.56603e+07		26838000	20237000	23537500	3.63931	0.0648999
A0A291P0R3	Aldehyde reductase 2 (Fragment)		A0A291P0R3	tr|A0A291P0R3|A0A291P0R3_HELAM Aldehyde reductase 2 (Fragment) OS=Helicoverpa armigera OX=29058 PE=2 SV=1	1	2	2	2	9.3	32.295	5102200	8866200		6984200	9077200	9375500	10636000	9.69623e+06	0.7203	0.174891
A0A291P0S0	Aldehyde reductase 6		A0A291P0S0;A0A2W1BLQ6	tr|A0A291P0S0|A0A291P0S0_HELAM Aldehyde reductase 6 OS=Helicoverpa armigera OX=29058 PE=2 SV=1;tr|A0A2W1BLQ6|A0A2W1BLQ6_HELAM Uncharacterized protein OS=Helicoverpa armigera OX=29058 GN=HaOG209014 PE=4 SV=1	2	9	9	9	32.2	37.251	766310000	251270000	362510000	460030000	19021000	25283000	41946000	28750000	16.001	0.0511811
A0A291P0T7	Aldehyde reductase 7		A0A291P0T7;A0A2W1BC51	tr|A0A291P0T7|A0A291P0T7_HELAM Aldehyde reductase 7 OS=Helicoverpa armigera OX=29058 PE=2 SV=1;tr|A0A2W1BC51|A0A2W1BC51_HELAM Uncharacterized protein OS=Helicoverpa armigera OX=29058 GN=HaOG212062 PE=4 SV=1	2	8	7	8	31.9	36.039	13057000	53615000	13422000	26698000	36646000	32173000	52522000	40447000	0.660074	0.405696
A0A291P0U7	Carboxylic ester hydrolase		A0A291P0U7	tr|A0A291P0U7|A0A291P0U7_HELAM Carboxylic ester hydrolase OS=Helicoverpa armigera OX=29058 PE=2 SV=1	1	16	1	1	35.8	63.305	29189000	20934000	18646000	22923000	8327800	10613000	16444000	1.17949e+07	1.94346	0.0501162
A0A291P0V1	Aldehyde reductase 11		A0A291P0V1	tr|A0A291P0V1|A0A291P0V1_HELAM Aldehyde reductase 11 OS=Helicoverpa armigera OX=29058 PE=2 SV=1	1	14	14	14	47.7	39.956	286890000	542240000	307210000	378780000	633660000	504860000	541240000	559920000	0.676489	0.115809
A0A291P0V8	Aldehyde reductase 4		A0A291P0V8;A0A2W1BKW5;F5BYH7;A0A291P0S6	tr|A0A291P0V8|A0A291P0V8_HELAM Aldehyde reductase 4 OS=Helicoverpa armigera OX=29058 PE=2 SV=1;tr|A0A2W1BKW5|A0A2W1BKW5_HELAM Uncharacterized protein OS=Helicoverpa armigera OX=29058 GN=HaOG209476 PE=4 SV=1;tr|F5BYH7|F5BYH7_HELAM Aldo-keto reductase OS=Hel	4	10	10	10	37.3	35.606	38292000	62226000	61397000	5.39717e+07	69953000	87582000	118580000	9.20383e+07	0.586404	0.078953
A0A2W1BQ24	Uncharacterized protein	HaOG205688	A0A2W1BQ24;A0A291P140	tr|A0A2W1BQ24|A0A2W1BQ24_HELAM Uncharacterized protein OS=Helicoverpa armigera OX=29058 GN=HaOG205688 PE=4 SV=1;tr|A0A291P140|A0A291P140_HELAM Acetyltransferase 24 OS=Helicoverpa armigera OX=29058 PE=2 SV=1	2	4	4	4	21.5	30.741	146700000	224050000	165540000	1.78763e+08	194550000	203110000	247270000	2.14977e+08	0.831548	0.271941
A0A2H4LHL9	Heat shock protein 21.4	Hsp21.4	A0A2H4LHL9;R4IT81	tr|A0A2H4LHL9|A0A2H4LHL9_HELAM Heat shock protein 21.4 OS=Helicoverpa armigera OX=29058 GN=Hsp21.4 PE=2 SV=1;tr|R4IT81|R4IT81_HELAM Heat shock protein hsp21.4 OS=Helicoverpa armigera OX=29058 GN=HSP21.4 PE=2 SV=1	2	6	6	6	41.9	21.289	81794000	148980000	87442000	106072000	119030000	95125000	130970000	1.15042e+08	0.922031	0.727114
A0A2H4LHM4	Heat shock protein 60	Hsp60	A0A2H4LHM4;A0A2W1BP04	tr|A0A2H4LHM4|A0A2H4LHM4_HELAM Heat shock protein 60 OS=Helicoverpa armigera OX=29058 GN=Hsp60 PE=2 SV=1	2	7	7	7	18.7	61.037	27922000	63825000	36538000	4.27617e+07	39078000	22786000	66577000	4.28137e+07	0.998785	0.997671
A0A2H4LI91	Heat shock cognate protein 70	Hsc70	A0A2H4LI91;C7SIR9	tr|A0A2H4LI91|A0A2H4LI91_HELAM Heat shock cognate protein 70 OS=Helicoverpa armigera OX=29058 GN=Hsc70 PE=2 SV=1;tr|C7SIR9|C7SIR9_HELAM Heat shock protein 70 OS=Helicoverpa armigera OX=29058 PE=2 SV=1	2	26	20	26	48.8	71.608	583160000	1007100000	855590000	8.15283e+08	1008200000	1048200000	931160000	9.95853e+08	0.818678	0.233254
A0A2W1AYL1	Uncharacterized protein (Fragment)	HaOG202993	A0A2W1AYL1;A0A2W1BH91	tr|A0A2W1AYL1|A0A2W1AYL1_HELAM Uncharacterized protein (Fragment) OS=Helicoverpa armigera OX=29058 GN=HaOG202993 PE=4 SV=1;tr|A0A2W1BH91|A0A2W1BH91_HELAM Uncharacterized protein OS=Helicoverpa armigera OX=29058 GN=HaOG211795 PE=4 SV=1	2	6	6	6	69.1	10.048	266390000	506890000	241100000	3.38127e+08	538980000	750590000	330720000	5.40097e+08	0.626048	0.243733
A0A2W1B129	Uncharacterized protein	HaOG214997	A0A2W1B129	tr|A0A2W1B129|A0A2W1B129_HELAM Uncharacterized protein OS=Helicoverpa armigera OX=29058 GN=HaOG214997 PE=4 SV=1	1	6	6	6	24.9	37.244	13729000	30543000	39397000	2.78897e+07	37603000	50669000	58616000	4.89627e+07	0.569611	0.0956653
A0A2W1B173	Uncharacterized protein	HaOG214946	A0A2W1B173	tr|A0A2W1B173|A0A2W1B173_HELAM Uncharacterized protein OS=Helicoverpa armigera OX=29058 GN=HaOG214946 PE=4 SV=1	1	1	1	1	3.9	27.252	114200000	148770000	65030000	1.09333e+08	132110000	266840000	209750000	202900000	0.538853	0.111616
A0A2W1B378	Uncharacterized protein	HaOG214135	A0A2W1B378	tr|A0A2W1B378|A0A2W1B378_HELAM Uncharacterized protein OS=Helicoverpa armigera OX=29058 GN=HaOG214135 PE=4 SV=1	1	2	2	2	7.3	32.356		17235000	7297100	12266050	8532900		10189000	9360950	1.31034	0.622402
A0A2W1B4F0	Uncharacterized protein	HaOG213665	A0A2W1B4F0	tr|A0A2W1B4F0|A0A2W1B4F0_HELAM Uncharacterized protein OS=Helicoverpa armigera OX=29058 GN=HaOG213665 PE=4 SV=1	1	5	5	5	39.3	12.467	384810000	194090000	298230000	2.92377e+08	166560000	175260000	175690000	1.72503e+08	1.6949	0.0956958
A0A2W1B5E4	Uncharacterized protein	HaOG213473	A0A2W1B5E4	tr|A0A2W1B5E4|A0A2W1B5E4_HELAM Uncharacterized protein OS=Helicoverpa armigera OX=29058 GN=HaOG213473 PE=4 SV=1	1	2	2	2	11.3	41.719		39159000	10923000	25041000	45623000	52318000	33288000	43743000	0.572457	0.238632
A0A2W1B5J0	Uncharacterized protein	HaOG215313	A0A2W1B5J0;A0A2W1BRV9	tr|A0A2W1B5J0|A0A2W1B5J0_HELAM Uncharacterized protein OS=Helicoverpa armigera OX=29058 GN=HaOG215313 PE=4 SV=1	2	20	3	20	63.7	41.297	7258300000	10791000000	7598000000	8549100000	9190600000	10480000000	9298300000	9656300000	0.885339	0.407913
A0A2W1B678	Uncharacterized protein	HaOG214886	A0A2W1B678	tr|A0A2W1B678|A0A2W1B678_HELAM Uncharacterized protein OS=Helicoverpa armigera OX=29058 GN=HaOG214886 PE=4 SV=1	1	13	2	2	26.1	79.084	43963000	24673000	29471000	3.27023e+07		11490000	20333000	15911500	2.05526	0.132386
A0A2W1B6U7	Uncharacterized protein	HaOG200442	A0A2W1B6U7	tr|A0A2W1B6U7|A0A2W1B6U7_HELAM Uncharacterized protein OS=Helicoverpa armigera OX=29058 GN=HaOG200442 PE=4 SV=1	1	17	3	3	55.1	41.398	758700000	1227000000	709740000	898480000	905160000	960170000	1909300000	1258210000	0.714094	0.380447
A0A2W1B6X1	Uncharacterized protein	HaOG212567	A0A2W1B6X1	tr|A0A2W1B6X1|A0A2W1B6X1_HELAM Uncharacterized protein OS=Helicoverpa armigera OX=29058 GN=HaOG212567 PE=4 SV=1	1	3	3	3	10	37.144	175550000	401270000	188880000	2.55233e+08	235060000	278200000	225470000	2.46243e+08	1.03651	0.910245
A0A2W1B780	Uncharacterized protein	HaOG215590	A0A2W1B780	tr|A0A2W1B780|A0A2W1B780_HELAM Uncharacterized protein OS=Helicoverpa armigera OX=29058 GN=HaOG215590 PE=4 SV=1	1	9	5	5	31.3	43.32	160450000	54201000	83570000	99407000	9790900		21194000	15492450	6.41648	0.133923
A0A2W1B783	Uncharacterized protein	HaOG214499	A0A2W1B783	tr|A0A2W1B783|A0A2W1B783_HELAM Uncharacterized protein OS=Helicoverpa armigera OX=29058 GN=HaOG214499 PE=4 SV=1	1	1	1	1	0.8	181.33	193710000		420740000	307225000	888870000	570160000	1164900000	8.74643e+08	0.351257	0.0967507
A0A2W1B7N9	Uncharacterized protein	HaOG213216	A0A2W1B7N9	tr|A0A2W1B7N9|A0A2W1B7N9_HELAM Uncharacterized protein OS=Helicoverpa armigera OX=29058 GN=HaOG213216 PE=4 SV=1	1	13	7	13	24.4	71.27	1994800000	4672800000	2535100000	3.06757e+09	3049100000	3166900000	2553700000	2.92323e+09	1.04937	0.871757
A0A2W1B8B6	Uncharacterized protein	HaOG212873	A0A2W1B8B6	tr|A0A2W1B8B6|A0A2W1B8B6_HELAM Uncharacterized protein OS=Helicoverpa armigera OX=29058 GN=HaOG212873 PE=3 SV=1	1	1	1	1	4	45.391	4392200	5317400	5492700	5.06743e+06	5098500	3215800		4157150	1.21897	0.352203
A0A2W1B8Q2	Uncharacterized protein	HaOG215589	A0A2W1B8Q2	tr|A0A2W1B8Q2|A0A2W1B8Q2_HELAM Uncharacterized protein OS=Helicoverpa armigera OX=29058 GN=HaOG215589 PE=4 SV=1	1	4	4	4	24.6	13.37	559200000	1175000000	658150000	797450000	289590000	539160000	368990000	3.99247e+08	1.99739	0.12352
A0A2W1B9A5	Uncharacterized protein	HaOG212418	A0A2W1B9A5	tr|A0A2W1B9A5|A0A2W1B9A5_HELAM Uncharacterized protein OS=Helicoverpa armigera OX=29058 GN=HaOG212418 PE=4 SV=1	1	6	6	6	24.1	30.697	29052000	22956000	28406000	2.68047e+07	33602000	31297000	25095000	29998000	0.893548	0.373755
A0A2W1B9N7	Uncharacterized protein	HaOG213368	A0A2W1B9N7;A0A2W1B7C4	tr|A0A2W1B9N7|A0A2W1B9N7_HELAM Uncharacterized protein OS=Helicoverpa armigera OX=29058 GN=HaOG213368 PE=4 SV=1;tr|A0A2W1B7C4|A0A2W1B7C4_HELAM Uncharacterized protein OS=Helicoverpa armigera OX=29058 GN=HaOG212440 PE=4 SV=1	2	5	5	5	24.4	31.585	59181000	11968000	27319000	3.28227e+07	23492000	19715000	27531000	2.35793e+07	1.39201	0.547527
A0A2W1BA62	Uncharacterized protein	HaOG211226	A0A2W1BA62;B7SVM0	tr|A0A2W1BA62|A0A2W1BA62_HELAM Uncharacterized protein OS=Helicoverpa armigera OX=29058 GN=HaOG211226 PE=4 SV=1	2	23	23	23	54	62.86	6137800000	10663000000	6910300000	7903700000	6857700000	8585400000	8004500000	7.81587e+09	1.01124	0.955728
A0A2W1BA87	Histone H2A	HaOG211144	A0A2W1BA87	tr|A0A2W1BA87|A0A2W1BA87_HELAM Histone H2A OS=Helicoverpa armigera OX=29058 GN=HaOG211144 PE=3 SV=1	1	3	3	3	34.9	13.386	42793000	36797000	43697000	4.10957e+07	241140000	134870000	98373000	1.58128e+08	0.259889	0.0524716
A0A2W1BB28	Uncharacterized protein	HaOG215532	A0A2W1BB28	tr|A0A2W1BB28|A0A2W1BB28_HELAM Uncharacterized protein OS=Helicoverpa armigera OX=29058 GN=HaOG215532 PE=3 SV=1	1	17	1	2	30.6	79.367	61453000	67547000	190620000	106540000	47296000	34479000	94328000	58701000	1.81496	0.355601
A0A2W1BB94	Nucleoside diphosphate kinase	HaOG214038	A0A2W1BB94	tr|A0A2W1BB94|A0A2W1BB94_HELAM Nucleoside diphosphate kinase OS=Helicoverpa armigera OX=29058 GN=HaOG214038 PE=3 SV=1	1	5	5	5	40.5	17.123	35870000	64062000	91839000	6.39237e+07	38472000	54768000	49274000	4.75047e+07	1.34563	0.385053
A0A2W1BBG8	Uncharacterized protein	HaOG210727	A0A2W1BBG8	tr|A0A2W1BBG8|A0A2W1BBG8_HELAM Uncharacterized protein OS=Helicoverpa armigera OX=29058 GN=HaOG210727 PE=4 SV=1	1	8	8	8	12.5	93.262	13294000	13872000	55461000	2.75423e+07	25753000	14267000	17132000	1.90507e+07	1.44574	0.58661
A0A2W1BBT1	Uncharacterized protein	HaOG212298	A0A2W1BBT1;A0A2W1B1J2	tr|A0A2W1BBT1|A0A2W1BBT1_HELAM Uncharacterized protein OS=Helicoverpa armigera OX=29058 GN=HaOG212298 PE=4 SV=1	2	29	18	29	27.6	144.05	329490000	170130000	265880000	2.55167e+08	110900000	125770000	145460000	1.27377e+08	2.00325	0.0542659
A0A2W1BBW7	Eukaryotic translation initiation factor 5A	HaOG212265	A0A2W1BBW7	tr|A0A2W1BBW7|A0A2W1BBW7_HELAM Eukaryotic translation initiation factor 5A OS=Helicoverpa armigera OX=29058 GN=HaOG212265 PE=3 SV=1	1	2	2	2	14.4	17.525	6356500	16495000	16746000	1.31992e+07	11324000	9877100	18356000	13185700	1.00102	0.997656
A0A2W1BC14	Replication factor C subunit 1	HaOG215584	A0A2W1BC14	tr|A0A2W1BC14|A0A2W1BC14_HELAM Replication factor C subunit 1 OS=Helicoverpa armigera OX=29058 GN=HaOG215584 PE=3 SV=1	1	1	1	1	3.8	128.36	450160000	1078300000	522640000	683700000	416570000	590510000	996660000	6.67913e+08	1.02364	0.954929
A0A2W1BC76	Uncharacterized protein	HaOG215823	A0A2W1BC76	tr|A0A2W1BC76|A0A2W1BC76_HELAM Uncharacterized protein OS=Helicoverpa armigera OX=29058 GN=HaOG215823 PE=3 SV=1	1	9	9	9	56.5	25.336	190860000	202660000	253810000	2.15777e+08	153460000	213250000	247590000	2.04767e+08	1.05377	0.759653
A0A2W1BCL8	Uncharacterized protein	HaOG212870	A0A2W1BCL8	tr|A0A2W1BCL8|A0A2W1BCL8_HELAM Uncharacterized protein OS=Helicoverpa armigera OX=29058 GN=HaOG212870 PE=4 SV=1	1	4	4	4	37.7	16.181	91282000	107970000	63579000	8.76103e+07	106050000	99322000	113610000	1.06327e+08	0.823968	0.240401
A0A2W1BDP4	Peptidyl-prolyl cis-trans isomerase	HaOG212102	A0A2W1BDP4	tr|A0A2W1BDP4|A0A2W1BDP4_HELAM Peptidyl-prolyl cis-trans isomerase OS=Helicoverpa armigera OX=29058 GN=HaOG212102 PE=3 SV=1	1	12	12	12	62.9	22.325	1373800000	1827800000	1454400000	1552000000	1298700000	1284800000	1618900000	1400800000	1.10794	0.442033
A0A2W1BDQ7	Proteasome subunit alpha type	HaOG213378	A0A2W1BDQ7	tr|A0A2W1BDQ7|A0A2W1BDQ7_HELAM Proteasome subunit alpha type OS=Helicoverpa armigera OX=29058 GN=HaOG213378 PE=3 SV=1	1	3	3	3	12.9	28.16	10143000	15606000	9116100	11621700	14523000	14289000	14617000	1.44763e+07	0.802807	0.229802
A0A2W1BDT1	Uncharacterized protein	HaOG212066	A0A2W1BDT1	tr|A0A2W1BDT1|A0A2W1BDT1_HELAM Uncharacterized protein OS=Helicoverpa armigera OX=29058 GN=HaOG212066 PE=3 SV=1	1	1	1	1	1.9	112.33	79766000	6136700	37988000	41296900	63618000	63036000		63327000	0.652122	0.481999
A0A2W1BDY0	Uncharacterized protein	HaOG213215	A0A2W1BDY0	tr|A0A2W1BDY0|A0A2W1BDY0_HELAM Uncharacterized protein OS=Helicoverpa armigera OX=29058 GN=HaOG213215 PE=4 SV=1	1	11	5	6	45.3	35.112	1699400000	4456300000	2118800000	2.75817e+09	4539600000	4455100000	3122500000	4.03907e+09	0.682872	0.258275
A0A2W1BE88	Uncharacterized protein	HaOG213770	A0A2W1BE88	tr|A0A2W1BE88|A0A2W1BE88_HELAM Uncharacterized protein OS=Helicoverpa armigera OX=29058 GN=HaOG213770 PE=4 SV=1	1	1	1	1	2.8	49.277	584710000	746870000	688050000	673210000	566880000	485010000	551470000	5.34453e+08	1.25962	0.0608904
A0A2W1BED9	Uncharacterized protein	HaOG209444	A0A2W1BED9	tr|A0A2W1BED9|A0A2W1BED9_HELAM Uncharacterized protein OS=Helicoverpa armigera OX=29058 GN=HaOG209444 PE=4 SV=1	1	4	4	4	27	22.751	2219500000	2822500000	1913300000	2.31843e+09	2179700000	2131800000	1283700000	1.86507e+09	1.24308	0.31504
A0A2W1BEF6	Aldose 1-epimerase	HaOG213774	A0A2W1BEF6	tr|A0A2W1BEF6|A0A2W1BEF6_HELAM Aldose 1-epimerase OS=Helicoverpa armigera OX=29058 GN=HaOG213774 PE=3 SV=1	1	2	2	2	5.9	43.001	7536000		11493000	9514500	5216100		6786000	6001050	1.58547	0.2406
A0A2W1BEL9	Uncharacterized protein	HaOG211672	A0A2W1BEL9	tr|A0A2W1BEL9|A0A2W1BEL9_HELAM Uncharacterized protein OS=Helicoverpa armigera OX=29058 GN=HaOG211672 PE=4 SV=1	1	10	10	10	58	18.709	10293000000	22797000000	11587000000	1.48923e+10	9074100000	10814000000	13431000000	1.11064e+10	1.34088	0.414971
A0A2W1BEN4	Uncharacterized protein	HaOG209720	A0A2W1BEN4	tr|A0A2W1BEN4|A0A2W1BEN4_HELAM Uncharacterized protein OS=Helicoverpa armigera OX=29058 GN=HaOG209720 PE=4 SV=1	1	11	11	11	30.1	53.026	131560000	211730000	141390000	161560000	190670000	256020000	286340000	2.44343e+08	0.661201	0.0941119
A0A2W1BES4	Uncharacterized protein	HaOG212565	A0A2W1BES4	tr|A0A2W1BES4|A0A2W1BES4_HELAM Uncharacterized protein OS=Helicoverpa armigera OX=29058 GN=HaOG212565 PE=4 SV=1	1	1	1	1	4.7	18.548	1050400000	2050300000	956330000	1.35234e+09	278980000	808710000	885230000	657640000	2.05636	0.15629
A0A2W1BES9	Aminopeptidase	HaOG211628	A0A2W1BES9	tr|A0A2W1BES9|A0A2W1BES9_HELAM Aminopeptidase OS=Helicoverpa armigera OX=29058 GN=HaOG211628 PE=3 SV=1	1	26	26	26	31.9	108.07	337170000	589470000	477370000	4.68003e+08	241910000	420580000	413860000	3.58783e+08	1.30442	0.307699
B7SVM2	Serine proteinase-like protein 1		B7SVM2;A0A2W1BF82	tr|B7SVM2|B7SVM2_HELAM Serine proteinase-like protein 1 OS=Helicoverpa armigera OX=29058 PE=2 SV=1;tr|A0A2W1BF82|A0A2W1BF82_HELAM Uncharacterized protein OS=Helicoverpa armigera OX=29058 GN=HaOG213474 PE=4 SV=1	2	22	22	22	63.1	46.505	11070000000	15472000000	10141000000	1.22277e+10	9351100000	12695000000	13992000000	12012700000	1.01789	0.925103
A0A2W1BFA7	Uncharacterized protein	HaOG208764	A0A2W1BFA7	tr|A0A2W1BFA7|A0A2W1BFA7_HELAM Uncharacterized protein OS=Helicoverpa armigera OX=29058 GN=HaOG208764 PE=4 SV=1	1	12	12	12	39.8	53.593	1335800000	1729400000	1199400000	1.42153e+09	1146500000	1886600000	1946600000	1659900000	0.856397	0.474628
A0A2W1BFL3	Uncharacterized protein	HaOG209407	A0A2W1BFL3;C5MQF2;E7CIG9;E7CIH0	tr|A0A2W1BFL3|A0A2W1BFL3_HELAM Uncharacterized protein OS=Helicoverpa armigera OX=29058 GN=HaOG209407 PE=3 SV=1;tr|C5MQF2|C5MQF2_HELAM 14-3-3zeta OS=Helicoverpa armigera OX=29058 GN=14-3-3zeta PE=2 SV=1	4	11	11	11	48.6	28.073	133840000	256920000	258110000	216290000	203020000	168670000	247680000	2.06457e+08	1.04763	0.844974
A0A2W1BFN7	Uncharacterized protein	HaOG211987	A0A2W1BFN7	tr|A0A2W1BFN7|A0A2W1BFN7_HELAM Uncharacterized protein OS=Helicoverpa armigera OX=29058 GN=HaOG211987 PE=4 SV=1	1	6	6	6	35	15.393	2971800000	5636300000	3083300000	3.89713e+09	5195100000	4304600000	5835700000	5111800000	0.76238	0.281615
A0A2W1BG04	Uncharacterized protein	HaOG212574	A0A2W1BG04	tr|A0A2W1BG04|A0A2W1BG04_HELAM Uncharacterized protein OS=Helicoverpa armigera OX=29058 GN=HaOG212574 PE=4 SV=1	1	1	1	1	5.7	25.977		10437000	8512500	9474750	10200000	8367200		9283600	1.02059	0.898804
A0A2W1BG55	6-phosphogluconolactonase	HaOG215381	A0A2W1BG55	tr|A0A2W1BG55|A0A2W1BG55_HELAM 6-phosphogluconolactonase OS=Helicoverpa armigera OX=29058 GN=HaOG215381 PE=3 SV=1	1	5	5	5	27.4	26.08	40946000	83587000	87436000	7.06563e+07	78164000	70530000	105810000	8.48347e+07	0.832871	0.482863
A0A2W1BGD0	Uncharacterized protein (Fragment)	HaOG211654	A0A2W1BGD0	tr|A0A2W1BGD0|A0A2W1BGD0_HELAM Uncharacterized protein (Fragment) OS=Helicoverpa armigera OX=29058 GN=HaOG211654 PE=4 SV=1	1	31	31	31	47.5	98.215	698250000	737640000	690900000	708930000	378130000	750430000	482880000	5.37147e+08	1.31981	0.199192
A0A2W1BGG8	Uncharacterized protein	HaOG211630	A0A2W1BGG8	tr|A0A2W1BGG8|A0A2W1BGG8_HELAM Uncharacterized protein OS=Helicoverpa armigera OX=29058 GN=HaOG211630 PE=4 SV=1	1	6	6	6	58.4	13.175	1874100000	1657400000	1309200000	1.61357e+09	2208400000	1878600000	745060000	1.61069e+09	1.00179	0.995431
A0A2W1BGH1	Uncharacterized protein	HaOG209649	A0A2W1BGH1	tr|A0A2W1BGH1|A0A2W1BGH1_HELAM Uncharacterized protein OS=Helicoverpa armigera OX=29058 GN=HaOG209649 PE=4 SV=1	1	6	6	6	12	67.941	24995000	35258000	26306000	28853000	34863000	36163000	38752000	3.65927e+07	0.788491	0.086474
A0A2W1BGP8	Uncharacterized protein	HaOG212076	A0A2W1BGP8	tr|A0A2W1BGP8|A0A2W1BGP8_HELAM Uncharacterized protein OS=Helicoverpa armigera OX=29058 GN=HaOG212076 PE=4 SV=1	1	3	3	3	64.9	8.1543	299380000	700610000	260390000	4.20127e+08	692420000	1142400000	560030000	7.98283e+08	0.526288	0.168883
A0A2W1BGR3	Fructose-bisphosphate aldolase	HaOG208439	A0A2W1BGR3	tr|A0A2W1BGR3|A0A2W1BGR3_HELAM Fructose-bisphosphate aldolase OS=Helicoverpa armigera OX=29058 GN=HaOG208439 PE=3 SV=1	1	7	7	7	25	39.534	36910000	76183000	130760000	8.12843e+07	51780000	123000000	108630000	94470000	0.860425	0.72426
A0A2W1BGV4	Uncharacterized protein	HaOG212043	A0A2W1BGV4	tr|A0A2W1BGV4|A0A2W1BGV4_HELAM Uncharacterized protein OS=Helicoverpa armigera OX=29058 GN=HaOG212043 PE=3 SV=1	1	17	17	17	32.7	62.151	485590000	736370000	371510000	5.31157e+08	357510000	375440000	451380000	3.94777e+08	1.34546	0.288544
F0UYY5	Heat shock protein 90		F0UYY5;E0XJL0;A0A2W1BH57;E3UVB7;A0A2W1BQG1;A0A2H4LI83	tr|F0UYY5|F0UYY5_HELAM Heat shock protein 90 OS=Helicoverpa armigera OX=29058 PE=2 SV=1;tr|E0XJL0|E0XJL0_HELAM Heat shock protein 90 OS=Helicoverpa armigera OX=29058 GN=HSP90 PE=3 SV=1;tr|A0A2W1BH57|A0A2W1BH57_HELAM Uncharacterized protein OS=Helicoverpa a	6	24	24	24	41.6	82.631	319650000	576300000	431240000	4.42397e+08	605270000	440810000	630720000	5.58933e+08	0.791502	0.288061
A0A2W1BH83	Uncharacterized protein	HaOG210933	A0A2W1BH83	tr|A0A2W1BH83|A0A2W1BH83_HELAM Uncharacterized protein OS=Helicoverpa armigera OX=29058 GN=HaOG210933 PE=3 SV=1	1	19	19	19	47.8	60.582	472030000	691120000	673220000	6.12123e+08	511370000	714560000	510970000	5.78967e+08	1.05727	0.751204
A0A2W1BH98	Uncharacterized protein	HaOG207864	A0A2W1BH98	tr|A0A2W1BH98|A0A2W1BH98_HELAM Uncharacterized protein OS=Helicoverpa armigera OX=29058 GN=HaOG207864 PE=4 SV=1	1	1	1	1	3.1	34.944	3061500	3824700	3552000	3479400		11827000	6882900	9354950	0.371931	0.0512464
A0A2W1BHG7	Uncharacterized protein	HaOG209992	A0A2W1BHG7	tr|A0A2W1BHG7|A0A2W1BHG7_HELAM Uncharacterized protein OS=Helicoverpa armigera OX=29058 GN=HaOG209992 PE=4 SV=1	1	10	10	10	55.8	25.136	477610000	674450000	557590000	5.69883e+08	439390000	539950000	695650000	558330000	1.02069	0.908043
A0A2W1BHH3	Uncharacterized protein	HaOG207683	A0A2W1BHH3	tr|A0A2W1BHH3|A0A2W1BHH3_HELAM Uncharacterized protein OS=Helicoverpa armigera OX=29058 GN=HaOG207683 PE=3 SV=1	1	25	25	25	16.5	219.96	428910000	826080000	537490000	5.97493e+08	705310000	599080000	705360000	6.69917e+08	0.891892	0.589646
A0A2W1BHH6	Uncharacterized protein	HaOG211640	A0A2W1BHH6	tr|A0A2W1BHH6|A0A2W1BHH6_HELAM Uncharacterized protein OS=Helicoverpa armigera OX=29058 GN=HaOG211640 PE=4 SV=1	1	4	4	4	23.1	32.442	39877000	69117000		54497000	50963000	92180000	55041000	6.60613e+07	0.824946	0.605926
A0A2W1BHM8	Uncharacterized protein	HaOG207686	A0A2W1BHM8	tr|A0A2W1BHM8|A0A2W1BHM8_HELAM Uncharacterized protein OS=Helicoverpa armigera OX=29058 GN=HaOG207686 PE=4 SV=1	1	4	4	4	20	35.741	6173600	15228000		10700800	36706000	35623000	15334000	29221000	0.366202	0.148891
A0A2W1BHW2	Uncharacterized protein	HaOG208738	A0A2W1BHW2	tr|A0A2W1BHW2|A0A2W1BHW2_HELAM Uncharacterized protein OS=Helicoverpa armigera OX=29058 GN=HaOG208738 PE=4 SV=1	1	37	2	2	45.9	88.912	172170000	319250000	202250000	2.31223e+08	401210000	164690000	356640000	3.07513e+08	0.751913	0.421722
A0A2W1BI31	Uncharacterized protein	HaOG211110	A0A2W1BI31	tr|A0A2W1BI31|A0A2W1BI31_HELAM Uncharacterized protein OS=Helicoverpa armigera OX=29058 GN=HaOG211110 PE=4 SV=1	1	230	230	230	74.2	361.83	207330000000	60139000000	153130000000	1.402e+11	58488000000	68019000000	80095000000	6.88673e+10	2.03579	0.175852
A0A2W1BJ01	Uncharacterized protein	HaOG208956	A0A2W1BJ01	tr|A0A2W1BJ01|A0A2W1BJ01_HELAM Uncharacterized protein OS=Helicoverpa armigera OX=29058 GN=HaOG208956 PE=4 SV=1	1	4	4	4	3.4	179.43	32881000	45928000	32209000	37006000	37975000	26075000	36241000	3.34303e+07	1.10696	0.571329
A0A2W1BJB4	Uncharacterized protein	HaOG206891	A0A2W1BJB4	tr|A0A2W1BJB4|A0A2W1BJB4_HELAM Uncharacterized protein OS=Helicoverpa armigera OX=29058 GN=HaOG206891 PE=4 SV=1	1	11	11	11	66.1	26.238	108860000	269040000	168590000	1.82163e+08	281780000	287830000	270320000	2.79977e+08	0.650638	0.105975
A0A2W1BJI5	Uncharacterized protein	HaOG208732	A0A2W1BJI5	tr|A0A2W1BJI5|A0A2W1BJI5_HELAM Uncharacterized protein OS=Helicoverpa armigera OX=29058 GN=HaOG208732 PE=4 SV=1	1	63	3	3	77.4	82.226	581490000	275450000	131750000	3.29563e+08	12330000000	1987700000	876480000	5.06473e+09	0.06507	0.2642
A0A2W1BJL1	Uncharacterized protein	HaOG208731	A0A2W1BJL1	tr|A0A2W1BJL1|A0A2W1BJL1_HELAM Uncharacterized protein OS=Helicoverpa armigera OX=29058 GN=HaOG208731 PE=4 SV=1	1	33	4	33	72.1	82.036	66842000000	34335000000	74752000000	58643000000	71544000000	54230000000	59475000000	6.17497e+10	0.949689	0.827875
A0A2W1BJS8	Uncharacterized protein	HaOG210103	A0A2W1BJS8	tr|A0A2W1BJS8|A0A2W1BJS8_HELAM Uncharacterized protein OS=Helicoverpa armigera OX=29058 GN=HaOG210103 PE=3 SV=1	1	7	7	7	13.8	68.141	53107000	24944000	36405000	38152000		14315000	11992000	13153500	2.90052	0.0993797
A0A2W1BJW1	Uncharacterized protein	HaOG206583	A0A2W1BJW1	tr|A0A2W1BJW1|A0A2W1BJW1_HELAM Uncharacterized protein OS=Helicoverpa armigera OX=29058 GN=HaOG206583 PE=4 SV=1	1	2	2	2	6.4	36.664	10906000	24780000	14927000	16871000	20142000		16521000	18331500	0.920328	0.807421
A0A2W1BK92	Uncharacterized protein	HaOG208267	A0A2W1BK92	tr|A0A2W1BK92|A0A2W1BK92_HELAM Uncharacterized protein OS=Helicoverpa armigera OX=29058 GN=HaOG208267 PE=4 SV=1	1	47	35	35	38.7	173.53	2136900000	688360000	1614000000	1.47975e+09	852070000	851550000	824300000	842640000	1.75609	0.207017
A0A2W1BKE7	Uncharacterized protein	HaOG208266	A0A2W1BKE7;S4T709;R4KZ43;A0A2W1BQW6	tr|A0A2W1BKE7|A0A2W1BKE7_HELAM Uncharacterized protein OS=Helicoverpa armigera OX=29058 GN=HaOG208266 PE=4 SV=1	4	52	47	48	44.4	171.48	31760000000	10895000000	22710000000	2.17883e+10	6931400000	7381400000	6574600000	6.96247e+09	3.1294	0.0702594
A0A2W1BL06	Beta-hexosaminidase	HaOG205693	A0A2W1BL06	tr|A0A2W1BL06|A0A2W1BL06_HELAM Beta-hexosaminidase OS=Helicoverpa armigera OX=29058 GN=HaOG205693 PE=3 SV=1	1	8	8	8	19.4	69.855	59823000	21909000	72276000	51336000	4841300	16909000		10875150	4.72049	0.137111
A0A2W1BLB0	Uncharacterized protein	HaOG208369	A0A2W1BLB0	tr|A0A2W1BLB0|A0A2W1BLB0_HELAM Uncharacterized protein OS=Helicoverpa armigera OX=29058 GN=HaOG208369 PE=4 SV=1	1	17	17	17	34.9	74.476	151070000	282980000	175780000	2.03277e+08	223580000	263150000	232230000	2.39653e+08	0.848211	0.437587
A0A2W1BLG4	Uncharacterized protein	HaOG209428	A0A2W1BLG4	tr|A0A2W1BLG4|A0A2W1BLG4_HELAM Uncharacterized protein OS=Helicoverpa armigera OX=29058 GN=HaOG209428 PE=4 SV=1	1	1	1	1	14.3	7.077	28834000	24526000	29712000	2.76907e+07	15529000	25786000	19995000	2.04367e+07	1.35495	0.0979857
A0A2W1BLG9	Uncharacterized protein	HaOG200234	A0A2W1BLG9	tr|A0A2W1BLG9|A0A2W1BLG9_HELAM Uncharacterized protein OS=Helicoverpa armigera OX=29058 GN=HaOG200234 PE=3 SV=1	1	15	15	15	71.3	29.044	438210000	733060000	484910000	552060000	518970000	572810000	636760000	576180000	0.958138	0.817022
A0A2W1BLH3	Uncharacterized protein	HaOG208269	A0A2W1BLH3	tr|A0A2W1BLH3|A0A2W1BLH3_HELAM Uncharacterized protein OS=Helicoverpa armigera OX=29058 GN=HaOG208269 PE=4 SV=1	1	49	48	48	37.3	188.94	20320000000	5878500000	18909000000	1.50358e+10	15527000000	14973000000	27969000000	1.94897e+10	0.771477	0.515793
I3RRT0	Malate dehydrogenase		I3RRT0;A0A2W1BLI1	tr|I3RRT0|I3RRT0_HELAM Malate dehydrogenase OS=Helicoverpa armigera OX=29058 PE=2 SV=1;tr|A0A2W1BLI1|A0A2W1BLI1_HELAM Malate dehydrogenase OS=Helicoverpa armigera OX=29058 GN=HaOG205283 PE=3 SV=1	2	8	8	8	33.5	35.284	31760000	40369000	79584000	50571000		40324000	66990000	53657000	0.942487	0.894688
A0A2W1BLJ7	ATP-dependent (S)-NAD(P)H-hydrate dehydratase	HaOG205644	A0A2W1BLJ7	tr|A0A2W1BLJ7|A0A2W1BLJ7_HELAM ATP-dependent (S)-NAD(P)H-hydrate dehydratase OS=Helicoverpa armigera OX=29058 GN=HaOG205644 PE=3 SV=1	1	10	10	10	44.3	36.091	103780000	189390000	102030000	1.31733e+08	204930000	176970000	241270000	2.07723e+08	0.634177	0.0911986
A0A2W1BLV6	Uncharacterized protein	HaOG207646	A0A2W1BLV6	tr|A0A2W1BLV6|A0A2W1BLV6_HELAM Uncharacterized protein OS=Helicoverpa armigera OX=29058 GN=HaOG207646 PE=4 SV=1	1	11	11	11	39.6	34.957	229910000	357720000	264660000	2.84097e+08	316490000	472050000	438990000	4.09177e+08	0.694313	0.10872
A0A2W1BM97	Uncharacterized protein	HaOG200803	A0A2W1BM97	tr|A0A2W1BM97|A0A2W1BM97_HELAM Uncharacterized protein OS=Helicoverpa armigera OX=29058 GN=HaOG200803 PE=4 SV=1	1	8	2	2	66	15.85	23912000	52256000		38084000	148950000	81307000	93768000	1.08008e+08	0.352602	0.093764
A0A2W1BMA0	Uncharacterized protein	HaOG210558	A0A2W1BMA0	tr|A0A2W1BMA0|A0A2W1BMA0_HELAM Uncharacterized protein OS=Helicoverpa armigera OX=29058 GN=HaOG210558 PE=4 SV=1	1	1	1	1	0.7	182.48	23837000	31733000	14783000	23451000	27000000	28491000	30254000	2.85817e+07	0.820491	0.361653
A0A2W1BMA6	Uncharacterized protein	HaOG200439	A0A2W1BMA6	tr|A0A2W1BMA6|A0A2W1BMA6_HELAM Uncharacterized protein OS=Helicoverpa armigera OX=29058 GN=HaOG200439 PE=3 SV=1	1	4	4	4	13.8	33.826	47574000	84800000	80623000	70999000	34518000	54060000	56206000	4.82613e+07	1.47114	0.171016
A0A2W1BMM7	Uncharacterized protein	HaOG208268	A0A2W1BMM7	tr|A0A2W1BMM7|A0A2W1BMM7_HELAM Uncharacterized protein OS=Helicoverpa armigera OX=29058 GN=HaOG208268 PE=4 SV=1	1	67	54	67	47.7	174.32	28705000000	16188000000	28461000000	2.44513e+10	24519000000	26725000000	24437000000	25227000000	0.969253	0.862453
A0A2W1BMN8	Uncharacterized protein	HaOG208469	A0A2W1BMN8	tr|A0A2W1BMN8|A0A2W1BMN8_HELAM Uncharacterized protein OS=Helicoverpa armigera OX=29058 GN=HaOG208469 PE=4 SV=1	1	20	18	20	47.6	72.466	2122200000	3573200000	1839800000	2.51173e+09	1841400000	1826400000	1707500000	1.79177e+09	1.40182	0.252291
Q5XUN5	Triosephosphate isomerase		Q5XUN5;A0A2W1BMP5;A0A193H3G1;A0A193H3F7	tr|Q5XUN5|Q5XUN5_HELAM Triosephosphate isomerase OS=Helicoverpa armigera OX=29058 PE=3 SV=2;tr|A0A2W1BMP5|A0A2W1BMP5_HELAM Triosephosphate isomerase OS=Helicoverpa armigera OX=29058 GN=HaOG204776 PE=3 SV=1;tr|A0A193H3G1|A0A193H3G1_HELAM Triosephosphate iso	4	9	9	9	46.4	26.392	51237000	90525000	91757000	7.78397e+07	76129000	76352000	99061000	8.38473e+07	0.92835	0.715072
A0A2W1BMQ5	Uncharacterized protein	HaOG207068	A0A2W1BMQ5;A0A2W1BM01	tr|A0A2W1BMQ5|A0A2W1BMQ5_HELAM Uncharacterized protein OS=Helicoverpa armigera OX=29058 GN=HaOG207068 PE=4 SV=1;tr|A0A2W1BM01|A0A2W1BM01_HELAM Uncharacterized protein (Fragment) OS=Helicoverpa armigera OX=29058 GN=HaOG208691 PE=4 SV=1	2	6	6	6	11.7	102.62	23095000	9253800	15825000	1.60579e+07	6099400	10700000		8399700	1.91173	0.253782
A0A2W1BMR7	Tubulin beta chain	HaOG207658	A0A2W1BMR7;F6M9L9;A0A2W1BTK3;A0A2W1BIF4;CON__ENSEMBL:ENSBTAP00000025008	tr|A0A2W1BMR7|A0A2W1BMR7_HELAM Tubulin beta chain OS=Helicoverpa armigera OX=29058 GN=HaOG207658 PE=3 SV=1;tr|F6M9L9|F6M9L9_HELAM Tubulin beta chain OS=Helicoverpa armigera OX=29058 PE=2 SV=1	5	13	2	13	46.7	50.418	124580000	216780000	203780000	1.81713e+08	245480000	200260000	179220000	208320000	0.87228	0.48735
A0A2W1BMU1	Uncharacterized protein	HaOG204854	A0A2W1BMU1	tr|A0A2W1BMU1|A0A2W1BMU1_HELAM Uncharacterized protein OS=Helicoverpa armigera OX=29058 GN=HaOG204854 PE=4 SV=1	1	5	5	5	28.1	21.867	24626000	63278000	37936000	4.19467e+07	25484000	46252000	52323000	41353000	1.01436	0.96809
A0A2W1BMX4	Uncharacterized protein	HaOG208179	A0A2W1BMX4	tr|A0A2W1BMX4|A0A2W1BMX4_HELAM Uncharacterized protein OS=Helicoverpa armigera OX=29058 GN=HaOG208179 PE=4 SV=1	1	4	4	4	21.3	22.856	24465000	105950000	29451000	5.32887e+07	74429000	85029000	184820000	1.14759e+08	0.464351	0.234501
A0A2W1BMY7	Glyceraldehyde-3-phosphate dehydrogenase	HaOG204671	A0A2W1BMY7;F5BYH8	tr|A0A2W1BMY7|A0A2W1BMY7_HELAM Glyceraldehyde-3-phosphate dehydrogenase OS=Helicoverpa armigera OX=29058 GN=HaOG204671 PE=3 SV=1;tr|F5BYH8|F5BYH8_HELAM Glyceraldehyde-3-phosphate dehydrogenase OS=Helicoverpa armigera OX=29058 GN=GAPDH PE=2 SV=1	2	10	10	10	38.9	35.554	769970000	529610000	1337600000	879060000	649310000	532470000	383820000	5.21867e+08	1.68445	0.228649
F5ANH5	OBP5		F5ANH5;A0A2W1BN95	tr|F5ANH5|F5ANH5_HELAM OBP5 OS=Helicoverpa armigera OX=29058 PE=2 SV=1;tr|A0A2W1BN95|A0A2W1BN95_HELAM Uncharacterized protein OS=Helicoverpa armigera OX=29058 GN=HaOG200805 PE=4 SV=1	2	7	6	7	39.5	15.977	79630000	244140000	113450000	145740000	263600000	208290000	231850000	234580000	0.621281	0.16685
A0A2W1BNB9	Uncharacterized protein	HaOG209944	A0A2W1BNB9	tr|A0A2W1BNB9|A0A2W1BNB9_HELAM Uncharacterized protein OS=Helicoverpa armigera OX=29058 GN=HaOG209944 PE=4 SV=1	1	12	12	12	20.7	90.42	208270000	48829000	111950000	1.23016e+08	44254000	42811000	78148000	55071000	2.23378	0.228032
A0A2W1BNH9	Uncharacterized protein	HaOG204473	A0A2W1BNH9	tr|A0A2W1BNH9|A0A2W1BNH9_HELAM Uncharacterized protein OS=Helicoverpa armigera OX=29058 GN=HaOG204473 PE=3 SV=1	1	10	10	10	22.2	45.96	149890000	303820000	185910000	2.13207e+08	279840000	328570000	335970000	3.14793e+08	0.677291	0.110478
A0A2W1BNS5	Uncharacterized protein	HaOG205324	A0A2W1BNS5	tr|A0A2W1BNS5|A0A2W1BNS5_HELAM Uncharacterized protein OS=Helicoverpa armigera OX=29058 GN=HaOG205324 PE=4 SV=1	1	65	65	65	23.7	421.44	842550000	474970000	337680000	5.51733e+08	63276000	213280000	99641000	125399000	4.39982	0.0535555
A0A2W1BNU6	Uncharacterized protein	HaOG204173	A0A2W1BNU6	tr|A0A2W1BNU6|A0A2W1BNU6_HELAM Uncharacterized protein OS=Helicoverpa armigera OX=29058 GN=HaOG204173 PE=4 SV=1	1	2	2	2	20.4	16.717	23480000	26544000	31668000	2.72307e+07	41777000	17289000	39074000	3.27133e+07	0.832403	0.536144
A0A2W1BNV4	Uncharacterized protein	HaOG206453	A0A2W1BNV4	tr|A0A2W1BNV4|A0A2W1BNV4_HELAM Uncharacterized protein OS=Helicoverpa armigera OX=29058 GN=HaOG206453 PE=4 SV=1	1	4	4	4	5.4	100.14	20089000	26238000	29431000	2.52527e+07	29215000	38424000	34213000	3.39507e+07	0.743805	0.0851254
A0A2W1BNV9	Uncharacterized protein	HaOG204176	A0A2W1BNV9	tr|A0A2W1BNV9|A0A2W1BNV9_HELAM Uncharacterized protein OS=Helicoverpa armigera OX=29058 GN=HaOG204176 PE=3 SV=1	1	12	12	12	22.9	62.756	110030000	167300000	106900000	1.28077e+08	152790000	154310000	196840000	167980000	0.762452	0.176876
A0A2W1BNW3	Uncharacterized protein	HaOG209651	A0A2W1BNW3	tr|A0A2W1BNW3|A0A2W1BNW3_HELAM Uncharacterized protein OS=Helicoverpa armigera OX=29058 GN=HaOG209651 PE=3 SV=1	1	27	27	27	73.8	44.681	88393000000	141690000000	89153000000	106412000000	165480000000	155150000000	147660000000	1.56097e+11	0.681706	0.0539258
A0A2W1BNW8	Uncharacterized protein	HaOG204186	A0A2W1BNW8;A0A2W1BSX3	tr|A0A2W1BNW8|A0A2W1BNW8_HELAM Uncharacterized protein OS=Helicoverpa armigera OX=29058 GN=HaOG204186 PE=3 SV=1	2	6	6	6	13.7	79.67	23521000	76636000	50462000	5.02063e+07	105840000	75832000	58645000	8.01057e+07	0.626751	0.220709
A0A2W1BP23	Uncharacterized protein	HaOG207417	A0A2W1BP23	tr|A0A2W1BP23|A0A2W1BP23_HELAM Uncharacterized protein OS=Helicoverpa armigera OX=29058 GN=HaOG207417 PE=4 SV=1	1	43	43	43	13.8	451.97	630550000	252420000	460710000	4.47893e+08	74320000	213580000	142000000	143300000	3.12556	0.0591409
A0A2W1BP35	Uncharacterized protein	HaOG204172	A0A2W1BP35	tr|A0A2W1BP35|A0A2W1BP35_HELAM Uncharacterized protein OS=Helicoverpa armigera OX=29058 GN=HaOG204172 PE=4 SV=1	1	1	1	1	12.4	16.042	12116000	20611000	8761300	1.38294e+07	13071000	10593000	8958200	1.08741e+07	1.27178	0.471795
A0A2W1BPC5	Uncharacterized protein	HaOG206015	A0A2W1BPC5	tr|A0A2W1BPC5|A0A2W1BPC5_HELAM Uncharacterized protein OS=Helicoverpa armigera OX=29058 GN=HaOG206015 PE=4 SV=1	1	8	8	8	48.7	21.092	138570000	312460000	211450000	2.20827e+08	359090000	327980000	373700000	353590000	0.624527	0.0637123
A0A2W1BPF5	Uncharacterized protein	HaOG203973	A0A2W1BPF5	tr|A0A2W1BPF5|A0A2W1BPF5_HELAM Uncharacterized protein OS=Helicoverpa armigera OX=29058 GN=HaOG203973 PE=4 SV=1	1	8	8	8	27.3	49.065	72444000	74159000	75346000	73983000	75976000	114930000	60448000	8.37847e+07	0.883014	0.578402
F5BYI5	Annexin		F5BYI5;A0A2W1BPH9	tr|F5BYI5|F5BYI5_HELAM Annexin OS=Helicoverpa armigera OX=29058 PE=2 SV=1;tr|A0A2W1BPH9|A0A2W1BPH9_HELAM Annexin OS=Helicoverpa armigera OX=29058 GN=HaOG203986 PE=3 SV=1	2	4	4	4	13.6	35.981	14424000	18382000	18333000	1.70463e+07	18798000	22544000		20671000	0.82465	0.197118
A0A2W1BPV0	Uncharacterized protein	HaOG205910	A0A2W1BPV0	tr|A0A2W1BPV0|A0A2W1BPV0_HELAM Uncharacterized protein OS=Helicoverpa armigera OX=29058 GN=HaOG205910 PE=4 SV=1	1	5	5	5	6.6	89.901		5849600	9506500	7678050	25926000	12419000	20110000	19485000	0.394049	0.109198
A0A2W1BQ81	Uncharacterized protein	HaOG205640	A0A2W1BQ81	tr|A0A2W1BQ81|A0A2W1BQ81_HELAM Uncharacterized protein OS=Helicoverpa armigera OX=29058 GN=HaOG205640 PE=4 SV=1	1	7	7	7	49.7	20.938	133280000	189210000	152320000	158270000	120220000	127100000	102990000	116770000	1.3554	0.0814495
A0A2W1BQC8	Uncharacterized protein	HaOG205608	A0A2W1BQC8	tr|A0A2W1BQC8|A0A2W1BQC8_HELAM Uncharacterized protein OS=Helicoverpa armigera OX=29058 GN=HaOG205608 PE=4 SV=1	1	13	13	13	62.4	37.055	40700000000	54823000000	43679000000	4.64007e+10	49570000000	54904000000	54211000000	52895000000	0.877222	0.231921
A0A2W1BQH3	Galectin	HaOG208479	A0A2W1BQH3	tr|A0A2W1BQH3|A0A2W1BQH3_HELAM Galectin OS=Helicoverpa armigera OX=29058 GN=HaOG208479 PE=4 SV=1	1	2	2	2	13.5	23.374	19403000	76378000	22060000	3.92803e+07	55441000	54929000	79345000	6.32383e+07	0.621148	0.302004
A0A2W1BQN6	Uncharacterized protein	HaOG205295	A0A2W1BQN6	tr|A0A2W1BQN6|A0A2W1BQN6_HELAM Uncharacterized protein OS=Helicoverpa armigera OX=29058 GN=HaOG205295 PE=4 SV=1	1	3	3	3	33.1	18.666	51823000	126190000	38636000	7.22163e+07	171200000	107960000	102120000	1.27093e+08	0.568215	0.192983
E2IV57	Actin		E2IV57;A0A2W1BR20;E2IV60;E2IV58;E2IV56	tr|E2IV57|E2IV57_HELAM Actin OS=Helicoverpa armigera OX=29058 PE=2 SV=1;tr|A0A2W1BR20|A0A2W1BR20_HELAM Uncharacterized protein OS=Helicoverpa armigera OX=29058 GN=HaOG205172 PE=3 SV=1;tr|E2IV60|E2IV60_HELAM Actin OS=Helicoverpa armigera OX=29058 PE=2 SV=1;	5	16	3	5	59.8	41.804	247820000	419610000	554890000	407440000	195910000	278910000	302190000	2.59003e+08	1.57311	0.191426
A0A2W1BRU5	Uncharacterized protein	HaOG204782	A0A2W1BRU5	tr|A0A2W1BRU5|A0A2W1BRU5_HELAM Uncharacterized protein OS=Helicoverpa armigera OX=29058 GN=HaOG204782 PE=4 SV=1	1	2	2	2	46.8	8.6202	157810000	70298000	43961000	9.06897e+07		20134000	13656000	16895000	5.36784	0.195757
J9VFG9	Chemosensory protein 12		J9VFG9;A0A2W1BS09	tr|J9VFG9|J9VFG9_HELAM Chemosensory protein 12 OS=Helicoverpa armigera OX=29058 PE=2 SV=1;tr|A0A2W1BS09|A0A2W1BS09_HELAM Uncharacterized protein OS=Helicoverpa armigera OX=29058 GN=HaOG200658 PE=4 SV=1	2	3	2	2	26	14.909	6892800	55258000	8785100	23645300	15939000	16775000	23323000	18679000	1.26588	0.771586
A0A2W1BS21	DNA polymerase epsilon catalytic subunit	HaOG202959	A0A2W1BS21	tr|A0A2W1BS21|A0A2W1BS21_HELAM DNA polymerase epsilon catalytic subunit OS=Helicoverpa armigera OX=29058 GN=HaOG202959 PE=3 SV=1	1	2	2	2	0.8	253.87	94378000	195250000	85020000	1.24883e+08	74948000	127210000	146050000	1.16069e+08	1.07593	0.841078
A0A2W1BS27	Uncharacterized protein	HaOG207687	A0A2W1BS27	tr|A0A2W1BS27|A0A2W1BS27_HELAM Uncharacterized protein OS=Helicoverpa armigera OX=29058 GN=HaOG207687 PE=4 SV=1	1	28	28	28	12.9	310.71	10220000	143920000	35205000	63115000	211250000	343800000	128460000	2.27837e+08	0.277019	0.0928837
A0A2W1BS57	Uncharacterized protein	HaOG200511	A0A2W1BS57	tr|A0A2W1BS57|A0A2W1BS57_HELAM Uncharacterized protein OS=Helicoverpa armigera OX=29058 GN=HaOG200511 PE=3 SV=1	1	8	8	8	34.4	33.465	283660000	527780000	710230000	5.07223e+08	145360000	269450000	143420000	1.86077e+08	2.72588	0.0695
A0A2W1BSB8	Uncharacterized protein	HaOG205893	A0A2W1BSB8	tr|A0A2W1BSB8|A0A2W1BSB8_HELAM Uncharacterized protein OS=Helicoverpa armigera OX=29058 GN=HaOG205893 PE=4 SV=1	1	1	1	1	10.6	22.746	5968700	14206000	10452000	10208900	47199000	12821000	15895000	25305000	0.403434	0.250323
A0A2W1BSL2	Uncharacterized protein	HaOG204383	A0A2W1BSL2	tr|A0A2W1BSL2|A0A2W1BSL2_HELAM Uncharacterized protein OS=Helicoverpa armigera OX=29058 GN=HaOG204383 PE=4 SV=1	1	1	1	1	23.1	15.535	8249100	26493000		17371050		8385400	11567000	9976200	1.74125	0.508281
A0A2W1BSS5	Uncharacterized protein	HaOG205630	A0A2W1BSS5	tr|A0A2W1BSS5|A0A2W1BSS5_HELAM Uncharacterized protein OS=Helicoverpa armigera OX=29058 GN=HaOG205630 PE=4 SV=1	1	2	2	2	17.1	16.061	15659000	27973000	8506500	17379500	15584000	18813000	13078000	15825000	1.09823	0.805915
A0A2W1BT05	Uncharacterized protein	HaOG204153	A0A2W1BT05	tr|A0A2W1BT05|A0A2W1BT05_HELAM Uncharacterized protein OS=Helicoverpa armigera OX=29058 GN=HaOG204153 PE=4 SV=1	1	4	4	4	17.6	52.559	42770000	42199000	39594000	41521000	20391000	44789000	23875000	29685000	1.39872	0.198187
A0A2W1BT37	Aminopeptidase	HaOG202479	A0A2W1BT37	tr|A0A2W1BT37|A0A2W1BT37_HELAM Aminopeptidase OS=Helicoverpa armigera OX=29058 GN=HaOG202479 PE=3 SV=1	1	16	16	16	24.1	106.48	368010000	30114000	142380000	180168000	6599200	3499400		5049300	35.6818	0.265549
A0A2W1BT59	Uncharacterized protein	HaOG207043	A0A2W1BT59	tr|A0A2W1BT59|A0A2W1BT59_HELAM Uncharacterized protein OS=Helicoverpa armigera OX=29058 GN=HaOG207043 PE=4 SV=1	1	3	3	3	30.6	13.419	57114000	110950000	52641000	7.35683e+07		169940000	69795000	119867500	0.613747	0.374379
A0A2W1BTF1	Uncharacterized protein	HaOG204012	A0A2W1BTF1	tr|A0A2W1BTF1|A0A2W1BTF1_HELAM Uncharacterized protein OS=Helicoverpa armigera OX=29058 GN=HaOG204012 PE=3 SV=1	1	9	9	9	24.8	49.287	53365000	114280000	58731000	7.54587e+07	102060000	117090000	132450000	117200000	0.643845	0.122335
A0A2W1BTU1	Uncharacterized protein	HaOG204385	A0A2W1BTU1	tr|A0A2W1BTU1|A0A2W1BTU1_HELAM Uncharacterized protein OS=Helicoverpa armigera OX=29058 GN=HaOG204385 PE=4 SV=1	1	3	3	3	53.3	11.938	3652400000	10412000000	3760400000	5941600000	2359800000	2837700000	2521100000	2.57287e+09	2.30933	0.207014
A0A2W1BTZ5	Uncharacterized protein	HaOG202922	A0A2W1BTZ5	tr|A0A2W1BTZ5|A0A2W1BTZ5_HELAM Uncharacterized protein OS=Helicoverpa armigera OX=29058 GN=HaOG202922 PE=3 SV=1	1	6	1	1	33.7	20.142	48998000	104100000	52703000	6.86003e+07	42561000	39779000	42832000	41724000	1.64415	0.205761
A0A2W1BU07	Uncharacterized protein	HaOG206530	A0A2W1BU07	tr|A0A2W1BU07|A0A2W1BU07_HELAM Uncharacterized protein OS=Helicoverpa armigera OX=29058 GN=HaOG206530 PE=4 SV=1	1	10	10	10	16.3	124.96	44432000	108760000	60264000	71152000	71681000	93379000	93502000	8.61873e+07	0.825551	0.507196
A0A2W1BU08	Sulfhydryl oxidase	HaOG202065	A0A2W1BU08	tr|A0A2W1BU08|A0A2W1BU08_HELAM Sulfhydryl oxidase OS=Helicoverpa armigera OX=29058 GN=HaOG202065 PE=4 SV=1	1	21	21	21	50.1	63.98	2711700000	5100100000	3717100000	3.84297e+09	2025800000	2870800000	2360700000	2419100000	1.58859	0.124635
A0A2W1BU28	Uncharacterized protein	HaOG202041	A0A2W1BU28	tr|A0A2W1BU28|A0A2W1BU28_HELAM Uncharacterized protein OS=Helicoverpa armigera OX=29058 GN=HaOG202041 PE=4 SV=1	1	3	3	3	14	32.334	34271000	38551000	34297000	3.57063e+07		24937000	30172000	27554500	1.29584	0.0557509
A0A2W1BU50	Uncharacterized protein	HaOG204171	A0A2W1BU50	tr|A0A2W1BU50|A0A2W1BU50_HELAM Uncharacterized protein OS=Helicoverpa armigera OX=29058 GN=HaOG204171 PE=4 SV=1	1	1	1	1	5.7	17.736	77308000	72627000		74967500	368260000	115510000	431010000	3.04927e+08	0.245854	0.161888
A0A2W1BU53	Uncharacterized protein	HaOG204757	A0A2W1BU53	tr|A0A2W1BU53|A0A2W1BU53_HELAM Uncharacterized protein OS=Helicoverpa armigera OX=29058 GN=HaOG204757 PE=4 SV=1	1	30	30	30	32.9	141.84	294250000	574940000	359600000	4.09597e+08	279150000	413400000	330500000	3.41017e+08	1.20111	0.503429
Q58HM7	Attacin		Q58HM7;A0A2W1BU65;E5D612	tr|Q58HM7|Q58HM7_HELAM Attacin OS=Helicoverpa armigera OX=29058 PE=2 SV=1;tr|A0A2W1BU65|A0A2W1BU65_HELAM Uncharacterized protein OS=Helicoverpa armigera OX=29058 GN=HaOG206485 PE=4 SV=1	3	10	10	10	62.8	22.343	856610000	1773000000	926730000	1.18545e+09	469430000	185630000	560840000	405300000	2.92486	0.0686847
A0A2W1BU75	Uncharacterized protein	HaOG206495	A0A2W1BU75;E5D603;A0A2W1BNT4	tr|A0A2W1BU75|A0A2W1BU75_HELAM Uncharacterized protein OS=Helicoverpa armigera OX=29058 GN=HaOG206495 PE=4 SV=1;tr|E5D603|E5D603_HELAM Gloverin (Fragment) OS=Helicoverpa armigera OX=29058 GN=Glo PE=2 SV=1	3	9	7	9	51.7	18.964	458670000	1269200000	899610000	8.75827e+08	124400000		141100000	132750000	6.59756	0.0911682
A0A2W1BU87	Uncharacterized protein	HaOG201941	A0A2W1BU87	tr|A0A2W1BU87|A0A2W1BU87_HELAM Uncharacterized protein OS=Helicoverpa armigera OX=29058 GN=HaOG201941 PE=4 SV=1	1	10	9	10	24.4	58.052	55060000	107510000	93594000	85388000	94146000	126250000	131710000	1.17369e+08	0.72752	0.177744
A0A2W1BUK8	Uncharacterized protein	HaOG217220	A0A2W1BUK8	tr|A0A2W1BUK8|A0A2W1BUK8_HELAM Uncharacterized protein OS=Helicoverpa armigera OX=29058 GN=HaOG217220 PE=4 SV=1	1	11	2	11	32	53.386	588300000	60966000	394190000	3.47819e+08	20379000	25306000	9329800	1.83383e+07	18.9668	0.0992324
A0A2W1BUN7	Uncharacterized protein	HaOG204733	A0A2W1BUN7	tr|A0A2W1BUN7|A0A2W1BUN7_HELAM Uncharacterized protein OS=Helicoverpa armigera OX=29058 GN=HaOG204733 PE=4 SV=1	1	4	4	4	4.6	96.977		21515000	10057000	15786000	46963000	23543000	25681000	3.20623e+07	0.492353	0.220687
A0A2W1BV60	Uncharacterized protein	HaOG204353	A0A2W1BV60	tr|A0A2W1BV60|A0A2W1BV60_HELAM Uncharacterized protein OS=Helicoverpa armigera OX=29058 GN=HaOG204353 PE=4 SV=1	1	3	3	3	12.4	28.971	26917000	16358000	23253000	22176000	13761000	10979000	21047000	1.52623e+07	1.45299	0.184104
A0A2W1BV64	Uncharacterized protein	HaOG204363	A0A2W1BV64	tr|A0A2W1BV64|A0A2W1BV64_HELAM Uncharacterized protein OS=Helicoverpa armigera OX=29058 GN=HaOG204363 PE=4 SV=1	1	13	2	2	62.8	26.594	327360000	656460000	349850000	4.44557e+08	583080000	595410000	915950000	6.98147e+08	0.636767	0.170831
A0A2W1BV88	Uncharacterized protein	HaOG205780	A0A2W1BV88	tr|A0A2W1BV88|A0A2W1BV88_HELAM Uncharacterized protein OS=Helicoverpa armigera OX=29058 GN=HaOG205780 PE=4 SV=1	1	2	2	2	11.6	19.969	3148100	35799000	30165000	2.30374e+07	9258100	14458000	33048000	1.89214e+07	1.21753	0.756545
A0A2W1BVB2	Uncharacterized protein	HaOG204174	A0A2W1BVB2	tr|A0A2W1BVB2|A0A2W1BVB2_HELAM Uncharacterized protein OS=Helicoverpa armigera OX=29058 GN=HaOG204174 PE=4 SV=1	1	2	2	2	9.8	22.174	10321000	28940000	9388100	1.62164e+07		17053000	26952000	22002500	0.737024	0.566464
A0A2W1BVB6	Uncharacterized protein	HaOG202306	A0A2W1BVB6	tr|A0A2W1BVB6|A0A2W1BVB6_HELAM Uncharacterized protein OS=Helicoverpa armigera OX=29058 GN=HaOG202306 PE=4 SV=1	1	4	4	4	16.5	42.36	6192000	9885100	15715000	1.05974e+07		11018000	9786500	10402250	1.01876	0.960272
F8RGS7	Carboxylic ester hydrolase	JHE	F8RGS7;A0A2W1BVG5;D5G3F5;A0A2W1BNZ2	tr|F8RGS7|F8RGS7_HELAM Carboxylic ester hydrolase OS=Helicoverpa armigera OX=29058 GN=JHE PE=2 SV=1;tr|A0A2W1BVG5|A0A2W1BVG5_HELAM Carboxylic ester hydrolase OS=Helicoverpa armigera OX=29058 GN=HaOG200131 PE=3 SV=1;tr|D5G3F5|D5G3F5_HELAM Carboxylic ester h	4	14	11	14	29.8	62.706	214690000	225230000	250200000	230040000	148910000	449110000	372690000	323570000	0.710944	0.36065
A0A2W1BVN6	Uncharacterized protein	HaOG203061	A0A2W1BVN6	tr|A0A2W1BVN6|A0A2W1BVN6_HELAM Uncharacterized protein OS=Helicoverpa armigera OX=29058 GN=HaOG203061 PE=4 SV=1	1	2	2	2	17.2	12.62	5872500	18807000	16079000	1.35862e+07	16173000		28408000	22290500	0.609505	0.292133
A0A2W1BVP5	Dipeptidase	HaOG203082	A0A2W1BVP5	tr|A0A2W1BVP5|A0A2W1BVP5_HELAM Dipeptidase OS=Helicoverpa armigera OX=29058 GN=HaOG203082 PE=3 SV=1	1	5	5	5	47.2	16.149	234450000	601690000	218850000	3.51663e+08	424610000	576600000	1415900000	8.05703e+08	0.436468	0.244017
A0A2W1BVQ9	Lipoyl synthase, mitochondrial	HaOG216884	A0A2W1BVQ9	tr|A0A2W1BVQ9|A0A2W1BVQ9_HELAM Lipoyl synthase, mitochondrial OS=Helicoverpa armigera OX=29058 GN=HaOG216884 PE=3 SV=1	1	1	1	1	2.5	41.586	125890000	499830000	309420000	3.11713e+08	158290000	264630000	203250000	2.08723e+08	1.49343	0.410856
A0A2W1BVV9	Uncharacterized protein	HaOG203974	A0A2W1BVV9;A0A290U617	tr|A0A2W1BVV9|A0A2W1BVV9_HELAM Uncharacterized protein OS=Helicoverpa armigera OX=29058 GN=HaOG203974 PE=3 SV=1;tr|A0A290U617|A0A290U617_HELAM Csp29 OS=Helicoverpa armigera OX=29058 PE=2 SV=1	2	13	13	13	41.9	43.733	1004200000	1299300000	1063500000	1.12233e+09	947490000	1108100000	1064300000	1.03996e+09	1.0792	0.464953
A0A2W1BW00	Putative hydroxypyruvate isomerase	HaOG203425	A0A2W1BW00	tr|A0A2W1BW00|A0A2W1BW00_HELAM Putative hydroxypyruvate isomerase OS=Helicoverpa armigera OX=29058 GN=HaOG203425 PE=3 SV=1	1	6	6	6	31.5	29.264	227610000	415780000	207580000	2.83657e+08	278670000	309130000	349370000	312390000	0.908021	0.700105
A0A2W1BW25	Ferritin	HaOG202107	A0A2W1BW25	tr|A0A2W1BW25|A0A2W1BW25_HELAM Ferritin OS=Helicoverpa armigera OX=29058 GN=HaOG202107 PE=3 SV=1	1	3	3	3	54.5	13.183	15863000	40680000	27964000	28169000	22663000	35112000	107270000	55015000	0.512024	0.381562
H6TDY0	CSP7		H6TDY0;A0A2W1BW48	tr|H6TDY0|H6TDY0_HELAM CSP7 OS=Helicoverpa armigera OX=29058 PE=2 SV=1;tr|A0A2W1BW48|A0A2W1BW48_HELAM Uncharacterized protein OS=Helicoverpa armigera OX=29058 GN=HaOG200671 PE=4 SV=1	2	2	2	2	17.1	12.509	107210000	291250000	132500000	1.76987e+08	183090000	208270000	216760000	2.02707e+08	0.873117	0.682779
A0A2W1BWW0	Uncharacterized protein	HaOG204839	A0A2W1BWW0	tr|A0A2W1BWW0|A0A2W1BWW0_HELAM Uncharacterized protein OS=Helicoverpa armigera OX=29058 GN=HaOG204839 PE=4 SV=1	1	5	5	5	13.1	57.027	22607000	86215000	32768000	4.71967e+07	21762000	12863000	25878000	2.01677e+07	2.34022	0.24988
A0A2W1BWX5	Uncharacterized protein	HaOG202540	A0A2W1BWX5	tr|A0A2W1BWX5|A0A2W1BWX5_HELAM Uncharacterized protein OS=Helicoverpa armigera OX=29058 GN=HaOG202540 PE=4 SV=1	1	6	6	6	42.3	17.792	551510000	1200900000	680270000	8.10893e+08	1259300000	1247800000	1388000000	1.29837e+09	0.624549	0.0747602
A0A2W1BXA3	Uncharacterized protein	HaOG204750	A0A2W1BXA3	tr|A0A2W1BXA3|A0A2W1BXA3_HELAM Uncharacterized protein OS=Helicoverpa armigera OX=29058 GN=HaOG204750 PE=4 SV=1	1	3	3	3	7.4	37.851	457310000	751100000	344240000	517550000	160240000	211610000	239060000	2.03637e+08	2.54154	0.063763
A0A2W1BXS7	Uncharacterized protein	HaOG202120	A0A2W1BXS7	tr|A0A2W1BXS7|A0A2W1BXS7_HELAM Uncharacterized protein OS=Helicoverpa armigera OX=29058 GN=HaOG202120 PE=3 SV=1	1	5	5	5	32.7	24.574	20174000	47858000	45653000	37895000	47126000	31031000	68500000	4.88857e+07	0.775176	0.477029
A0A2W1BXY9	Uncharacterized protein	HaOG202149	A0A2W1BXY9	tr|A0A2W1BXY9|A0A2W1BXY9_HELAM Uncharacterized protein OS=Helicoverpa armigera OX=29058 GN=HaOG202149 PE=4 SV=1	1	1	1	1	3.4	30.659	11133000	18565000	38810000	22836000	7966700	15671000	19516000	1.43846e+07	1.58753	0.398011
A0A2W1BY22	Uncharacterized protein	HaOG203209	A0A2W1BY22	tr|A0A2W1BY22|A0A2W1BY22_HELAM Uncharacterized protein OS=Helicoverpa armigera OX=29058 GN=HaOG203209 PE=4 SV=1	1	4	4	4	23.5	15.863	108460000	294650000	65762000	1.56291e+08	83741000	204740000	243350000	177277000	0.881618	0.817439
A0A2W1BYA3	Uncharacterized protein	HaOG201934	A0A2W1BYA3;B6A8L2	tr|A0A2W1BYA3|A0A2W1BYA3_HELAM Uncharacterized protein OS=Helicoverpa armigera OX=29058 GN=HaOG201934 PE=4 SV=1;tr|B6A8L2|B6A8L2_HELAM Ecdysteroid-regulated protein (Fragment) OS=Helicoverpa armigera OX=29058 PE=2 SV=1	2	4	4	4	70.6	16.786	738130000	222790000	350070000	4.36997e+08	253150000	351830000	293580000	299520000	1.45899	0.432295
A0A2W1BYB5	Uncharacterized protein	HaOG202921	A0A2W1BYB5	tr|A0A2W1BYB5|A0A2W1BYB5_HELAM Uncharacterized protein OS=Helicoverpa armigera OX=29058 GN=HaOG202921 PE=3 SV=1	1	13	13	13	51.4	28.34	17061000000	21767000000	13442000000	1.74233e+10	13831000000	9273700000	8095700000	1.04001e+10	1.6753	0.0777811
A0A2W1BYL2	Uncharacterized protein	HaOG202233	A0A2W1BYL2	tr|A0A2W1BYL2|A0A2W1BYL2_HELAM Uncharacterized protein OS=Helicoverpa armigera OX=29058 GN=HaOG202233 PE=4 SV=1	1	10	3	3	47	37.031	137410000	431680000	179130000	2.49407e+08	1226400000	792520000	195370000	7.38097e+08	0.337905	0.193125
A0A2W1BYR1	Uncharacterized protein	HaOG217192	A0A2W1BYR1	tr|A0A2W1BYR1|A0A2W1BYR1_HELAM Uncharacterized protein OS=Helicoverpa armigera OX=29058 GN=HaOG217192 PE=4 SV=1	1	1	1	1	4.2	27.203	21667000	10044000	14375000	15362000		7797000	6952400	7374700	2.08307	0.166383
A0A2W1BZD4	Uncharacterized protein	HaOG217034	A0A2W1BZD4	tr|A0A2W1BZD4|A0A2W1BZD4_HELAM Uncharacterized protein OS=Helicoverpa armigera OX=29058 GN=HaOG217034 PE=4 SV=1	1	20	2	7	54.9	49.574	255160000	156770000	221420000	2.11117e+08	127900000	143700000	121310000	130970000	1.61195	0.0537725
A0A2W1BZP3	Uncharacterized protein	HaOG202236	A0A2W1BZP3	tr|A0A2W1BZP3|A0A2W1BZP3_HELAM Uncharacterized protein OS=Helicoverpa armigera OX=29058 GN=HaOG202236 PE=4 SV=1	1	18	13	18	59.3	41.404	5506900000	11046000000	5648100000	7.40033e+09	7550600000	7504900000	13887000000	9647500000	0.767073	0.466619
A0A2W1C015	Uncharacterized protein	HaOG216870	A0A2W1C015	tr|A0A2W1C015|A0A2W1C015_HELAM Uncharacterized protein OS=Helicoverpa armigera OX=29058 GN=HaOG216870 PE=4 SV=1	1	30	30	30	49.1	79.197	1565300000	2759000000	1888500000	2.07093e+09	2912500000	2913100000	2879100000	2.90157e+09	0.713729	0.0803337
A0A2W1C098	Ferritin	HaOG202106	A0A2W1C098	tr|A0A2W1C098|A0A2W1C098_HELAM Ferritin OS=Helicoverpa armigera OX=29058 GN=HaOG202106 PE=3 SV=1	1	6	6	6	45.4	23.649	38791000	82584000	39220000	5.35317e+07	36832000	93192000	202840000	1.10955e+08	0.482464	0.321983
A0A2W1C1U7	Uncharacterized protein	HaOG217036	A0A2W1C1U7	tr|A0A2W1C1U7|A0A2W1C1U7_HELAM Uncharacterized protein OS=Helicoverpa armigera OX=29058 GN=HaOG217036 PE=4 SV=1	1	3	3	3	19.9	16.557	73236000	104210000	66706000	81384000	122530000	125000000	98251000	1.1526e+08	0.706089	0.0779538
A0A3G1LB76	Growth-blocking peptide		A0A3G1LB76	>tr|A0A3G1LB76|A0A3G1LB76_HELAM Growth-blocking peptide OS=Helicoverpa armigera armigera OX=52318 PE=2 SV=1	1	6	6	6	47.8	14.769	10834000000	22364000000	12331000000	1.51763e+10	19765000000	21913000000	10953000000	1.75437e+10	0.865061	0.656437
A0A3G1LBD4	GBP-binding protein		A0A3G1LBD4	tr|A0A3G1LBD4|A0A3G1LBD4_HELAM GBP-binding protein OS=Helicoverpa armigera armigera OX=52318 PE=2 SV=1	1	21	0	21	56.4	47.922	959770000	468790000	745680000	7.24747e+08	328830000	522940000	416050000	4.22607e+08	1.71494	0.119166
A9P3S6	Serine protease 4 (Fragment)		A9P3S6;A0A2W1CP94;O18449;O18446	tr|A9P3S6|A9P3S6_HELAM Serine protease 4 (Fragment) OS=Helicoverpa armigera OX=29058 PE=2 SV=1;tr|A0A2W1CP94|A0A2W1CP94_HELAM Uncharacterized protein (Fragment) OS=Helicoverpa armigera OX=29058 GN=HaOG216909 PE=4 SV=1;tr|O18449|O18449_HELAM Diverged serine	4	7	7	7	40.2	27.237	333880000	110150000	505550000	3.16527e+08	19190000	28496000		23843000	13.2755	0.142062
B2KSE9	Thioredoxin peroxidase		B2KSE9;A0A2W1BUM0	tr|B2KSE9|B2KSE9_HELAM Thioredoxin peroxidase OS=Helicoverpa armigera OX=29058 PE=2 SV=1;tr|A0A2W1BUM0|A0A2W1BUM0_HELAM Uncharacterized protein OS=Helicoverpa armigera OX=29058 GN=HaOG204500 PE=4 SV=1	2	6	6	6	39.5	21.965	42558000	52424000	59139000	5.13737e+07	47923000	46672000	38076000	4.42237e+07	1.16168	0.279735
B6A8H5	Acyl-CoA binding protein		B6A8H5	tr|B6A8H5|B6A8H5_HELAM Acyl-CoA binding protein OS=Helicoverpa armigera OX=29058 PE=2 SV=1	1	2	2	2	42.4	9.4706		23088000	17913000	20500500	21509000	21002000	36320000	26277000	0.780169	0.456001
B6A8I6	Promoting protein (Fragment)		B6A8I6	tr|B6A8I6|B6A8I6_HELAM Promoting protein (Fragment) OS=Helicoverpa armigera OX=29058 PE=2 SV=1	1	4	4	4	57.1	8.4248	5094000000	6763600000	4798500000	5.55203e+09	15929000000	13928000000	7294600000	1.23839e+10	0.448328	0.0633678
B6A8J2	IMP dehydrogenase/GMP reductase (Fragment)		B6A8J2	tr|B6A8J2|B6A8J2_HELAM IMP dehydrogenase/GMP reductase (Fragment) OS=Helicoverpa armigera OX=29058 PE=2 SV=1	1	3	3	3	40	9.0111	183450000	643130000	356680000	394420000	916740000	547780000	556460000	673660000	0.585488	0.197658
B6A8J3	Cation channel family protein (Fragment)		B6A8J3	tr|B6A8J3|B6A8J3_HELAM Cation channel family protein (Fragment) OS=Helicoverpa armigera OX=29058 PE=2 SV=1	1	5	3	3	77.8	5.4127	692040000	1947900000	833410000	1.15778e+09	2196200000	910810000	1521400000	1.5428e+09	0.750441	0.517888
B6A8J8	Hexamerine (Fragment)		B6A8J8	tr|B6A8J8|B6A8J8_HELAM Hexamerine (Fragment) OS=Helicoverpa armigera OX=29058 PE=2 SV=1	1	2	1	1	100	2.4288	15363000	12802000	23955000	1.73733e+07	14773000	11761000	19418000	1.53173e+07	1.13423	0.637746
B6A8L0	Carboxypeptidase vitellogenic-like 3 (Fragment)		B6A8L0	tr|B6A8L0|B6A8L0_HELAM Carboxypeptidase vitellogenic-like 3 (Fragment) OS=Helicoverpa armigera OX=29058 PE=2 SV=1	1	2	2	2	61.1	6.4253	22307000	49775000	36062000	36048000	12862000	19928000	72437000	3.50757e+07	1.02772	0.964263
B6CMF9	Fatty acid-binding protein 2	HaOG210110	B6CMF9	tr|B6CMF9|B6CMF9_HELAM Fatty acid-binding protein 2 OS=Helicoverpa armigera OX=29058 GN=HaOG210110 PE=2 SV=1	1	3	3	3	30.6	14.91	16001000	26046000	50484000	3.08437e+07	10030000	9350100	10157000	9845700	3.1327	0.109678
B7SVL4	Beta-1,3-glucan recognition protein 2b	BGRP2b	B7SVL4	tr|B7SVL4|B7SVL4_HELAM Beta-1,3-glucan recognition protein 2b OS=Helicoverpa armigera OX=29058 GN=BGRP2b PE=2 SV=1	1	19	1	1	42.7	55.383	43929000	13450000	24519000	2.72993e+07		8579200	12506000	10542600	2.58943	0.244086
B7SVM1	C-type lectin 2		B7SVM1	tr|B7SVM1|B7SVM1_HELAM C-type lectin 2 OS=Helicoverpa armigera OX=29058 PE=2 SV=1	1	10	1	1	37.4	36.785	10591000	28123000	12857000	1.71903e+07	154560000	87553000	45344000	95819000	0.179404	0.0714754
B9UCR2	Cathepsin L-like protease	CathL	B9UCR2;B6A8G3	tr|B9UCR2|B9UCR2_HELAM Cathepsin L-like protease OS=Helicoverpa armigera OX=29058 GN=CathL PE=2 SV=1	2	8	8	8	17.5	62.708	37855000	83594000	69550000	6.36663e+07	87991000	124050000	55125000	8.90553e+07	0.714908	0.35094
D3Y4D1	Arginine kinase		D3Y4D1;B1NLE2;F4YCW1	tr|D3Y4D1|D3Y4D1_HELAM Arginine kinase OS=Helicoverpa armigera OX=29058 PE=2 SV=1;tr|B1NLE2|B1NLE2_HELAM Arginine kinase OS=Helicoverpa armigera OX=29058 GN=ArgK-1 PE=2 SV=1;tr|F4YCW1|F4YCW1_HELAM Arginine kinase OS=Helicoverpa armigera OX=29058 PE=2 SV=1	3	20	20	20	57.5	39.886	639000000	1313400000	1868500000	1.27363e+09	1094100000	1206800000	1288700000	1.19653e+09	1.06444	0.840861
D5KXA1	Carboxylic ester hydrolase	CCE001i	D5KXA1	tr|D5KXA1|D5KXA1_HELAM Carboxylic ester hydrolase OS=Helicoverpa armigera OX=29058 GN=CCE001i PE=2 SV=1	1	15	1	1	36.5	61.585	47594000	19946000	32876000	33472000	14769000	14462000	15941000	1.50573e+07	2.22297	0.0827603
D5KXA4	Carboxylic ester hydrolase	CCE001i	D5KXA4	tr|D5KXA4|D5KXA4_HELAM Carboxylic ester hydrolase OS=Helicoverpa armigera OX=29058 GN=CCE001i PE=2 SV=1	1	15	0	1	33.6	60.972	11729000	8289700	12700000	1.09062e+07		7417500	3520700	5469100	1.99415	0.0950721
D5LTC5	Translational controlled tumor protein	TCTP	D5LTC5	tr|D5LTC5|D5LTC5_HELAM Translational controlled tumor protein OS=Helicoverpa armigera OX=29058 GN=TCTP PE=2 SV=1	1	5	5	5	43.6	19.761	71335000	197300000	137870000	1.35502e+08		113470000	223610000	168540000	0.803973	0.633046
D7NI45	Glutathione S-transferase	GST6	D7NI45;A0A291ARU4;A0MSN0	tr|D7NI45|D7NI45_HELAM Glutathione S-transferase OS=Helicoverpa armigera OX=29058 GN=GST6 PE=2 SV=1;tr|A0A291ARU4|A0A291ARU4_HELAM Glutathione S-transferase OS=Helicoverpa armigera OX=29058 GN=GST8 PE=2 SV=1;tr|A0MSN0|A0MSN0_HELAM Glutathione S-transferase	3	5	5	5	30.5	24.427	28055000	32169000	49711000	36645000	21314000	21536000	35085000	2.59783e+07	1.4106	0.255854
D7S007	Glutathione S-transferase		D7S007;D7S006;B2BNZ2;D7S004;D7S008;D7S005	tr|D7S007|D7S007_HELAM Glutathione S-transferase OS=Helicoverpa armigera OX=29058 PE=2 SV=1;tr|D7S006|D7S006_HELAM Glutathione S-transferase OS=Helicoverpa armigera OX=29058 PE=2 SV=1;tr|B2BNZ2|B2BNZ2_HELAM Glutathione S-transferase GSTX01 OS=Helicoverpa a	6	7	7	7	37.4	23.718	19975000	59817000	110760000	6.35173e+07	25343000	64337000	28742000	39474000	1.60909	0.454845
E3UVB8	Heat shock protein 70		E3UVB8;A0A2W1BCN7	tr|E3UVB8|E3UVB8_HELAM Heat shock protein 70 OS=Helicoverpa armigera OX=29058 PE=2 SV=1;tr|A0A2W1BCN7|A0A2W1BCN7_HELAM Uncharacterized protein OS=Helicoverpa armigera OX=29058 GN=HaOG210161 PE=3 SV=1	2	5	1	2	8.7	69.981	88856000	134290000	114910000	1.12685e+08	147120000	134970000	98649000	126913000	0.887894	0.508674
F0UYY4	Thymosin isoform 2		F0UYY4;F0UYY3;F0UYY2	tr|F0UYY4|F0UYY4_HELAM Thymosin isoform 2 OS=Helicoverpa armigera OX=29058 PE=2 SV=1;tr|F0UYY3|F0UYY3_HELAM Thymosin isoform 2 OS=Helicoverpa armigera OX=29058 PE=4 SV=1;tr|F0UYY2|F0UYY2_HELAM Thymosin isoform 1 OS=Helicoverpa armigera OX=29058 PE=4 SV=1	3	5	5	5	42.7	14.687	43215000	80679000	47824000	5.72393e+07	44789000	46098000	47880000	4.62557e+07	1.23746	0.405691
F5ANH3	CSP5	HaOG200656	F5ANH3	tr|F5ANH3|F5ANH3_HELAM CSP5 OS=Helicoverpa armigera OX=29058 GN=HaOG200656 PE=2 SV=1	1	3	3	3	23.6	14.784	39306000	114370000	66960000	7.35453e+07	48648000	53005000	58318000	5.33237e+07	1.37922	0.411869
F5ANH4	OBP1		F5ANH4;A0A2W1BPE8	tr|F5ANH4|F5ANH4_HELAM OBP1 OS=Helicoverpa armigera OX=29058 PE=2 SV=1;tr|A0A2W1BPE8|A0A2W1BPE8_HELAM Uncharacterized protein OS=Helicoverpa armigera OX=29058 GN=HaOG200804 PE=4 SV=1	2	3	2	2	21.8	15.97		16142000	9147500	12644750		7036000	13144000	10090000	1.2532	0.637404
F5ANH6	OBP3		F5ANH6;A0A2W1BMA1	tr|F5ANH6|F5ANH6_HELAM OBP3 OS=Helicoverpa armigera OX=29058 PE=2 SV=1;tr|A0A2W1BMA1|A0A2W1BMA1_HELAM Uncharacterized protein OS=Helicoverpa armigera OX=29058 GN=HaOG200802 PE=4 SV=1	2	8	7	7	66	15.808	96043000	231430000	114610000	147361000	218350000	223610000	247780000	2.29913e+08	0.640942	0.129479
F5ANI1	OBP6		F5ANI1	tr|F5ANI1|F5ANI1_HELAM OBP6 OS=Helicoverpa armigera OX=29058 PE=2 SV=1	1	8	2	8	66	15.907	454100000	1113600000	550230000	7.05977e+08	968750000	870960000	941420000	9.27043e+08	0.761536	0.347244
F5B4G8	Serpin		F5B4G8	tr|F5B4G8|F5B4G8_HELAM Serpin OS=Helicoverpa armigera OX=29058 PE=2 SV=1	1	23	23	23	64.2	43.534	5775000000	7847000000	4866800000	6.16293e+09	6618200000	5268500000	5898800000	5928500000	1.03954	0.819868
F5BYH9	Heat shock protein		F5BYH9	tr|F5BYH9|F5BYH9_HELAM Heat shock protein OS=Helicoverpa armigera OX=29058 PE=2 SV=1	1	6	4	4	12.6	73.029	11823000	11594000	31086000	1.81677e+07	21005000	9724300	7727800	1.2819e+07	1.41724	0.52393
F5BYI0	Heat shock protein 105 (Fragment)		F5BYI0	tr|F5BYI0|F5BYI0_HELAM Heat shock protein 105 (Fragment) OS=Helicoverpa armigera OX=29058 PE=2 SV=1	1	6	6	6	12.3	81.313	28973000	49034000	40879000	3.96287e+07		17922000	26531000	22226500	1.78295	0.12318
Q19R28	Lysozyme		Q19R28;F8RGS8;B6A8I4;E5D610	tr|Q19R28|Q19R28_HELAM Lysozyme OS=Helicoverpa armigera OX=29058 PE=2 SV=1;tr|F8RGS8|F8RGS8_HELAM Lysozyme OS=Helicoverpa armigera OX=29058 PE=2 SV=1	4	8	8	8	54.1	15.672	6076000000	6883900000	4841800000	5933900000	3826900000	3924500000	5004100000	4.25183e+09	1.39561	0.0750707
G9I572	Odorant-binding protein (Fragment)		G9I572	tr|G9I572|G9I572_HELAM Odorant-binding protein (Fragment) OS=Helicoverpa armigera OX=29058 PE=2 SV=1	1	7	7	7	50	20.219	1767900000	3396300000	2345700000	2503300000	4731300000	3311000000	4011900000	4.01807e+09	0.623011	0.0736137
G9I574	Odorant-binding protein (Fragment)		G9I574	tr|G9I574|G9I574_HELAM Odorant-binding protein (Fragment) OS=Helicoverpa armigera OX=29058 PE=2 SV=1	1	9	1	9	68.6	13.273	251720000	620900000	249920000	374180000	238540000	200520000	250530000	2.29863e+08	1.62784	0.310121
H2ETN5	Tubulin alpha chain		H2ETN5	tr|H2ETN5|H2ETN5_HELAM Tubulin alpha chain OS=Helicoverpa armigera OX=29058 PE=2 SV=1	1	12	3	12	38.7	49.878	128690000	239540000	268490000	212240000	154140000	164000000	182450000	1.66863e+08	1.27194	0.35482
H9BEW2	Superoxide dismutase [Cu-Zn]		H9BEW2;A0A2W1BUB5	tr|H9BEW2|H9BEW2_HELAM Superoxide dismutase [Cu-Zn] OS=Helicoverpa armigera OX=29058 PE=2 SV=1;tr|A0A2W1BUB5|A0A2W1BUB5_HELAM Superoxide dismutase [Cu-Zn] OS=Helicoverpa armigera OX=29058 GN=HaOG204842 PE=3 SV=1	2	4	4	4	33.3	15.605	42039000	21441000	26680000	3.00533e+07		11183000	10042000	10612500	2.83188	0.0930832
H9BEW3	Catalase		H9BEW3	tr|H9BEW3|H9BEW3_HELAM Catalase OS=Helicoverpa armigera OX=29058 PE=2 SV=1	1	11	11	11	28.8	56.764	73677000	73337000	141430000	96148000	18725000	122020000	118930000	8.65583e+07	1.11079	0.825674
I1VR03	C-type lectin 4 (Fragment)	CTL4	I1VR03	tr|I1VR03|I1VR03_HELAM C-type lectin 4 (Fragment) OS=Helicoverpa armigera OX=29058 GN=CTL4 PE=2 SV=1	1	5	5	5	24.5	35.528	87288000	238900000	130470000	1.52219e+08	379660000	220100000	224680000	2.74813e+08	0.553901	0.150999
I1VR05	C-type lectin 6	CTL6	I1VR05	tr|I1VR05|I1VR05_HELAM C-type lectin 6 OS=Helicoverpa armigera OX=29058 GN=CTL6 PE=2 SV=1	1	12	2	5	53	37.558	1551900000	3794100000	2014700000	2.45357e+09	3209900000	3145700000	5674200000	4.00993e+09	0.611872	0.221941
I1VR06	C-type lectin 7	CTL7	I1VR06	tr|I1VR06|I1VR06_HELAM C-type lectin 7 OS=Helicoverpa armigera OX=29058 GN=CTL7 PE=2 SV=1	1	9	3	3	43.2	34.986	65806000	149940000	75185000	96977000	104150000	137400000	82693000	108081000	0.897262	0.738414
I1VR07	C-type lectin 8 (Fragment)	CTL8	I1VR07	tr|I1VR07|I1VR07_HELAM C-type lectin 8 (Fragment) OS=Helicoverpa armigera OX=29058 GN=CTL8 PE=2 SV=1	1	7	2	6	30.5	34.468	537250000	1018800000	820790000	792280000	554070000	775990000	632830000	6.54297e+08	1.21089	0.421178
I1VZV9	Odorant-binding protein 18	HaOG200841	I1VZV9	tr|I1VZV9|I1VZV9_HELAM Odorant-binding protein 18 OS=Helicoverpa armigera OX=29058 GN=HaOG200841 PE=2 SV=1	1	9	1	1	60.6	14.972	40925000	45700000	42390000	43005000	34662000	16928000	49996000	33862000	1.27001	0.397413
I3RN61	Carboxylic ester hydrolase (Fragment)	jhe	I3RN61	tr|I3RN61|I3RN61_HELAM Carboxylic ester hydrolase (Fragment) OS=Helicoverpa armigera OX=29058 GN=jhe PE=3 SV=1	1	4	1	1	39.2	15.293	167950000	755670000	154760000	359460000	143380000	698770000	217910000	3.53353e+08	1.01728	0.982635
I3UIH6	Apolipoprotein D-like protein		I3UIH6	tr|I3UIH6|I3UIH6_HELAM Apolipoprotein D-like protein OS=Helicoverpa armigera OX=29058 PE=2 SV=1	1	6	1	6	29.4	22.183	223950000	393400000	240830000	286060000	210160000	155710000	191260000	185710000	1.54036	0.148739
J9VK67	Chemosensory protein 11	HaOG200662	J9VK67;A0A0A0VDH1;A0A2W1BW73	tr|J9VK67|J9VK67_HELAM Chemosensory protein 11 OS=Helicoverpa armigera OX=29058 GN=HaOG200662 PE=2 SV=1;tr|A0A0A0VDH1|A0A0A0VDH1_HELAM Chemosensory protein OS=Helicoverpa armigera OX=29058 GN=CSP19 PE=2 SV=1	3	5	3	5	34.4	14.539	402230000	862270000	582290000	6.15597e+08	688590000	684210000	879690000	750830000	0.819888	0.414126
M1RNR1	Very-high-density lipoprotein receptor	VHDL-R	M1RNR1;B6A8I5	tr|M1RNR1|M1RNR1_HELAM Very-high-density lipoprotein receptor OS=Helicoverpa armigera OX=29058 GN=VHDL-R PE=2 SV=1	2	37	1	22	45.9	88.892	1567900000	1554900000	1404600000	1.50913e+09	2840400000	1422400000	2880400000	2.38107e+09	0.633806	0.144924
O02443	Larval cuticle protein 1	LCP1	O02443	sp|O02443|CULP1_HELAM Larval cuticle protein 1 OS=Helicoverpa armigera OX=29058 GN=LCP1 PE=3 SV=1	1	3	3	3	40.4	11.856	45891000	197020000	59368000	1.0076e+08	87656000	119880000	191480000	1.33005e+08	0.757561	0.603101
O18436	Serine protease 5		O18436;O18434;Q9UB93;D7S001;D7S000;D7S002;A0A2W1BJK7	tr|O18436|O18436_HELAM Serine protease 5 OS=Helicoverpa armigera OX=29058 PE=2 SV=1;tr|O18434|O18434_HELAM Trypsin-like protease OS=Helicoverpa armigera OX=29058 GN=HaOG200452 PE=2 SV=1;tr|Q9UB93|Q9UB93_HELAM Trypsin-like protease (Fragment) OS=Helicoverpa	7	7	4	7	44.9	26.902	814540000	109900000	639020000	5.21153e+08	133870000	201790000	57326000	1.30995e+08	3.97841	0.14496
O18439	Diverged serine protease		O18439;A0A2W1BN80;A9P3S4	tr|O18439|O18439_HELAM Diverged serine protease OS=Helicoverpa armigera OX=29058 PE=2 SV=1;tr|A0A2W1BN80|A0A2W1BN80_HELAM Uncharacterized protein OS=Helicoverpa armigera OX=29058 GN=HaOG200377 PE=4 SV=1;tr|A9P3S4|A9P3S4_HELAM Serine protease 2 (Fragment) O	3	9	9	9	53.1	27.321	206780000	12481000	221660000	1.46974e+08	7529200	112880000	48853000	5.64207e+07	2.60496	0.288363
P84184	Actin-A3b, cytoplasmic	actA3b	P84184;Q25010;E2IV62;B9UCR1	sp|P84184|ACT3B_HELAM Actin-A3b, cytoplasmic OS=Helicoverpa armigera OX=29058 GN=actA3b PE=2 SV=1;sp|Q25010|ACT3A_HELAM Actin, cytoplasmic A3a OS=Helicoverpa armigera OX=29058 GN=actA3a PE=2 SV=1;tr|E2IV62|E2IV62_HELAM Actin OS=Helicoverpa armigera OX=2905	4	16	4	16	63	41.821	1829500000	2690900000	2661100000	2.39383e+09	2368700000	1993300000	2447400000	2269800000	1.05465	0.713979
Q25006	Elongation factor 1-alpha (Fragment)		Q25006;P84317;D3U5F5;A0A286S0G3	tr|Q25006|Q25006_HELAM Elongation factor 1-alpha (Fragment) OS=Helicoverpa armigera OX=29058 PE=3 SV=1;sp|P84317|EF1A_HELAM Elongation factor 1-alpha (Fragment) OS=Helicoverpa armigera OX=29058 PE=3 SV=1;tr|D3U5F5|D3U5F5_HELAM Elongation factor 1 alpha (Fr	4	7	7	7	25.2	45.121	120750000	87107000	152210000	1.20022e+08	329580000	123380000	136800000	1.96587e+08	0.610531	0.330672
Q19AB1	C-type lectin		Q19AB1;A0A2W1BVD9	tr|Q19AB1|Q19AB1_HELAM C-type lectin OS=Helicoverpa armigera OX=29058 PE=2 SV=1	2	14	5	12	61.8	38.01	2513000000	4258800000	2598300000	3.12337e+09	4254000000	6679700000	8353400000	6.42903e+09	0.485822	0.0662897
Q58HM6	HacD	hacD	Q58HM6	tr|Q58HM6|Q58HM6_HELAM HacD OS=Helicoverpa armigera OX=29058 GN=hacD PE=2 SV=1	1	3	3	3	52.4	6.8208	80375000	96821000	73618000	8.36047e+07	45828000	32162000	69803000	4.92643e+07	1.69706	0.0572491
Q68YP2	Hexamerine		Q68YP2	tr|Q68YP2|Q68YP2_HELAM Hexamerine OS=Helicoverpa armigera OX=29058 PE=2 SV=1	1	31	2	2	69	81.866	221540000	65957000	181550000	156349000	138260000	150280000	69606000	119382000	1.30965	0.523799
Q9NHF5	Cathepsin B-like cysteine proteinase		Q9NHF5	tr|Q9NHF5|Q9NHF5_HELAM Cathepsin B-like cysteine proteinase OS=Helicoverpa armigera OX=29058 PE=2 SV=1	1	13	13	13	47.3	37.58	1045300000	2144100000	1220700000	1.47003e+09	1042800000	815730000	1092300000	983610000	1.49453	0.238381
Differentially expressed proteins (DEPs) upregulated in PBL vs. PPB are shaded in red, while DEPs downregulated are shaded in green. Immune-related proteins are in blue.
