# Supplementary material for: An entomopathogenic fungus exploits its host humoral antibacterial immunity to minimize bacterial competition in the hemolymph
Source: Microbiome. 2023 May 20;11:116. doi: 10.1186/s40168-023-01538-6 (PMC10199594; doi:10.1186/s40168-023-01538-6)
Supplement: Supplementary file 9 — Additional file 8: Table S4. The differentially expressed genes (DEGs) identified in the midgut of the larvae at 12 hpi of M. rileyi blastospores and PBS. [file 40168_2023_1538_MOESM8_ESM.xls]

## Sheet: Sheet1
Table S4. The differentially expressed genes (DEGs) identified in the midgut of the larvae at 12 hpi of M. rileyi blastospores and PBS.
Gene name	Gene description	FC(MB/MP)	Log2FC(MB/MP)	Pvalue	Padjust	Significant	Regulate	MP_1	MP_2	MP_3	MB_1	MB_2	MB_3	MP	MB
LOC110377851	uncharacterized GMC-type oxidoreductase Mb1310-like	1174.56	10.1979	0.000145128	0.00506411	yes	up	0	0	0.02	0.02	17.52	0.75	0.00666667	6.09667
LOC110376014	peroxidase-like	574.15	9.16528	2.71841e-07	2.73494e-05	yes	up	0.07	0.03	0.11	0.09	42.36	34.77	0.07	25.74
LOC110383326	uncharacterized LOC110383326	456.41	8.83419	9.16822e-08	1.10093e-05	yes	up	4.91	3.78	2.81	4.21	2609.81	531.08	3.83333	1048.37
LOC110370976	sucrose-6-phosphate hydrolase-like	388.323	8.60111	2.17452e-07	2.34627e-05	yes	up	0.16	0.28	0.16	0.16	94.53	36.49	0.2	43.7267
LOC110371480	choline dehydrogenase, mitochondrial-like	348.191	8.44374	4.52969e-07	4.1634e-05	yes	up	0.14	0.17	0.22	0.16	87.6	24.94	0.176667	37.5667
LOC110380311	lipase member K-like	319.253	8.31856	3.3593e-16	4.16833e-13	yes	up	0.07	0.09	0.07	0.14	26.09	15.33	0.0766667	13.8533
LOC110373357	juvenile hormone epoxide hydrolase-like	273.831	8.09714	1.71877e-05	0.0010081	yes	up	0.54	0.26	0.27	0.13	174.29	9.42	0.356667	61.28
LOC110381286	uncharacterized LOC110381286	252.615	7.9808	1.08925e-05	0.000699094	yes	up	1.98	0.86	0.66	0.39	468.15	77.63	1.16667	182.057
LOC110373493	UDP-glucuronosyltransferase 2B31-like	144.218	7.17211	1.3091e-19	2.43656e-16	yes	up	0.03	0.03	0.1	1.81	7.24	5.76	0.0533333	4.93667
LOC110376388	single-stranded DNA-binding protein-like	27.919	4.80316	4.3337e-10	1.34435e-07	yes	up	0	1.07	0.27	7.17	6.97	5.99	0.446667	6.71
LOC110371381	H/ACA ribonucleoprotein complex subunit 1-like	21.905	4.45319	0.00154032	0.025367	yes	up	0	2.66	0.29	5.13	10.82	14.63	0.983333	10.1933
LOC110376423	insecticyanin-A-like	20.6	4.36459	1.22682e-27	9.13371e-24	yes	up	7.95	13.87	21.11	259.08	157.02	163.54	14.31	193.213
LOC110380501	uncharacterized LOC110380501	19.899	4.31461	5.68022e-08	7.9791e-06	yes	up	0	1.3	0.37	4.69	4.1	8.87	0.556667	5.88667
LOC110370896	glucose dehydrogenase [FAD, quinone]-like, transcript variant X5	19.281	4.26908	0.000731031	0.0155501	yes	up	5.95	4.5	7.34	4.36	170.41	37.19	5.93	70.6533
LOC110382676	serine protease snake-like	17.82	4.15544	4.48492e-14	3.71003e-11	yes	up	0.21	0.65	0.75	9.14	3.18	3.88	0.536667	5.4
LOC110376455	insecticyanin-A-like	14.19	3.82678	7.74032e-14	5.76267e-11	yes	up	4.84	7.29	20.07	166.66	90.25	65.16	10.7333	107.357
LOC110380945	collagenase-like	14.003	3.80763	9.3505e-06	0.000621558	yes	up	0.28	0.37	0.06	2.59	0.48	2.6	0.236667	1.89
LOC110371704	alpha-tocopherol transfer protein-like	13.595	3.76499	2.25231e-05	0.00125137	yes	up	0	0.94	0.06	2.4	3.28	1.12	0.333333	2.26667
LOC110382500	secretory phospholipase A2 receptor-like, transcript variant X1	12.677	3.6641	3.63695e-10	1.17727e-07	yes	up	0.2	2.3	0.54	4.56	9.26	6.11	1.01333	6.64333
LOC110378306	inducible metalloproteinase inhibitor protein-like, transcript variant X2	11.766	3.55661	0.000159896	0.00536226	yes	up	0.57	0.16	0.66	1.21	8.86	1.06	0.463333	3.71
LOC110383784	uncharacterized LOC110383784	9.635	3.26824	1.35446e-08	2.24089e-06	yes	up	2.77	9.38	20.15	123.52	38.92	51.55	10.7667	71.33
LOC110376664	phospholipase A1-like	9.632	3.26779	6.01088e-11	2.23755e-08	yes	up	2.21	2.5	3.08	6.7	28.8	11.22	2.59667	15.5733
LOC110377929	pachytene checkpoint protein 2 homolog	9.218	3.20448	0.000148537	0.00511973	yes	up	0.22	0.11	0.3	0.43	2.15	1.14	0.21	1.24
LOC110384242	uncharacterized LOC110384242	8.93	3.15867	2.86511e-20	7.11024e-17	yes	up	163.07	249.83	238.28	1948.46	949.67	830.84	217.06	1242.99
LOC110376400	uncharacterized LOC110376400	8.342	3.06047	0.000278322	0.00791211	yes	up	2.89	4.26	6.08	4.94	48.35	15.38	4.41	22.89
LOC110370022	uncharacterized LOC110370022	8.219	3.03893	6.8058e-09	1.3334e-06	yes	up	10.92	31.02	20.8	109.39	27.27	174.44	20.9133	103.7
LOC110375702	fungal protease inhibitor-1-like, transcript variant X1	7.907	2.98313	4.31381e-17	6.42326e-14	yes	up	77.49	159.31	180.33	784.89	705.3	596.49	139.043	695.56
LOC110373917	lebocin-4-like	7.52	2.9108	6.02903e-22	2.24431e-18	yes	up	16.76	34.1	22.26	123.5	89.41	116.07	24.3733	109.66
LOC110381371	uncharacterized LOC110381371	7.104	2.82853	0.000123443	0.00455311	yes	up	0.04	0.56	0.55	1.89	1.05	2.02	0.383333	1.65333
LOC110375924	uncharacterized LOC110375924	6.782	2.7618	2.42937e-11	1.13042e-08	yes	up	21.42	15.8	30.42	101.46	129.78	73.19	22.5467	101.477
LOC110380583	trypsin CFT-1-like	6.719	2.74814	1.15884e-14	1.07844e-11	yes	up	161.38	112.82	171.95	801.22	506.63	653.29	148.717	653.713
LOC110379949	vitellogenin-like	6.705	2.74532	1.55934e-08	2.52376e-06	yes	up	0.38	0.32	0.08	1.09	0.87	1.12	0.26	1.02667
LOC110379950	vitellogenin-like	6.696	2.74324	5.06455e-11	1.9845e-08	yes	up	7.01	16.71	2.43	42.94	32.68	29.13	8.71667	34.9167
LOC110380211	uncharacterized LOC110380211	6.55	2.71144	6.58174e-06	0.000457954	yes	up	0.34	0.81	1.45	3.34	4.85	2.89	0.866667	3.69333
LOC110374170	fibroin light chain-like	6.33	2.66232	4.88901e-05	0.00221943	yes	up	0.83	0.96	0.89	0.69	5.45	3.94	0.893333	3.36
LOC110370140	meiosis-specific with OB domain-containing protein	6.192	2.63042	0.000790716	0.0162173	yes	up	0.24	1.34	0.68	1.4	3.73	0.5	0.753333	1.87667
LOC110378327	glycine-rich RNA-binding protein 3, mitochondrial-like, transcript variant X1	6.166	2.62433	1.04417e-07	1.22279e-05	yes	up	2.89	7.76	12.33	27.8	24.1	38.16	7.66	30.02
LOC110378162	uncharacterized LOC110378162	6.107	2.61035	0.000618281	0.0141059	yes	up	0.85	1.05	0	2.87	1.24	2.36	0.633333	2.15667
LOC110376142	trypsin, alkaline B-like	6.031	2.59238	1.81395e-05	0.00103492	yes	up	1.3	2.88	1.6	1.86	4.89	5.99	1.92667	4.24667
LOC110375921	cecropin-D-like	5.872	2.55374	0.00056126	0.0133076	yes	up	10.24	8.05	15.93	61.9	63.08	8.96	11.4067	44.6467
LOC110374102	sperm mitochondrial-associated cysteine-rich protein-like	5.855	2.5497	0.00255977	0.0346564	yes	up	0.95	0	0.78	4.22	4.28	0.99	0.576667	3.16333
LOC110378899	alpha carbonic anhydrase 8-like	5.789	2.53323	1.36558e-15	1.4524e-12	yes	up	16.96	34.92	28.75	116.37	85.98	85.41	26.8767	95.92
LOC110383353	serine protease snake-like	5.713	2.51419	7.34561e-08	9.26916e-06	yes	up	3.02	10.61	2.05	14.27	10.17	22.44	5.22667	15.6267
LOC110373340	lysozyme-like	5.69	2.50852	4.01897e-05	0.00198085	yes	up	1.44	2.53	2.27	4.79	6.26	10.14	2.08	7.06333
LOC110380058	uncharacterized LOC110380058	5.589	2.48262	2.41463e-08	3.82488e-06	yes	up	1.28	0.78	5.9	5.5	6.1	3.87	2.65333	5.15667
LOC110370982	sensory neuron membrane protein 2, transcript variant X1	5.577	2.47947	0.000430133	0.0107461	yes	up	0.13	0.2	0.35	0.65	1.14	0.64	0.226667	0.81
LOC110383379	protein cueball-like	5.537	2.46913	3.29293e-05	0.00172647	yes	up	0.71	3.51	1.83	3.91	2.45	12.35	2.01667	6.23667
LOC110382261	DNA-directed RNA polymerase II subunit 1-like	5.495	2.45815	0.000120758	0.00454064	yes	up	0.44	0.62	0.27	0.95	1.34	1.9	0.443333	1.39667
LOC110384478	anionic trypsin-1-like	5.491	2.45719	4.82581e-10	1.43713e-07	yes	up	23.28	16.89	6.73	43.74	55.21	54.19	15.6333	51.0467
LOC110381747	uncharacterized LOC110381747	5.49	2.45673	1.60037e-09	4.10855e-07	yes	up	12.42	17.13	27	63.67	59.96	75.36	18.85	66.33
LOC110373312	uncharacterized LOC110373312	5.393	2.43102	5.97521e-08	8.08827e-06	yes	up	3.66	3.17	7.42	21	18.16	13.01	4.75	17.39
LOC110383318	uncharacterized LOC110383318	5.106	2.35225	0.00075727	0.015761	yes	up	2	0.29	1.55	4.2	3.99	5.08	1.28	4.42333
LOC110377546	glycine-rich cell wall structural protein-like	5.056	2.33803	2.23837e-09	5.37569e-07	yes	up	15.45	58.72	31.31	91.92	124.24	103.85	35.16	106.67
LOC110378307	zonadhesin-like, transcript variant X1	5.028	2.3299	3.92405e-09	8.34702e-07	yes	up	120.91	164.85	186.64	917.37	375.76	277.42	157.467	523.517
ATP6	ATP synthase F0 subunit 6	4.985	2.31752	1.35729e-11	6.89184e-09	yes	up	445.94	343.79	415.91	1019.39	1477.84	1295.38	401.88	1264.2
LOC110376576	cathepsin B-like	4.881	2.28726	8.03494e-12	4.60155e-09	yes	up	9.13	8.67	9.69	30.82	34.6	20.42	9.16333	28.6133
LOC110371415	uncharacterized LOC110371415, transcript variant X1	4.87	2.28387	2.79785e-10	9.91904e-08	yes	up	2.25	3.61	3.17	10.8	8.32	8.26	3.01	9.12667
LOC110371650	uncharacterized LOC110371650	4.858	2.28029	7.4603e-09	1.42415e-06	yes	up	30.39	36.66	65.58	163.83	131	129.69	44.21	141.507
LOC110376383	uncharacterized LOC110376383	4.843	2.27576	1.63166e-12	1.01231e-09	yes	up	126.66	249.55	226.8	518.32	583.84	623.51	201.003	575.223
LOC110383282	serine protease snake-like	4.836	2.27373	6.64038e-08	8.67327e-06	yes	up	4.46	13.57	5.41	20.2	12.24	30.53	7.81333	20.99
LOC110369930	uncharacterized LOC110369930	4.821	2.26932	3.13199e-09	6.85813e-07	yes	up	22.1	29.14	42.68	133.2	90.5	73.32	31.3067	99.0067
LOC110375518	protein yellow-like, transcript variant X1	4.769	2.25358	0.000877485	0.0177031	yes	up	1.01	1.66	0.45	0.37	5.31	2.49	1.04	2.72333
LOC110369882	MD-2-related lipid-recognition protein-like	4.76	2.25096	7.66732e-07	6.78885e-05	yes	up	25.36	54.79	88.8	220.53	109.63	193.87	56.3167	174.677
CYTB	cytochrome b	4.758	2.25021	4.89445e-09	1.0122e-06	yes	up	624.36	328.07	488.25	1321.23	1297.79	1771.31	480.227	1463.44
LOC110372927	iron-regulated transcriptional activator AFT2-like	4.757	2.25018	4.31285e-05	0.00204517	yes	up	1.06	5.35	2.23	10.16	9.09	6.83	2.88	8.69333
LOC110370615	proline-rich protein HaeIII subfamily 1-like, transcript variant X1	4.756	2.24975	0.000507102	0.0122976	yes	up	0.48	3.99	0.58	5.03	1.51	5.69	1.68333	4.07667
LOC110370162	pupal cuticle protein C1B-like	4.747	2.24696	0.00455986	0.0489872	yes	up	7.28	1.87	7.84	43.1	8.54	8.06	5.66333	19.9
LOC110380581	trypsin CFT-1-like	4.745	2.24627	0.00042707	0.0107055	yes	up	0.57	0.76	1.06	1.61	2.52	2.9	0.796667	2.34333
LOC110378326	34 kDa spicule matrix protein-like	4.69	2.2297	3.38922e-05	0.00175227	yes	up	4.29	11.79	24.64	41.47	29.04	54.63	13.5733	41.7133
LOC110384533	collagenase-like	4.582	2.19587	3.44531e-06	0.000267191	yes	up	2.01	10.35	9.26	18.26	20.62	20.89	7.20667	19.9233
LOC110371086	uricase	4.575	2.19389	2.42936e-07	2.47762e-05	yes	up	2.17	3.9	5.72	13.81	10.3	10.88	3.93	11.6633
LOC110380522	lysozyme-like	4.547	2.18504	9.59933e-13	6.497e-10	yes	up	8.52	12.42	7.93	33.48	29.24	17.92	9.62333	26.88
LOC110381738	anionic antimicrobial peptide 2-like	4.529	2.17911	3.15634e-11	1.3055e-08	yes	up	11.66	21.96	11.94	52.68	41.14	30.41	15.1867	41.41
LOC110379091	serine protease easter-like, transcript variant X1	4.52	2.17635	1.02092e-08	1.85384e-06	yes	up	2.58	4.37	4.09	8.31	8.78	12.32	3.68	9.80333
LOC110370441	dehydrogenase/reductase SDR family member 13-like	4.508	2.17236	1.38078e-07	1.53431e-05	yes	up	1.82	3.07	1.56	17.22	11.64	8.21	2.15	12.3567
LOC110380495	uncharacterized LOC110380495	4.461	2.15726	1.22767e-05	0.000774577	yes	up	8.72	30.87	21.36	42.23	37.55	74.23	20.3167	51.3367
ND4	NADH dehydrogenase subunit 4	4.437	2.1495	3.64027e-07	3.51971e-05	yes	up	96.56	31.69	59.06	191.67	178.56	176.35	62.4367	182.193
COX3	cytochrome c oxidase subunit III	4.373	2.12878	5.12932e-09	1.0321e-06	yes	up	4652.54	2879.11	3797.62	8842.42	10116.1	12408.2	3776.42	10455.6
ND2	NADH dehydrogenase subunit 2	4.373	2.12865	7.05971e-05	0.00297942	yes	up	5.38	1.11	3.96	8.64	10.2	11.57	3.48333	10.1367
LOC110376356	uncharacterized LOC110376356	4.363	2.12533	2.10393e-06	0.000170259	yes	up	26.85	102.9	118.94	272.22	237.32	177.94	82.8967	229.16
LOC110378285	uncharacterized LOC110378285	4.349	2.1207	9.43518e-10	2.60166e-07	yes	up	52.61	148.42	85.29	321.6	169.14	231.71	95.44	240.817
LOC110376168	trypsin CFT-1-like	4.347	2.1199	3.74605e-07	3.57555e-05	yes	up	59.11	68.07	110.85	177.47	175.11	304.1	79.3433	218.893
LOC110375859	-	4.3	2.1045	7.28331e-10	2.08555e-07	yes	up	6.97	14.48	8.61	32.62	30.86	15.03	10.02	26.17
LOC110380498	uncharacterized LOC110380498	4.277	2.09665	8.65536e-06	0.000580533	yes	up	12.28	26.53	28.35	34.93	46.77	90.77	22.3867	57.49
LOC110381411	1-phosphatidylinositol 4,5-bisphosphate phosphodiesterase epsilon-1-like	4.272	2.09499	0.00311074	0.0394539	yes	up	0.28	0.18	0.64	1.98	0.57	0.74	0.366667	1.09667
LOC110378304	fibulin-1-like, transcript variant X1	4.224	2.07872	1.71966e-05	0.0010081	yes	up	2.07	4.99	2.77	14.78	11.59	16.01	3.27667	14.1267
LOC110380499	uncharacterized LOC110380499	4.135	2.04791	3.88095e-07	3.65742e-05	yes	up	19.34	33.53	41.1	89.12	56.1	99	31.3233	81.4067
LOC110378793	gloverin-like	4.125	2.04433	0.00348449	0.0422509	yes	up	1.29	0.7	6.21	8.66	7.2	8.31	2.73333	8.05667
ND3	NADH dehydrogenase subunit 3	4.066	2.02372	1.82102e-05	0.00103492	yes	up	219.8	56.8	94.33	332.46	325.86	351.92	123.643	336.747
LOC110378141	peptidoglycan recognition protein-like	3.921	1.97137	0.000237211	0.00703601	yes	up	2.8	4.71	13.54	22.49	17.93	16.42	7.01667	18.9467
LOC110372667	UDP-3-O-acylglucosamine N-acyltransferase-like	3.906	1.9657	4.71084e-05	0.00215841	yes	up	1.55	7.89	4.51	9.69	6.78	14.15	4.65	10.2067
LOC110370295	organic cation transporter protein-like, transcript variant X1	3.885	1.95788	4.85496e-06	0.000357873	yes	up	0.68	2.05	1.6	3.99	2.73	3.49	1.44333	3.40333
LOC110381977	pro-resilin	3.872	1.95311	0.000102796	0.00398601	yes	up	1.41	6.61	1.61	4.67	9.34	5.9	3.21	6.63667
LOC110377113	facilitated trehalose transporter Tret1-like	3.86	1.94864	1.21269e-08	2.08432e-06	yes	up	5.71	9.71	10.49	25.42	20.76	17.39	8.63667	21.19
LOC110374461	argininosuccinate synthase	3.848	1.94417	1.14451e-07	1.29105e-05	yes	up	5.03	8.34	9.51	17.56	17.48	19.87	7.62667	18.3033
LOC110377165	scolexin B, transcript variant X2	3.842	1.9419	1.13683e-07	1.29105e-05	yes	up	20.62	23.94	35.93	75.09	56.94	68.01	26.83	66.68
LOC110380575	trypsin, alkaline C-like	3.84	1.94101	0.00104275	0.020052	yes	up	1.42	3.8	0.92	3.32	7.14	2.02	2.04667	4.16
LOC110378800	attacin-E-like	3.815	1.9316	3.99832e-05	0.00198085	yes	up	3.11	5.55	9.8	13.75	18.98	13.22	6.15333	15.3167
LOC110383589	CD209 antigen-like protein 2	3.787	1.92118	4.74657e-06	0.000355086	yes	up	13.91	11.97	7.82	49.13	14.31	18.48	11.2333	27.3067
COX1	cytochrome c oxidase subunit I	3.775	1.91642	1.40079e-05	0.000876376	yes	up	1788.38	635.15	1647.38	3247.49	3074.59	3869.29	1356.97	3397.12
LOC110381691	waprin-Phi1-like	3.77	1.9147	0.000181424	0.00589825	yes	up	9.11	17.06	40.34	59.01	44.95	62.56	22.17	55.5067
LOC110379731	antichymotrypsin-1-like, transcript variant X6	3.77	1.91462	3.23891e-10	1.09608e-07	yes	up	47.31	102.64	63.72	174.67	127.39	175.47	71.2233	159.177
LOC110372947	protein limb expression 1 homolog	3.748	1.9063	0.000954058	0.0188407	yes	up	1.5	0.56	2.02	3.5	3.18	4.1	1.36	3.59333
LOC110376395	H/ACA ribonucleoprotein complex subunit 1-like	3.747	1.90556	0.000213669	0.00649293	yes	up	19.79	124.42	20.73	109.06	165.37	81.72	54.98	118.717
LOC110378898	poly(U)-specific endoribonuclease homolog	3.736	1.90164	2.97784e-09	6.71819e-07	yes	up	12.21	30.49	20.15	57.61	39.58	44.08	20.95	47.09
LOC110383789	uncharacterized LOC110383789, transcript variant X1	3.73	1.89918	5.92376e-06	0.000419635	yes	up	3.55	15.84	7.58	14.8	21	20.25	8.99	18.6833
LOC110378870	uncharacterized LOC110378870	3.716	1.89391	0.000408825	0.0103527	yes	up	0.33	1.28	0.67	1.97	1.08	1.87	0.76	1.64
LOC110370329	circadian clock-controlled protein-like	3.708	1.89054	0.00138737	0.0239364	yes	up	1.62	4.9	11.4	26.05	9.97	10.42	5.97333	15.48
LOC110374769	uncharacterized LOC110374769, transcript variant X1	3.7	1.88756	0.000725384	0.0154742	yes	up	58.79	13.18	30.38	101.54	112.36	105.9	34.1167	106.6
LOC110378678	apolipophorin-3-like	3.693	1.88497	1.18599e-09	3.15346e-07	yes	up	364.05	896.38	549.71	1456.83	1090.16	1418.86	603.38	1321.95
LOC110383036	gelsolin-like, transcript variant X4	3.689	1.88305	7.38952e-05	0.00306857	yes	up	26.66	56.09	93.87	253.66	111.47	82.05	58.8733	149.06
LOC110372280	growth-blocking peptide, long form-like	3.665	1.87399	3.46988e-07	3.39911e-05	yes	up	12.25	29.44	29.57	72.99	52.94	43.49	23.7533	56.4733
LOC110383800	lipoprotein lipase-like	3.66	1.87177	0.00102384	0.019902	yes	up	5.29	2.68	0.52	7.93	5.91	5.21	2.83	6.35
LOC110378497	tetraspanin-9-like	3.657	1.87083	8.99431e-09	1.67407e-06	yes	up	95.1	78.56	102.35	255.43	192.35	204.52	92.0033	217.433
LOC110375537	beta-1,3-glucan-binding protein-like	3.652	1.86883	3.37263e-08	5.02184e-06	yes	up	5.35	5.3	4.51	9.25	14.31	10.43	5.05333	11.33
LOC110371017	uncharacterized LOC110371017	3.649	1.86754	5.80476e-08	8.00305e-06	yes	up	31.34	39.19	45.53	101.29	71.1	95.74	38.6867	89.3767
ND1	NADH dehydrogenase subunit 1	3.639	1.86347	5.31418e-05	0.00238338	yes	up	313.58	83.99	242.17	577.28	457.98	532.62	213.247	522.627
COX2	cytochrome c oxidase subunit II	3.636	1.86224	2.91624e-07	2.89486e-05	yes	up	1900.18	1189.8	1505.83	2824.24	3662.59	4064.52	1531.94	3517.12
LOC110376545	protein cueball-like	3.616	1.85431	9.38643e-05	0.003678	yes	up	1.39	5.36	2.96	5.11	3.77	9.4	3.23667	6.09333
LOC110379212	uncharacterized LOC110379212, transcript variant X1	3.612	1.85275	2.83102e-11	1.23982e-08	yes	up	10.68	13.57	11.49	30.03	26.3	26.31	11.9133	27.5467
LOC110371008	uncharacterized 30.3 kDa protein-like	3.595	1.84612	1.12505e-08	1.99429e-06	yes	up	10.5	12.16	9.08	23.74	30.04	16.65	10.58	23.4767
LOC110377917	solute carrier family 22 member 5-like, transcript variant X2	3.559	1.83129	3.71839e-05	0.0018705	yes	up	4.57	10.45	11.26	23.44	28.26	8.4	8.76	20.0333
LOC110379632	uncharacterized LOC110379632	3.556	1.83017	0.00159277	0.0259479	yes	up	0.38	1.37	1.44	2.65	1.66	2.71	1.06333	2.34
LOC110382637	uncharacterized LOC110382637	3.478	1.7983	0.000127108	0.00459377	yes	up	117.8	43.29	44.65	174.3	81.8	200.93	68.58	152.343
LOC110379316	uncharacterized LOC110379316	3.478	1.79808	8.56672e-07	7.41619e-05	yes	up	47.24	90.2	90.11	178.98	113.22	196.84	75.85	163.013
LOC110381566	arylsulfatase I-like	3.455	1.7887	0.00391998	0.0447611	yes	up	0.25	2.95	1.81	2.91	2.26	4.63	1.67	3.26667
LOC110383801	pancreatic triacylglycerol lipase-like	3.36	1.74848	1.38855e-11	6.89184e-09	yes	up	5742.29	6880.53	5699.21	15051	12109.2	11181.1	6107.34	12780.4
LOC110381951	uncharacterized LOC110381951	3.355	1.74636	2.35223e-06	0.000184341	yes	up	16.32	24.15	20.21	38.17	31.37	53.82	20.2267	41.12
LOC110380827	alpha-N-acetylglucosaminidase	3.345	1.742	2.54224e-09	5.91467e-07	yes	up	5.2	6.04	2.85	10.37	8.68	8.98	4.69667	9.34333
LOC110380747	esterase FE4-like	3.336	1.73833	0.00173038	0.0270753	yes	up	0.76	1.78	0.35	1.67	2.72	0.98	0.963333	1.79
LOC110380089	uncharacterized LOC110380089	3.334	1.73738	5.49952e-07	4.99316e-05	yes	up	5.14	14.18	8	28.12	19.45	11.33	9.10667	19.6333
LOC110384425	phospholipase A1-like	3.313	1.72803	0.00010403	0.00401297	yes	up	0.92	2.59	2.25	4.13	4.73	2.89	1.92	3.91667
LOC110375024	uncharacterized LOC110375024	3.306	1.72525	0.000979512	0.0192922	yes	up	2.8	1.54	2.99	2.93	8.42	4.33	2.44333	5.22667
LOC110376184	uncharacterized LOC110376184	3.288	1.71702	0.000204122	0.00631118	yes	up	10.11	9.41	18.63	34.78	28.56	20.31	12.7167	27.8833
LOC110380698	hemolin-like	3.28	1.71373	8.29067e-06	0.000566275	yes	up	8.75	19.17	5.87	36.61	33.03	35.48	11.2633	35.04
LOC110384127	endocuticle structural glycoprotein ABD-4-like	3.274	1.71094	5.47692e-08	7.84147e-06	yes	up	265.83	205.54	138.72	531.39	363.61	356.45	203.363	417.15
LOC110377886	circadian clock-controlled protein-like	3.22	1.68715	4.91889e-06	0.000359031	yes	up	9.43	24.93	16.59	26.51	42.95	27.68	16.9833	32.38
LOC110384174	endocuticle structural glycoprotein ABD-5-like	3.201	1.67836	2.27729e-05	0.00125588	yes	up	6.78	29.58	15.47	36.46	33.23	26.82	17.2767	32.17
LOC110377483	juvenile hormone-binding protein-like	3.179	1.66874	4.2339e-07	3.94018e-05	yes	up	11.5	22.57	19.37	42.46	30.1	32.52	17.8133	35.0267
LOC110379488	ester hydrolase C11orf54 homolog, transcript variant X1	3.176	1.6672	4.0452e-06	0.000310479	yes	up	7.65	24.75	10.56	22.36	32.95	20.86	14.32	25.39
LOC110372797	superoxide dismutase [Cu-Zn]-like	3.169	1.66388	1.01027e-06	8.64537e-05	yes	up	60	59.84	75.64	186.5	129.18	90.86	65.16	135.513
LOC110373345	transferrin	3.169	1.66385	0.000392924	0.0100182	yes	up	2.13	7.13	7.81	12.87	6.7	14.04	5.69	11.2033
LOC110378338	Fanconi anemia group I protein-like	3.164	1.66197	0.00399402	0.0452792	yes	up	0.45	0.44	0.54	1.02	0.74	1.1	0.476667	0.953333
LOC110376082	uncharacterized LOC110376082	3.135	1.64845	0.00149785	0.0251159	yes	up	3.34	2.56	6.56	6.54	9.22	9.95	4.15333	8.57
LOC110381732	cubilin-like	3.13	1.64612	0.0006106	0.0140306	yes	up	13.81	22.16	36.86	55.59	64.29	29.01	24.2767	49.63
LOC110370417	platelet glycoprotein Ib alpha chain-like, transcript variant X1	3.111	1.63761	2.18129e-09	5.37569e-07	yes	up	812.39	1042.47	640.04	2180.12	1198.76	1388.48	831.633	1589.12
LOC110376985	uncharacterized LOC110376985, transcript variant X1	3.103	1.63361	6.47314e-05	0.00283486	yes	up	5.65	9.03	6.84	9.58	6.09	11.37	7.17333	9.01333
LOC110377904	pyroglutamyl-peptidase 1-like	3.101	1.63266	0.0014726	0.0248606	yes	up	0.38	0.87	0.5	1.25	0.8	1.17	0.583333	1.07333
LOC110380409	aldo-keto reductase AKR2E4-like	3.101	1.63251	0.00338811	0.041742	yes	up	0.82	0.86	2.09	2.76	2.33	2.73	1.25667	2.60667
LOC110381823	WAP four-disulfide core domain protein 2-like, transcript variant X1	3.098	1.6312	1.35576e-06	0.0001147	yes	up	23.84	24.91	27.96	53.97	52.27	52.74	25.57	52.9933
LOC110378661	uncharacterized LOC110378661, transcript variant X4	3.086	1.62593	0.000666603	0.0147266	yes	up	1.5	7.78	1.5	6.9	5.71	5.55	3.59333	6.05333
LOC110377642	uncharacterized LOC110377642	3.081	1.62358	8.75318e-05	0.00348489	yes	up	36.15	43.44	13.8	42.34	91.03	33.62	31.13	55.6633
LOC110373914	protein lethal(2)essential for life-like	3.066	1.61627	0.00455836	0.0489872	yes	up	0.86	3.53	3.6	3.86	6.34	4.73	2.66333	4.97667
ND5	NADH dehydrogenase subunit 5	3.06	1.61346	0.000646043	0.0144438	yes	up	19.89	7.85	27.16	36.02	34.24	43.27	18.3	37.8433
LOC110383392	L-dopachrome tautomerase yellow-f2-like	3.054	1.61074	0.00048992	0.0119737	yes	up	1.98	5.24	5.03	4.71	7.99	9.66	4.08333	7.45333
LOC110378803	gloverin-like	3.038	1.60293	0.00179603	0.02757	yes	up	3.54	13.12	15.6	19.19	31.02	11.89	10.7533	20.7
LOC110373289	glutathione S-transferase 1-like	3.012	1.59092	0.000187193	0.00598134	yes	up	44.11	62.42	17.04	78.55	107.79	31.5	41.19	72.6133
LOC110375538	beta-1,3-glucan-binding protein-like	2.997	1.58345	0.000236473	0.00703601	yes	up	2.62	10.29	5.84	9.55	8.05	14.43	6.25	10.6767
LOC110379160	protein obstructor-E	2.995	1.58245	8.83215e-05	0.00349762	yes	up	6.9	3.95	4.11	10.43	7.5	10.41	4.98667	9.44667
LOC110377124	methenyltetrahydrofolate synthase domain-containing protein, transcript variant X2	2.992	1.58088	7.21896e-08	9.26641e-06	yes	up	6.6	9.9	6.44	19.88	13.36	9.31	7.64667	14.1833
LOC110372529	lysosomal aspartic protease	2.987	1.5787	2.36729e-07	2.44784e-05	yes	up	61.76	62.34	70.91	138.26	113.05	119.16	65.0033	123.49
LOC110384083	larval cuticle protein 1-like	2.979	1.57502	2.26541e-07	2.40137e-05	yes	up	331.94	249.2	210.81	532.67	464.33	479.31	263.983	492.103
LOC110375646	glutathione S-transferase D7-like, transcript variant X2	2.967	1.56883	2.2952e-06	0.000181785	yes	up	34.14	26.32	23.75	62.96	62.52	36.21	28.07	53.8967
LOC110381998	uncharacterized LOC110381998, transcript variant X1	2.951	1.56098	3.17386e-08	4.82232e-06	yes	up	39.61	67.02	38.97	91.67	77.45	87.57	48.5333	85.5633
LOC110376140	putative transporter svop-1	2.948	1.55955	9.91439e-05	0.00386454	yes	up	3.1	2.06	2.31	6.23	3.87	4.09	2.49	4.73
LOC110371248	centromere protein X-like	2.922	1.54681	0.000149891	0.0051381	yes	up	10.06	7.03	10.52	14.59	20.48	16.73	9.20333	17.2667
LOC110383039	serine protease snake-like	2.912	1.54184	0.000919556	0.0182938	yes	up	1.28	7.13	2.64	6.04	6.56	5.2	3.68333	5.93333
LOC110382578	uncharacterized LOC110382578	2.894	1.53311	0.000789241	0.0162173	yes	up	5.66	8.07	10.08	9.64	14.67	18.28	7.93667	14.1967
LOC110380189	E3 ubiquitin-protein ligase RNF181-like	2.892	1.53223	0.000223378	0.00667891	yes	up	5.05	5.04	3.83	6.98	9.14	8.44	4.64	8.18667
LOC110383630	UDP-glucuronosyltransferase 2B31-like	2.89	1.53099	0.00122793	0.0222974	yes	up	4.34	2.89	1.12	5.85	6.56	2.44	2.78333	4.95
LOC110370351	voltage-dependent calcium channel subunit alpha-2/delta-4-like	2.87	1.52098	0.00150401	0.0251625	yes	up	0.56	0.47	0.51	1.17	1.06	0.56	0.513333	0.93
LOC110380650	chitinase-like protein EN03, transcript variant X1	2.866	1.51879	8.5784e-06	0.000580533	yes	up	70.36	212.52	89.79	195.89	168.48	237.19	124.223	200.52
LOC110380424	general odorant-binding protein 56d-like	2.842	1.50692	0.000755379	0.015761	yes	up	5.46	12.95	16.36	31.78	14.52	17.96	11.59	21.42
LOC110371811	uncharacterized LOC110371811	2.832	1.50187	0.00175874	0.0273466	yes	up	1.1	3.13	4.25	6.49	4.05	4.95	2.82667	5.16333
LOC110374306	serine/threonine-protein kinase pelle-like	2.819	1.49532	0.00160157	0.0260342	yes	up	0.68	1.49	0.73	2.15	1.2	1.49	0.966667	1.61333
LOC110376892	out at first protein	2.814	1.4927	7.85926e-05	0.00319739	yes	up	2.94	3.41	3.49	5.75	6.4	5.2	3.28	5.78333
LOC110371006	tenascin-like, transcript variant X1	2.808	1.48939	0.00036331	0.00959165	yes	up	1.52	6.42	6.28	8.27	9.4	5.61	4.74	7.76
LOC110383666	trypsin, alkaline C-like	2.788	1.47935	0.000174555	0.00575026	yes	up	384.42	448.66	772.09	882.33	904.52	1107.21	535.057	964.687
LOC110369879	uncharacterized LOC110369879	2.786	1.47845	0.000995201	0.0195495	yes	up	2.88	4.89	3.18	4.71	4.02	9.03	3.65	5.92
LOC110380227	uncharacterized LOC110380227	2.779	1.47441	1.54073e-06	0.000128884	yes	up	400.61	620.9	531.09	946.16	680.72	1019.38	517.533	882.087
LOC110375209	spondin-1	2.778	1.47397	1.43856e-05	0.000892504	yes	up	5.28	13.84	10.28	18.12	14.42	17.36	9.8	16.6333
LOC110371095	uncharacterized LOC110371095	2.775	1.47269	8.1436e-08	1.01048e-05	yes	up	29.68	38.3	22.9	46.68	55.26	48.75	30.2933	50.23
LOC110380422	aldo-keto reductase AKR2E4-like, transcript variant X1	2.767	1.46851	0.00243929	0.033693	yes	up	2.26	1.37	1.16	2.76	2.68	2.83	1.59667	2.75667
LOC110381553	SPARC	2.767	1.46817	1.91997e-05	0.00108289	yes	up	42.86	92.55	84.52	122.75	114.4	134.83	73.31	123.993
LOC110372502	uncharacterized LOC110372502	2.764	1.4669	0.00163991	0.0262875	yes	up	6.49	18.1	26.61	32.95	25.53	32.43	17.0667	30.3033
LOC110372806	nuclear protein 1	2.763	1.4662	0.000338043	0.00911787	yes	up	152.1	135.33	276.59	395.63	254.12	383.67	188.007	344.473
LOC110371661	para-nitrobenzyl esterase-like, transcript variant X1	2.759	1.46413	2.74905e-05	0.00148309	yes	up	417.67	816.58	269.21	980.75	1035.75	415.81	501.153	810.77
LOC110383027	uncharacterized LOC110383027	2.743	1.45582	6.96473e-05	0.00297815	yes	up	23.74	21.69	31.09	44.82	35.68	53.52	25.5067	44.6733
LOC110380362	barrier-to-autointegration factor	2.734	1.45082	0.000755788	0.015761	yes	up	10.33	7.4	8.49	10.7	17.53	16.06	8.74	14.7633
LOC110380203	luciferin 4-monooxygenase-like	2.73	1.44916	0.000112308	0.00430997	yes	up	39.58	35.52	33.21	80.72	82.55	27.65	36.1033	63.64
LOC110379163	protein obstructor-E-like	2.724	1.44578	4.76945e-06	0.000355086	yes	up	20.28	16.93	16.88	32.89	31.92	28.16	18.03	30.99
LOC110380435	uncharacterized LOC110380435	2.705	1.43585	0.000242251	0.00712868	yes	up	1.97	3.01	2.66	3.6	3.41	5.47	2.54667	4.16
LOC110377415	cathepsin L1-like, transcript variant X3	2.702	1.43385	1.87447e-06	0.000153356	yes	up	7.29	14.18	7.7	21.33	13.26	16.79	9.72333	17.1267
LOC110384095	neuronal acetylcholine receptor subunit alpha-5-like	2.697	1.43129	4.53423e-05	0.00209673	yes	up	8.39	8.51	5.2	9.03	15.31	11.3	7.36667	11.88
LOC110384251	-	2.689	1.42726	0.00069618	0.015067	yes	up	9.18	32.72	10.64	17.68	22.52	35.71	17.5133	25.3033
LOC110373202	thrombin inhibitor rhodniin-like	2.683	1.42394	0.000547197	0.0130156	yes	up	15.75	32.58	47.07	58.46	59.92	47.28	31.8	55.22
LOC110373491	JNK1/MAPK8-associated membrane protein	2.681	1.42288	8.74909e-05	0.00348489	yes	up	5.24	4.53	5.33	10.38	6.87	8.64	5.03333	8.63
LOC110381716	leucine-rich repeat-containing G-protein coupled receptor 5	2.677	1.42074	0.00207051	0.0301465	yes	up	0.44	2.22	0.95	1.53	2.12	1.75	1.20333	1.8
LOC110373205	uncharacterized LOC110373205, transcript variant X1	2.677	1.42044	0.00365642	0.0431482	yes	up	7.23	12.09	29.1	32.41	33.24	24.59	16.14	30.08
LOC110378114	enhancer of split mbeta protein-like	2.675	1.41938	0.000479834	0.0118125	yes	up	13.74	7.97	6.74	14.43	22.8	10.69	9.48333	15.9733
LOC110378975	uncharacterized LOC110378975	2.674	1.41911	0.000375846	0.00971588	yes	up	6.75	4.93	5.66	10.37	7.02	11.84	5.78	9.74333
LOC110378616	mitochondrial amidoxime-reducing component 1, transcript variant X1	2.668	1.41598	7.51236e-06	0.000517866	yes	up	179.75	174.78	203.26	371.89	361.15	228.02	185.93	320.353
LOC110381014	uncharacterized LOC110381014	2.65	1.40588	1.49217e-07	1.6337e-05	yes	up	4691.84	6996.14	5609.93	11743.1	8579.41	8133.42	5765.97	9485.31
LOC110378702	uncharacterized LOC110378702	2.648	1.40509	3.94207e-05	0.00196971	yes	up	144.14	98.76	127.29	207.74	254.89	168.76	123.397	210.463
LOC110384516	protein lin-52 homolog	2.648	1.40476	0.000951841	0.0188407	yes	up	10.82	5.99	10.09	14.48	15.99	15.7	8.96667	15.39
LOC110382368	glucose-1-phosphatase-like	2.641	1.40099	3.44451e-05	0.00175646	yes	up	3.71	8.63	4.17	11.74	7.83	6.37	5.50333	8.64667
LOC110382417	dolichyl-diphosphooligosaccharide--protein glycosyltransferase subunit 4	2.633	1.39658	0.00014133	0.00498283	yes	up	99.8	63.5	78.91	125.68	140.54	144.7	80.7367	136.973
LOC110384192	larval cuticle protein 1	2.626	1.393	2.07834e-05	0.0011634	yes	up	1362.47	938.46	998.57	1717.47	1816.64	1923.97	1099.83	1819.36
LOC110383424	S-adenosylmethionine decarboxylase proenzyme	2.623	1.39096	0.00261439	0.0351339	yes	up	24.15	40.85	30.04	36.54	39.03	49.65	31.68	41.74
LOC110382290	NSFL1 cofactor p47	2.618	1.38874	1.02371e-05	0.000662739	yes	up	83.62	79.76	81.26	139.74	107.48	152.58	81.5467	133.267
LOC110376822	aminomethyltransferase, mitochondrial	2.618	1.38846	0.0018524	0.0280405	yes	up	1.71	3.4	3.11	3.27	3.59	6.02	2.74	4.29333
LOC110378735	uncharacterized LOC110378735	2.614	1.3862	0.000735818	0.0156073	yes	up	2.08	2.59	3.57	3.81	4.28	5.49	2.74667	4.52667
LOC110375022	27 kDa hemolymph protein-like, transcript variant X2	2.614	1.38609	0.00102081	0.0198951	yes	up	61.55	125.87	183.44	210.4	163.11	245.16	123.62	206.223
LOC110382263	glycosyltransferase-like protein gnt13, transcript variant X1	2.609	1.3837	1.61376e-05	0.000968909	yes	up	271.24	229.45	305.6	546.24	413.39	446.1	268.763	468.577
LOC110380723	lysosomal Pro-X carboxypeptidase	2.603	1.38006	4.47284e-05	0.00208127	yes	up	6.58	16.88	11.59	17.88	18.88	17.62	11.6833	18.1267
LOC110383466	ubiquitin-conjugating enzyme E2 S	2.598	1.3776	0.000123345	0.00455311	yes	up	8.85	7.01	8.8	14.47	13.61	12.93	8.22	13.67
LOC110369986	macrophage mannose receptor 1-like	2.582	1.36832	0.00243509	0.033693	yes	up	1.62	4.51	4.5	8.29	3.75	5.31	3.54333	5.78333
LOC110382811	zinc finger protein GLIS2-like	2.579	1.36682	2.54191e-08	3.94261e-06	yes	up	92.16	144.31	85.41	193.68	154.04	151.68	107.293	166.467
LOC110379752	protein lethal(2)essential for life-like	2.578	1.36648	0.00339207	0.041742	yes	up	1.84	3.93	2.56	4.24	3.51	4.86	2.77667	4.20333
LOC110380399	glucosamine-6-phosphate isomerase, transcript variant X1	2.574	1.36417	6.15381e-05	0.00271095	yes	up	30.29	25.37	36.59	55.48	48.28	48.78	30.75	50.8467
LOC110372255	larval cuticle protein LCP-14-like	2.573	1.3633	2.70208e-05	0.00146839	yes	up	1015.62	711.2	759.46	1299.95	1304.85	1429.05	828.76	1344.62
LOC110380225	group XIIA secretory phospholipase A2	2.569	1.36098	0.000680946	0.0148833	yes	up	13.19	6.85	11.95	16.89	17.53	18.95	10.6633	17.79
LOC110382756	UDP-glucuronosyltransferase 2B10-like	2.565	1.35871	0.000632763	0.0142391	yes	up	11.65	17.47	7.67	13.04	25.29	12.12	12.2633	16.8167
LOC110376124	probable protein S-acyltransferase 23, transcript variant X1	2.56	1.35618	8.35309e-05	0.00337982	yes	up	1.89	2.8	1.43	3.23	2.17	3.78	2.04	3.06
LOC110382558	tryptase	2.56	1.35608	7.67311e-05	0.00313881	yes	up	9.5	23.51	15.6	23.88	20.37	29.09	16.2033	24.4467
LOC110370116	uncharacterized LOC110370116	2.553	1.35208	0.000581269	0.0136086	yes	up	45.36	35.01	26.68	45.34	64.61	60.47	35.6833	56.8067
LOC110382829	delta-1-pyrroline-5-carboxylate dehydrogenase, mitochondrial-like, transcript variant X1	2.552	1.35187	0.000827852	0.0168398	yes	up	31.91	15.75	32.56	51.55	47.52	39.19	26.74	46.0867
LOC110377591	inter-alpha-trypsin inhibitor heavy chain H4-like, transcript variant X1	2.552	1.35139	0.000577337	0.0136021	yes	up	5.65	22.69	8.63	16.37	13.88	21.73	12.3233	17.3267
LOC110371401	leucine-rich repeats and immunoglobulin-like domains protein 1	2.528	1.33805	0.000721847	0.0154742	yes	up	8.45	13.86	4.41	18.56	13.26	8.01	8.90667	13.2767
LOC110370170	uncharacterized LOC110370170, transcript variant X1	2.524	1.33551	0.000210472	0.00642199	yes	up	2.38	2.9	2.49	5.96	4.58	2.47	2.59	4.33667
LOC110383799	lipase member H-A-like	2.519	1.33308	8.61128e-05	0.00346546	yes	up	1498.58	1191.46	782.45	1953.17	1212.57	2164.49	1157.5	1776.74
LOC110380212	uncharacterized LOC110380212	2.512	1.32882	0.00110957	0.020808	yes	up	17.19	9.08	10.18	22.76	20.86	15.6	12.15	19.74
LOC110371602	acyl-CoA Delta(11) desaturase-like, transcript variant X1	2.502	1.32306	0.000300577	0.00828814	yes	up	28.15	68.7	44.78	114.03	39.2	67.09	47.21	73.44
LOC110381033	aquaporin AQPAe.a	2.493	1.31812	5.97465e-06	0.000419635	yes	up	28.46	50.35	21.61	70.06	39.68	39.29	33.4733	49.6767
LOC110381636	uncharacterized LOC110381636, transcript variant X2	2.493	1.31786	0.000630439	0.0142391	yes	up	5269.75	4265.41	6283	6164.12	11183.2	8498.23	5272.72	8615.17
LOC110370025	CAD protein	2.487	1.31424	7.42973e-05	0.00306857	yes	up	1.15	1.64	1.06	1.78	1.49	2.4	1.28333	1.89
LOC110370099	uncharacterized LOC110370099	2.486	1.31361	1.75e-05	0.00101787	yes	up	28.32	24.69	22.53	39.47	35.62	41.5	25.18	38.8633
LOC110372822	biogenesis of lysosome-related organelles complex 1 subunit 1	2.479	1.30958	0.00388536	0.0446253	yes	up	7.42	4.93	6.28	7.19	13.43	8.69	6.21	9.77
LOC110384025	MICOS complex subunit MIC13 homolog QIL1	2.474	1.307	0.00202425	0.0298427	yes	up	61.95	24.37	56.81	81.94	77.96	76.34	47.71	78.7467
LOC110383548	trypsin, alkaline C-like, transcript variant X3	2.468	1.3035	0.00104179	0.020052	yes	up	84.48	53.94	47.22	93.17	58.1	131.12	61.88	94.13
LOC110381628	uncharacterized LOC110381628	2.455	1.29543	0.000637448	0.0142946	yes	up	141.46	90.53	141.07	203.27	267.14	141.3	124.353	203.903
LOC110376190	uncharacterized LOC110376190	2.449	1.29193	0.000417302	0.010496	yes	up	165.5	94.51	152.92	265.88	203.91	194.44	137.643	221.41
LOC110384085	larval cuticle protein 1-like	2.446	1.29032	0.00016702	0.00555117	yes	up	699.52	417.49	378.98	910.06	637.19	771.27	498.663	772.84
LOC110383822	endothelial lipase-like	2.441	1.28771	0.000278438	0.00791211	yes	up	9.22	6.84	7.19	14.18	10.28	11.64	7.75	12.0333
LOC110384086	larval cuticle protein 1-like	2.441	1.28735	5.82549e-06	0.000417026	yes	up	539.84	466.99	412.51	867.75	695.5	623.57	473.113	728.94
LOC110379574	transcription initiation factor IIA subunit 2	2.438	1.28554	0.001369	0.0238493	yes	up	19.19	12.45	22.21	29.34	30.66	26.92	17.95	28.9733
LOC110371112	venom acid phosphatase Acph-1-like, transcript variant X1	2.434	1.2834	0.00105768	0.0202428	yes	up	2.74	3.14	3.01	5.54	5.72	2.47	2.96333	4.57667
LOC110381023	probable maleylacetoacetate isomerase 2, transcript variant X1	2.434	1.28316	0.00044926	0.0111491	yes	up	9.92	9.94	13.49	16.59	16.3	18.84	11.1167	17.2433
LOC110373878	uncharacterized LOC110373878, transcript variant X1	2.432	1.2822	4.25358e-05	0.00204309	yes	up	14.79	12.57	9.55	18.96	19.29	17.33	12.3033	18.5267
LOC110380678	uncharacterized LOC110380678	2.431	1.28145	0.00378523	0.0441709	yes	up	1.81	3.3	4.09	3.06	4.44	6.25	3.06667	4.58333
LOC110370595	UDP-glucose 4-epimerase-like	2.422	1.27627	2.83991e-05	0.00152109	yes	up	130.62	123.56	127.45	269.09	185.43	145.48	127.21	200
LOC110372465	cathepsin L	2.422	1.27609	6.99628e-05	0.00297815	yes	up	81.35	103.76	112.99	139.75	148.89	161.65	99.3667	150.097
LOC110384071	alaserpin-like, transcript variant X1	2.42	1.27485	1.55919e-05	0.000951491	yes	up	29.99	73.74	32.08	64.24	69.22	55.68	45.27	63.0467
LOC110371810	uncharacterized LOC110371810	2.419	1.27456	0.000140813	0.00498283	yes	up	46.15	93.83	83.26	130.38	87.7	115	74.4133	111.027
LOC110380629	integrator complex subunit 9	2.418	1.2741	0.000170309	0.00563533	yes	up	8.18	7.43	8.93	14.56	10.6	12.61	8.18	12.59
LOC110370410	39S ribosomal protein L23, mitochondrial	2.418	1.2738	0.000199089	0.00622983	yes	up	21.06	16.57	19.35	33.64	27.46	26.25	18.9933	29.1167
LOC110378660	histone H3.3	2.413	1.27061	0.00283301	0.0369383	yes	up	172.24	98.25	263.89	326.75	267.46	280.29	178.127	291.5
LOC110369816	uncharacterized LOC110369816	2.402	1.26426	0.000285681	0.00802601	yes	up	36.27	38.78	53.92	80.47	58.12	62.37	42.99	66.9867
LOC110369787	RAC serine/threonine-protein kinase	2.401	1.2637	0.000157195	0.00529555	yes	up	53.96	40.74	57.2	88.82	76.2	72.64	50.6333	79.22
LOC110379707	putative inorganic phosphate cotransporter	2.399	1.26236	0.000258076	0.00744719	yes	up	2.15	3.36	1.88	4.15	4.02	2.67	2.46333	3.61333
LOC110376867	solute carrier family 52, riboflavin transporter, member 3-B, transcript variant X1	2.397	1.261	0.000334488	0.00905549	yes	up	171.79	124.75	197.13	278.08	244.21	256.9	164.557	259.73
LOC110376914	collagen and calcium-binding EGF domain-containing protein 1-like, transcript variant X1	2.395	1.25975	0.00187265	0.0281086	yes	up	2.17	2.05	2.07	3.08	3.14	3.21	2.09667	3.14333
LOC110379498	protein-tyrosine sulfotransferase	2.39	1.25703	0.000374327	0.00971588	yes	up	23.86	17.91	25.94	36.18	34.64	33.78	22.57	34.8667
LOC110379847	uncharacterized LOC110379847	2.389	1.25653	0.000255714	0.00740776	yes	up	94.01	189.07	65.63	113.51	177.03	175.73	116.237	155.423
LOC110370412	uncharacterized LOC110370412	2.389	1.25621	0.000146895	0.00508668	yes	up	6.06	10.61	5.86	10.96	9.86	11.57	7.51	10.7967
LOC110371804	high mobility group protein B1-like, transcript variant X1	2.383	1.25292	0.000197373	0.00622646	yes	up	12.19	27.72	10.47	19.35	22.84	26.25	16.7933	22.8133
LOC110378472	sodium-independent sulfate anion transporter-like	2.377	1.24926	0.000179446	0.00585953	yes	up	8	13.33	10.32	16.25	20.68	9.68	10.55	15.5367
LOC110379970	probable protein BRICK1-A	2.371	1.24544	0.00256163	0.0346564	yes	up	14.39	13.09	21.96	28.49	25.29	21.93	16.48	25.2367
LOC110376880	reticulon-3-B, transcript variant X1	2.364	1.24111	6.09464e-05	0.00270087	yes	up	625.63	462.2	531.9	873.43	840.47	737.99	539.91	817.297
LOC110379155	brachyurin-like	2.363	1.24072	0.000601076	0.0139409	yes	up	698.06	600.66	636.73	810.18	711.58	1298.63	645.15	940.13
LOC110369998	protein RER1, transcript variant X1	2.363	1.24057	0.00276228	0.0364352	yes	up	43.24	17.96	38.11	53.71	52.41	49.56	33.1033	51.8933
LOC110372274	succinate dehydrogenase assembly factor 2-A, mitochondrial-like	2.361	1.23915	0.00207321	0.0301465	yes	up	92.56	48.35	103.84	128.25	127.03	127.78	81.5833	127.687
LOC110375410	uncharacterized LOC110375410	2.355	1.23575	0.00112333	0.0208558	yes	up	4.6	10.27	7.48	12.97	9.45	9.58	7.45	10.6667
LOC110383229	protein fem-1 homolog C	2.355	1.23553	0.000316721	0.00866907	yes	up	11.65	8.24	6.73	13.79	12.77	16.7	8.87333	14.42
LOC110382381	protein enabled-like	2.354	1.23493	0.00171742	0.0270321	yes	up	9.17	6.07	7.98	9.41	12.05	13.13	7.74	11.53
LOC110379457	brahma-associated protein of 60 kDa	2.353	1.23464	7.32591e-05	0.00306412	yes	up	15.73	13.19	10.44	21	17.38	17.98	13.12	18.7867
LOC110380153	uncharacterized LOC110380153	2.353	1.23422	0.003457	0.042187	yes	up	1.2	2.58	1.36	2.33	2.16	2.76	1.71333	2.41667
LOC110384494	-	2.351	1.23304	0.000612799	0.0140378	yes	up	26.69	20.65	12	26.82	25.7	33.21	19.78	28.5767
LOC110373137	venom serine carboxypeptidase-like	2.35	1.23254	0.00269201	0.0359175	yes	up	1.12	3.39	2.13	4.23	2.77	2.42	2.21333	3.14
LOC110376171	electron transfer flavoprotein regulatory factor 1	2.348	1.23156	0.00360448	0.0429922	yes	up	5.7	3.45	5.35	5.8	6.56	9.25	4.83333	7.20333
LOC110378467	organic cation transporter protein-like	2.342	1.22751	0.00238982	0.0332565	yes	up	1.91	4.62	1.13	3.18	3.31	3.39	2.55333	3.29333
LOC110377487	juvenile hormone-binding protein-like	2.339	1.22568	1.59815e-05	0.000967337	yes	up	93.59	148.93	125.42	185.09	173.94	170.01	122.647	176.347
LOC110381016	uncharacterized LOC110381016	2.335	1.22328	4.1513e-05	0.00200691	yes	up	1316.5	1600.63	1420.76	2913.69	1534.22	1940.21	1445.96	2129.37
LOC110372607	DNA-directed RNA polymerase II subunit RPB11	2.329	1.21979	0.000633062	0.0142391	yes	up	11.39	12.59	9.64	15.79	16.56	15.71	11.2067	16.02
LOC110370095	uncharacterized protein C16orf52 homolog A	2.323	1.21571	0.0028625	0.0372575	yes	up	5.25	4.92	5.83	6.85	8.72	7.84	5.33333	7.80333
LOC110370167	gamma-aminobutyric acid receptor-associated protein	2.318	1.21301	0.00239846	0.0333144	yes	up	80.67	41.25	62.55	69.9	113.8	90.76	61.49	91.4867
LOC110375363	androgen-induced gene 1 protein-like	2.315	1.2112	0.00216515	0.0309396	yes	up	28.3	14	15.37	21.36	34.54	27.86	19.2233	27.92
LOC110380831	proteasome subunit alpha type-1	2.314	1.21068	4.47282e-05	0.00208127	yes	up	68.43	67.24	75.66	114.5	98.33	96.44	70.4433	103.09
LOC110374050	venom allergen 5.01-like	2.312	1.20907	0.000446853	0.0111265	yes	up	5.8	9.88	3.55	7.5	8.68	9.1	6.41	8.42667
LOC110381550	cytochrome c oxidase subunit NDUFA4	2.308	1.20647	0.00120678	0.0219669	yes	up	2402.98	1462.76	2680.01	3221.4	3393.92	3310.76	2181.92	3308.69
LOC110378675	alpha-ketoglutarate-dependent dioxygenase alkB homolog 7, mitochondrial	2.301	1.20238	0.00228486	0.0322174	yes	up	10.98	7.34	12.16	15.46	13.34	16.18	10.16	14.9933
LOC110372361	S-phase kinase-associated protein 1	2.3	1.20173	0.000266646	0.00763529	yes	up	33.27	27.85	31.22	40.83	47.57	45.3	30.78	44.5667
LOC110383785	39S ribosomal protein L42, mitochondrial	2.293	1.19755	0.00353349	0.0424854	yes	up	45.83	24.88	48.16	56.38	58	64.48	39.6233	59.62
LOC110373620	serine protease 3-like	2.288	1.19403	3.36712e-05	0.00175227	yes	up	556.65	593.6	385.4	888.11	522.51	737.77	511.883	716.13
LOC110382329	iodotyrosine deiodinase 1	2.286	1.19284	0.00397853	0.0452792	yes	up	5.63	3.66	4.82	6.82	5.61	8.07	4.70333	6.83333
LOC110376736	calexcitin-2-like	2.283	1.1911	4.14879e-05	0.00200691	yes	up	1790.05	1498.92	1359.31	2622.54	1964.6	2103.33	1549.43	2230.16
LOC110380796	myosin regulatory light chain 2	2.281	1.18982	0.00170309	0.0268955	yes	up	518.25	416.4	749.95	751.02	909.81	844.1	561.533	834.977
LOC110377535	uncharacterized LOC110377535	2.275	1.18564	0.00281595	0.0367803	yes	up	56.49	48.38	84.3	146.53	66.93	76.89	63.0567	96.7833
LOC110370344	proline-rich receptor-like protein kinase PERK2	2.271	1.18363	0.000145563	0.00506411	yes	up	35.86	58.71	23.68	87.19	36.36	51.42	39.4167	58.3233
LOC110379217	putative ATP synthase subunit f, mitochondrial	2.267	1.18096	0.000761215	0.0157862	yes	up	1229.57	900.11	1424.82	1712.14	1866.81	1663.85	1184.83	1747.6
LOC110381895	venom peptide CtAPI-like	2.265	1.17941	0.0045788	0.0490057	yes	up	38.88	33.12	39.43	57.31	31.48	60.76	37.1433	49.85
LOC110373538	carboxypeptidase B-like	2.265	1.17927	0.00209966	0.0302945	yes	up	28.91	16.53	30.34	44.14	33.23	36.2	25.26	37.8567
LOC110370693	aldehyde dehydrogenase X, mitochondrial-like	2.261	1.17681	0.000201254	0.00626918	yes	up	233.94	515.62	195.94	357.5	372.14	471.55	315.167	400.397
LOC110370470	uncharacterized LOC110370470	2.257	1.17445	0.000207862	0.00636846	yes	up	17.1	35.65	23.06	30.59	31.39	38.78	25.27	33.5867
LOC110382140	uncharacterized LOC110382140	2.255	1.17312	0.000221622	0.00665613	yes	up	157.62	123.32	145.1	206.68	202.42	201.48	142.013	203.527
LOC110370746	zinc finger CCHC domain-containing protein 24-like	2.255	1.173	0.000757851	0.015761	yes	up	285.57	285.07	387.86	656	346.09	415.59	319.5	472.56
LOC110382333	GATA zinc finger domain-containing protein 1	2.252	1.17097	0.00281431	0.0367803	yes	up	6.85	4.74	6.36	10.36	9.13	6.82	5.98333	8.77
LOC110378908	39S ribosomal protein L53, mitochondrial-like, transcript variant X1	2.249	1.16916	0.00276506	0.0364352	yes	up	49.39	29.3	51.89	68.66	57.52	71.03	43.5267	65.7367
LOC110370010	allantoinase-like, transcript variant X1	2.243	1.16536	0.000125274	0.0045698	yes	up	27.19	21.5	15.47	32.59	31.22	25.26	21.3867	29.69
LOC110380397	replication factor C subunit 2	2.23	1.15702	0.00296334	0.0381696	yes	up	4.28	2.76	3.27	5.31	5.39	4.13	3.43667	4.94333
LOC110384481	collagenase-like	2.228	1.15602	6.86173e-05	0.00297815	yes	up	4729.46	4550.17	3336	5101.88	6004.55	5986.58	4205.21	5697.67
LOC110373355	lysozyme-like	2.227	1.15517	0.00389433	0.0446253	yes	up	17.62	42.69	51.86	58.42	49.76	50.43	37.39	52.87
LOC110377608	uncharacterized LOC110377608	2.222	1.15177	0.000292303	0.00808995	yes	up	116.09	104.02	95.82	160.66	122.24	159.39	105.31	147.43
LOC110384480	collagenase-like	2.22	1.15063	0.000824583	0.0168192	yes	up	524.1	344.09	320.1	591.26	704.6	376.1	396.097	557.32
LOC110375994	cytosolic Fe-S cluster assembly factor NUBP1 homolog	2.22	1.15056	0.000653068	0.0145572	yes	up	20.72	21.54	24.05	27.64	29.89	34.39	22.1033	30.64
LOC110378701	zinc finger and SCAN domain-containing protein 25-like	2.219	1.14991	0.00346971	0.042187	yes	up	3.88	2.54	2.5	5.82	3.95	3.42	2.97333	4.39667
LOC110383975	trypsin 3A1-like, transcript variant X5	2.211	1.14498	0.00028913	0.00806207	yes	up	1848.34	2130.64	2052.43	3558.96	2654	2048.16	2010.47	2753.71
LOC110372277	RING-box protein 1A	2.211	1.14443	0.00460808	0.0490979	yes	up	97.05	60.35	133.95	145.47	142.02	141.13	97.1167	142.873
LOC110379378	glycine cleavage system H protein-like	2.205	1.14085	0.00131642	0.0233362	yes	up	7.43	14.04	8.98	10.89	13.28	15.33	10.15	13.1667
LOC110378474	cytochrome P450 9e2-like, transcript variant X2	2.202	1.13886	0.00270324	0.0359885	yes	up	2.48	2.51	2.83	4.88	2.83	3.05	2.60667	3.58667
LOC110378449	actin-5C	2.199	1.13711	0.000114838	0.00436209	yes	up	305.28	287.67	173.83	419.04	264.96	334.23	255.593	339.41
LOC110382399	ovalbumin-related protein X-like	2.193	1.13277	0.0037481	0.0438062	yes	up	4.35	13.81	10.77	16.17	10.67	11.91	9.64333	12.9167
LOC110377225	antichymotrypsin-2-like, transcript variant X3	2.189	1.13034	4.72559e-05	0.00215841	yes	up	256.92	232.63	204.72	347.67	317.57	277.62	231.423	314.287
LOC110372911	atlastin-2-like, transcript variant X1	2.186	1.12826	0.000480751	0.0118125	yes	up	43.18	72.5	67.44	111.57	61.65	78.44	61.04	83.8867
LOC110377203	mediator of RNA polymerase II transcription subunit 29	2.175	1.12113	0.00104502	0.020052	yes	up	9.94	10.76	9.63	15.22	11.87	13.97	10.11	13.6867
LOC110371986	trimethylguanosine synthase	2.171	1.11844	0.00230883	0.0323105	yes	up	23.87	24.44	13.45	25.26	19.97	40.42	20.5867	28.55
LOC110384557	transmembrane protease serine 9-like	2.17	1.11766	0.00138355	0.0239364	yes	up	494.11	344.79	237.8	412.5	433.88	567.36	358.9	471.247
LOC110370177	vitelline membrane protein Vm26Ab-like	2.157	1.1087	0.000695006	0.015067	yes	up	198.61	185.19	225.38	330.22	226.57	288.99	203.06	281.927
LOC110374326	angiotensin-converting enzyme-like, transcript variant X2	2.151	1.10511	0.000356468	0.0094445	yes	up	126.42	114	95.4	136.01	133.56	172.3	111.94	147.29
LOC110376436	lipopolysaccharide-induced tumor necrosis factor-alpha factor homolog	2.147	1.10244	0.00468152	0.0493681	yes	up	15.41	14.03	15.32	30.4	16.24	15.7	14.92	20.78
LOC110382732	aldose 1-epimerase	2.142	1.09919	0.00157967	0.0258476	yes	up	25.93	52.88	31.93	37.72	42.99	70.44	36.9133	50.3833
LOC110375311	uncharacterized LOC110375311	2.141	1.09849	0.000193796	0.00616585	yes	up	64.63	58.14	40.88	71.42	65.78	76.28	54.55	71.16
LOC110384189	uncharacterized LOC110384189, transcript variant X1	2.127	1.08892	0.00335394	0.0414785	yes	up	528.69	742.7	1124.53	1233.78	999.56	1075.95	798.64	1103.1
LOC110371477	uncharacterized LOC110371477	2.126	1.08825	0.00275185	0.0363899	yes	up	1.8	2.47	1.93	2.71	2.85	2.5	2.06667	2.68667
LOC110384045	trypsin-3-like	2.125	1.08774	0.000692634	0.015067	yes	up	25.93	23.04	24.21	32.42	30.41	34.69	24.3933	32.5067
LOC110384039	granzyme M-like	2.124	1.08675	0.00017562	0.00575986	yes	up	1733.49	1673.73	1757.59	2648.69	2174.04	2135.64	1721.6	2319.46
LOC110380586	trypsin, alkaline C-like	2.123	1.08626	0.0046581	0.049319	yes	up	3758.56	3493.82	4481.03	3327.94	5583.02	6568.16	3911.14	5159.71
LOC110369618	aldo-keto reductase AKR2E4-like, transcript variant X2	2.12	1.08427	4.04419e-05	0.00198085	yes	up	126.72	140.72	115.11	190.64	172.46	139.95	127.517	167.683
LOC110381748	uncharacterized LOC110381748	2.115	1.08033	0.000920289	0.0182938	yes	up	249.71	217.02	254.36	350.25	257.91	358.21	240.363	322.123
LOC110376355	uncharacterized LOC110376355	2.109	1.07638	0.00421324	0.0465394	yes	up	121.2	95.75	168.91	162.48	198.03	170.5	128.62	177.003
LOC110376453	N-acetylneuraminate lyase-like	2.103	1.07246	0.00135553	0.0238106	yes	up	66.33	76.51	92.24	91.93	112.87	106.47	78.36	103.757
LOC110380845	proline synthase co-transcribed bacterial homolog protein	2.098	1.06933	0.00386337	0.0444556	yes	up	27.09	25.03	22.6	27.25	49.32	21.42	24.9067	32.6633
LOC110372915	actin cytoskeleton-regulatory complex protein PAN1-like	2.096	1.06748	0.000378009	0.00973799	yes	up	2841.13	2358.22	2049.05	2922.12	3378.73	3130.53	2416.13	3143.79
LOC110375788	uncharacterized LOC110375788	2.086	1.06071	0.000675255	0.0148297	yes	up	31	27.17	25.14	34.92	41.39	32.28	27.77	36.1967
LOC110375979	cytochrome c oxidase subunit 6B1	2.085	1.06038	0.00229004	0.0322294	yes	up	1950.96	1418.05	2258.54	2748.35	2392.4	2483.29	1875.85	2541.35
LOC110382598	exocyst complex component 1	2.084	1.05948	0.00179577	0.02757	yes	up	9.01	9.58	8.63	11.32	11.79	9.51	9.07333	10.8733
LOC110381842	ATP synthase subunit g, mitochondrial	2.084	1.05912	0.00251402	0.0343758	yes	up	1611.81	1043.29	1634.1	2128.75	1820.95	1894.03	1429.73	1947.91
LOC110379521	tubulin beta-1 chain	2.083	1.05853	3.15954e-05	0.00166828	yes	up	735.9	822.17	566.9	1066.26	810.48	846.51	708.323	907.75
LOC110382886	mRNA export factor	2.08	1.05627	0.000246062	0.00721233	yes	up	18.64	19.34	16.35	29.12	20.3	21.32	18.11	23.58
LOC110373364	succinate dehydrogenase cytochrome b560 subunit, mitochondrial-like	2.08	1.05625	0.00313098	0.0395541	yes	up	364.29	239.73	386.89	502.92	400.17	446.29	330.303	449.793
LOC110383620	serine protease 28-like	2.077	1.05484	0.00111571	0.0208558	yes	up	11023.3	8489.13	9606.44	11613	13731.1	12806.7	9706.3	12717
LOC110372653	tubulin alpha chain	2.077	1.05477	4.41747e-05	0.00208127	yes	up	3157.41	3438.6	2652.88	4464.14	3656.18	3740	3082.96	3953.44
LOC110376289	uncharacterized LOC110376289, transcript variant X1	2.075	1.05318	0.00454499	0.0489872	yes	up	4.74	5.21	5.07	7.39	5.57	6.88	5.00667	6.61333
LOC110374469	proline-rich protein 36-like	2.073	1.05195	0.000787957	0.0162173	yes	up	31	54.43	36.8	70.62	34.51	49.74	40.7433	51.6233
LOC110376134	trypsin CFT-1-like	2.072	1.05127	0.000345039	0.00920724	yes	up	13784.9	12998.4	11064.5	14835.5	15970.9	17410.8	12615.9	16072.4
LOC110372217	myoblast growth factor receptor egl-15-like	2.068	1.04822	0.00119696	0.0218952	yes	up	11.64	12.98	14.6	19.13	16.07	18.68	13.0733	17.96
LOC110382344	flexible cuticle protein 12-like	2.064	1.04512	0.000783187	0.0161967	yes	up	331.03	259.7	272.53	366.33	415.07	345.5	287.753	375.633
LOC110376161	brachyurin-like	2.063	1.04506	0.000474869	0.0117455	yes	up	417.68	410.31	412.66	720.81	434.63	479.39	413.55	544.943
LOC110375288	protein stunted, transcript variant X1	2.061	1.04343	0.00460973	0.0490979	yes	up	1370.39	804.42	1410.47	1595.32	1662.95	1600.72	1195.09	1619.66
LOC110376995	kelch-like protein diablo	2.058	1.04115	0.0010419	0.020052	yes	up	12.71	10.74	11.36	17.76	13.37	14.68	11.6033	15.27
LOC110380551	ATP synthase subunit e, mitochondrial	2.057	1.04057	0.00208014	0.0301885	yes	up	1440.31	982.03	1394.28	1779.11	1687.04	1624.01	1272.21	1696.72
LOC110370257	guanine nucleotide-binding protein subunit gamma-1	2.055	1.03946	0.00351201	0.0424463	yes	up	220.78	155.92	232.61	243.16	280.26	282.28	203.103	268.567
LOC110372245	larval cuticle protein LCP-17-like	2.053	1.03765	0.000354133	0.00941614	yes	up	141.21	169.19	135.08	201.23	233.24	134.33	148.493	189.6
LOC110384452	retinoid-inducible serine carboxypeptidase-like	2.052	1.03685	0.000124186	0.00455452	yes	up	58.01	98.02	70.28	113.89	84.25	85.15	75.4367	94.43
LOC110370315	DNA replication licensing factor Mcm7	2.052	1.03673	0.00407973	0.0458596	yes	up	1.65	2.24	1.58	2.41	1.84	2.52	1.82333	2.25667
LOC110371289	glutamine--fructose-6-phosphate aminotransferase [isomerizing] 1-like	2.051	1.03652	0.000221722	0.00665613	yes	up	8.09	11.36	6.28	15.16	8.93	8.16	8.57667	10.75
LOC110381022	uncharacterized protein CG45076-like, transcript variant X1	2.048	1.03407	0.000877309	0.0177031	yes	up	52.3	66.72	67.2	70.74	82.19	85.68	62.0733	79.5367
LOC110382593	solute carrier family 22 member 3-like	2.047	1.0337	0.000340466	0.00911787	yes	up	35.01	30.94	28.68	47	39.24	36.1	31.5433	40.78
LOC110370804	glucosylceramidase-like	2.044	1.03123	0.000757883	0.015761	yes	up	51.48	73.69	44.1	57.03	62.09	83.83	56.4233	67.65
LOC110378111	enhancer of split mbeta protein-like	2.043	1.03048	0.00132779	0.0234808	yes	up	54.11	52.87	66.83	86.16	75.88	66.6	57.9367	76.2133
LOC110377248	coiled-coil domain-containing protein 115	2.042	1.02979	0.00260893	0.0351239	yes	up	17.81	15.47	16.43	21.98	19.55	22.37	16.57	21.3
LOC110371753	carboxypeptidase B-like	2.038	1.02723	0.000184909	0.00594535	yes	up	1239.74	1373.06	1051.61	1797.12	1759.8	1086.99	1221.47	1547.97
LOC110380787	uncharacterized LOC110380787	2.037	1.02649	0.00181294	0.0277724	yes	up	192.83	162.74	194.9	262.31	188.9	261.84	183.49	237.683
LOC110380566	pre-mRNA-splicing factor ISY1 homolog	2.036	1.0254	0.00151541	0.0252964	yes	up	5.98	8.85	5.12	9.06	8.51	6.86	6.65	8.14333
LOC110372321	selenoprotein F	2.028	1.01971	0.00310355	0.03943	yes	up	30.51	21.77	17.74	29.55	32.4	26.72	23.34	29.5567
LOC110376915	coatomer subunit epsilon	2.027	1.01958	0.00352328	0.0424854	yes	up	125.49	91.87	143.04	171.47	153.61	151.16	120.133	158.747
LOC110384458	uncharacterized LOC110384458, transcript variant X1	2.024	1.01688	0.00120214	0.0219361	yes	up	17.66	22.21	15.3	21.52	27.07	21.13	18.39	23.24
LOC110371406	putative inorganic phosphate cotransporter	2.022	1.01588	0.000751602	0.015761	yes	up	42.17	42.1	39.57	61.45	40.8	54.6	41.28	52.2833
LOC110380197	uncharacterized LOC110380197, transcript variant X1	2.019	1.01357	0.00207243	0.0301465	yes	up	14.49	16.65	16.47	26.93	19.05	15.31	15.87	20.43
LOC110375700	uncharacterized LOC110375700	2.017	1.01238	0.00153937	0.025367	yes	up	258.1	213.06	253.56	411.04	296.09	243.2	241.573	316.777
LOC110378694	uncharacterized LOC110378694, transcript variant X1	2.017	1.01228	0.00110164	0.0207532	yes	up	126.99	155.78	149.32	147.77	130.18	156.94	144.03	144.963
LOC110382891	MOB kinase activator-like 2, transcript variant X1	2.015	1.01109	0.00353807	0.0424854	yes	up	77.31	61.03	88.8	96.27	100.38	100.65	75.7133	99.1
LOC110376519	serine hydroxymethyltransferase, cytosolic, transcript variant X1	2.012	1.00867	0.000607405	0.0140004	yes	up	14.02	22.41	15.27	22.54	16.47	22.87	17.2333	20.6267
LOC110372827	enolase-phosphatase E1-like, transcript variant X1	2.01	1.0075	0.00164071	0.0262875	yes	up	11.48	28.23	18.91	26.12	21.32	23.15	19.54	23.53
LOC110369856	23 kDa integral membrane protein-like	2.004	1.00316	0.000813797	0.0166448	yes	up	627.7	643.72	676.04	899.55	703.02	855.18	649.153	819.25
LOC110372234	translocation protein SEC62, transcript variant X1	0.499	-1.00346	0.000903898	0.0181389	yes	down	6.19	9.88	5.53	2.49	2.1	1.87	7.2	2.15333
LOC110381423	protein ultraspiracle homolog, transcript variant X1	0.498	-1.00457	0.00381869	0.0442837	yes	down	3.53	5.91	2.2	1.36	1.31	0.7	3.88	1.12333
LOC110372928	ras-related protein Rab6, transcript variant X1	0.493	-1.02023	0.00131244	0.0233362	yes	down	3.8	8.06	5.68	1.75	1.66	1.4	5.84667	1.60333
LOC110371238	pleckstrin homology domain-containing family F member 2-like	0.492	-1.02378	0.00136581	0.0238493	yes	down	17.14	29.08	12.1	6.3	5.87	4.64	19.44	5.60333
LOC110377436	dystrophin-like, transcript variant X1	0.491	-1.0274	0.00224827	0.0317766	yes	down	9.84	19.35	5.26	5.59	4.53	2.74	11.4833	4.28667
LOC110378711	TRPL translocation defect protein 14, transcript variant X1	0.488	-1.03609	0.00012005	0.00453693	yes	down	41.39	80.39	49.91	18.67	16.33	13.91	57.23	16.3033
LOC110372933	dehydrodolichyl diphosphate synthase complex subunit nus1	0.487	-1.03735	0.00216244	0.0309396	yes	down	15.41	23.57	9.45	4.51	5.59	3.68	16.1433	4.59333
LOC110375315	ER membrane protein complex subunit 1, transcript variant X1	0.487	-1.03861	0.0020132	0.0297387	yes	down	2.86	3.98	1.5	1	0.74	0.63	2.78	0.79
LOC110376566	glypican-4	0.486	-1.04175	0.00302364	0.0388121	yes	down	2.12	3.79	2.21	1.13	0.61	0.65	2.70667	0.796667
LOC110369928	protein MAL2	0.484	-1.04608	0.00412864	0.046017	yes	down	6.87	17.53	4.97	2.91	2.54	2.5	9.79	2.65
LOC110376917	uncharacterized LOC110376917	0.484	-1.04711	0.00317064	0.0397397	yes	down	2.99	3.97	3.23	1.29	0.82	0.64	3.39667	0.916667
LOC110377750	lipoyltransferase 1, mitochondrial, transcript variant X1	0.483	-1.04984	0.000125831	0.0045698	yes	down	79.58	147.45	95.28	39.67	26.85	28.23	107.437	31.5833
LOC110376320	homeodomain-interacting protein kinase 2, transcript variant X1	0.482	-1.05253	0.00106335	0.0202472	yes	down	4.29	9.6	3.06	1.86	1.57	1.21	5.65	1.54667
LOC110373228	ATPase family AAA domain-containing protein 1-like, transcript variant X1	0.481	-1.05562	0.00408697	0.0458596	yes	down	1.88	3.25	1.19	0.65	0.42	0.67	2.10667	0.58
LOC110375348	serine/threonine-protein kinase Warts	0.479	-1.06214	0.00431305	0.0474308	yes	down	2.18	4.87	1.75	1.13	0.56	0.75	2.93333	0.813333
LOC110378205	carnitine O-palmitoyltransferase 1, liver isoform, transcript variant X1	0.478	-1.06389	0.00224933	0.0317766	yes	down	11.53	15.42	4.51	3.55	2.66	2.52	10.4867	2.91
LOC110380612	putative tricarboxylate transport protein, mitochondrial	0.478	-1.06507	0.000380077	0.0097575	yes	down	20.55	30.19	28.05	8.34	8.4	6.74	26.2633	7.82667
LOC110377306	ets DNA-binding protein pokkuri	0.477	-1.06828	0.00107925	0.0204453	yes	down	7.18	14.31	4.92	3.07	2.07	2.13	8.80333	2.42333
LOC110378030	membrane alanyl aminopeptidase-like	0.474	-1.07809	0.00169914	0.0268955	yes	down	22.85	57.7	14.55	9.94	8.12	7.12	31.7	8.39333
LOC110371444	mitochondrial import inner membrane translocase subunit Tim10, transcript variant X2	0.473	-1.07906	0.00329098	0.0409037	yes	down	32.66	52.93	34.98	14.4	15.28	5.76	40.19	11.8133
LOC110372493	probable methyltransferase-like protein 15 homolog	0.473	-1.08041	0.0044874	0.0486321	yes	down	6.41	7.94	3.3	1.89	1.82	1.27	5.88333	1.66
LOC110376159	protein TBRG4	0.472	-1.08218	0.00230536	0.0323105	yes	down	3.58	5.01	3.52	1.79	1.09	0.71	4.03667	1.19667
LOC110381884	kynurenine formamidase, transcript variant X1	0.469	-1.09146	0.0038961	0.0446253	yes	down	4.05	11.48	5.6	1.9	2.27	1.53	7.04333	1.9
LOC110375993	ATP-binding cassette sub-family A member 3-like	0.468	-1.09668	0.00410199	0.0458596	yes	down	9.87	20.89	4.64	2.41	3.58	3.03	11.8	3.00667
LOC110370021	probable serine hydrolase	0.465	-1.10476	0.0039387	0.044906	yes	down	20.13	20.97	10.93	3.09	5.87	5.22	17.3433	4.72667
LOC110371964	protein TANC2, transcript variant X1	0.465	-1.10486	0.00346879	0.042187	yes	down	2.45	3.84	1.97	0.69	0.37	0.37	2.75333	0.476667
LOC110381483	neutral alpha-glucosidase AB	0.465	-1.10554	0.000152342	0.00517895	yes	down	21.15	32.25	12.94	7.05	6.61	4.51	22.1133	6.05667
LOC110378334	esterase E4-like	0.464	-1.10633	0.00153392	0.025367	yes	down	29.97	65.89	16.34	11.31	8.43	9.38	37.4	9.70667
LOC110370310	uncharacterized oxidoreductase SSP0419-like	0.463	-1.11107	0.00189816	0.0283771	yes	down	29.82	42.63	17.82	6.39	11.81	6.13	30.09	8.11
LOC110374809	vesicle-fusing ATPase 1-like	0.461	-1.11565	0.00113466	0.0209098	yes	down	3.21	6.75	2.32	1.5	0.88	0.91	4.09333	1.09667
LOC110371956	aromatic-L-amino-acid decarboxylase, transcript variant X1	0.461	-1.11746	0.00399576	0.0452792	yes	down	15.07	26.9	32.48	5.67	7.48	7.95	24.8167	7.03333
LOC110374815	folliculin-interacting protein 2, transcript variant X1	0.46	-1.11881	0.00106626	0.0202508	yes	down	2.27	3.7	1.5	0.88	0.48	0.65	2.49	0.67
LOC110378206	uncharacterized LOC110378206, transcript variant X1	0.46	-1.11903	0.003073	0.0392848	yes	down	3.69	7.91	1.75	1.29	1.01	1.1	4.45	1.13333
LOC110376116	cGMP-dependent protein kinase, isozyme 2 forms cD4/T1/T3A/T3B-like, transcript variant X2	0.46	-1.11991	0.00360915	0.0429922	yes	down	9.38	15.26	2.33	1.37	5.84	0.73	8.99	2.64667
LOC110375638	vacuolar protein sorting-associated protein 4A	0.459	-1.12438	0.00126422	0.0226941	yes	down	7.11	16.94	6.55	2.65	2.53	2.8	10.2	2.66
LOC110374086	monocarboxylate transporter 12-B-like	0.457	-1.12895	0.000287433	0.00804489	yes	down	39.98	94.2	29.68	16.18	13.77	12.47	54.62	14.14
LOC110384332	ATP-binding cassette sub-family G member 4, transcript variant X1	0.456	-1.13305	1.17651e-05	0.000748644	yes	down	38.72	53.2	25.92	11.68	11.09	9.21	39.28	10.66
LOC110377031	rhomboid-related protein 2-like, transcript variant X1	0.454	-1.13829	0.00467023	0.049319	yes	down	1.57	3.29	0.94	0.62	0.44	0.43	1.93333	0.496667
LOC110377649	uncharacterized LOC110377649	0.452	-1.14693	0.00145732	0.0247677	yes	down	23.08	42.2	28.06	12.29	8.37	5.17	31.1133	8.61
LOC110374987	facilitated trehalose transporter Tret1-like	0.45	-1.15167	0.00418259	0.0463334	yes	down	2.39	5.53	1.57	0.82	0.72	0.84	3.16333	0.793333
LOC110375077	homeotic protein labial-like	0.45	-1.1519	3.66859e-05	0.001858	yes	down	22.3	42.61	20.02	8.36	8.53	9.05	28.31	8.64667
LOC110376427	calcineurin B homologous protein 1	0.449	-1.15426	0.000714896	0.0153827	yes	down	9.22	19.03	5.96	2.96	3.27	2.48	11.4033	2.90333
LOC110373696	ancient ubiquitous protein 1-like	0.448	-1.15708	0.000619559	0.0141059	yes	down	3.84	7.97	2.91	1.31	1.35	1.12	4.90667	1.26
LOC110379001	constitutive coactivator of PPAR-gamma-like protein 1	0.448	-1.15844	0.000607098	0.0140004	yes	down	5.69	10.42	2.96	1.91	1.42	1.39	6.35667	1.57333
LOC110376905	myotubularin-related protein 10-B	0.446	-1.16383	0.00145973	0.0247677	yes	down	1.26	2.25	1.04	0.44	0.39	0.36	1.51667	0.396667
LOC110373230	Niemann-Pick C1 protein, transcript variant X2	0.445	-1.16663	0.00109768	0.0207418	yes	down	8.28	18.89	4.11	3.25	2.7	2.68	10.4267	2.87667
LOC110376099	proteoglycan 4-like	0.445	-1.16721	0.00106239	0.0202472	yes	down	2.99	5.45	1.91	1.07	0.85	0.8	3.45	0.906667
LOC110374498	TGF-beta receptor type-1, transcript variant X1	0.445	-1.16792	0.00146045	0.0247677	yes	down	1.97	3.65	1.73	0.57	0.88	0.59	2.45	0.68
LOC110377044	rho GTPase-activating protein 27-like, transcript variant X1	0.445	-1.16866	0.00255993	0.0346564	yes	down	4.76	10.79	2.52	1.44	1.88	1.3	6.02333	1.54
LOC110381932	85/88 kDa calcium-independent phospholipase A2	0.443	-1.17343	4.93255e-05	0.00222563	yes	down	11.59	24.06	9.64	4.61	4.16	3.23	15.0967	4
LOC110376416	serine/threonine-protein phosphatase 5	0.443	-1.17611	0.00186921	0.0281086	yes	down	3.28	6.6	1.69	1.28	0.8	0.83	3.85667	0.97
LOC110376763	UTP--glucose-1-phosphate uridylyltransferase, transcript variant X1	0.441	-1.17975	6.99002e-05	0.00297815	yes	down	22.05	40.38	16.12	7.02	7.73	5.16	26.1833	6.63667
LOC110371223	dnaJ homolog subfamily C member 13	0.441	-1.17984	0.0015439	0.025367	yes	down	4.07	5.7	2.75	1.33	1.62	0.88	4.17333	1.27667
LOC110374925	UDP-xylose and UDP-N-acetylglucosamine transporter	0.44	-1.1849	0.000252729	0.00734986	yes	down	9.67	19.76	6.9	2.91	3.5	2.68	12.11	3.03
LOC110369904	cytochrome b561, transcript variant X1	0.439	-1.18788	0.00401445	0.0452842	yes	down	5.48	8.78	6.32	1.4	3.75	0.86	6.86	2.00333
LOC110374345	calcium-binding mitochondrial carrier protein Aralar1, transcript variant X1	0.435	-1.19998	0.00135604	0.0238106	yes	down	4.37	10.9	2.57	1.98	1.31	1.09	5.94667	1.46
LOC110382430	dynamin-like 120 kDa protein, mitochondrial, transcript variant X1	0.435	-1.20149	0.00123816	0.0223504	yes	down	6.91	13.37	4.37	2.92	2.3	1.09	8.21667	2.10333
LOC110371907	protein slowmo	0.431	-1.21306	2.13095e-06	0.000170591	yes	down	42.04	66.09	36.2	13.64	11.7	11.72	48.11	12.3533
LOC110371905	diacylglycerol O-acyltransferase 1, transcript variant X1	0.431	-1.2147	9.46608e-06	0.000623672	yes	down	33.98	46.27	20.6	9.5	8.59	7.57	33.6167	8.55333
LOC110376350	glutamyl-tRNA(Gln) amidotransferase subunit B, mitochondrial	0.431	-1.21539	5.73364e-05	0.0025561	yes	down	47.09	47.78	26.07	10.79	12.43	8.33	40.3133	10.5167
LOC110374852	poly(rC)-binding protein 3, transcript variant X2	0.429	-1.21948	0.00380944	0.0442454	yes	down	1.5	3.51	1.27	0.77	0.46	0.35	2.09333	0.526667
LOC110384553	4-coumarate--CoA ligase 1-like	0.428	-1.22468	0.00308216	0.0392876	yes	down	2.17	4.35	1.49	0.68	0.7	0.58	2.67	0.653333
LOC110378668	protein jagunal, transcript variant X1	0.428	-1.22595	0.00111986	0.0208558	yes	down	3.3	8.39	4.12	1.75	1.46	0.81	5.27	1.34
LOC110378274	mitogen-activated protein kinase kinase kinase 4	0.427	-1.22663	0.000216301	0.00654618	yes	down	23.45	36.57	10.4	5.09	5.08	6.48	23.4733	5.55
LOC110380321	RING finger protein 121	0.427	-1.2279	0.00182556	0.0279082	yes	down	2.88	4.55	3.21	1.29	0.9	0.63	3.54667	0.94
LOC110370015	probable uridine nucleosidase 2	0.424	-1.23639	0.000368763	0.00966704	yes	down	19.14	25.15	8.3	5.54	4.33	3.3	17.53	4.39
LOC110375800	sedoheptulokinase-like	0.424	-1.2364	0.000541867	0.0129717	yes	down	11.05	22.73	7.1	3.06	3.65	3.07	13.6267	3.26
LOC110377431	probable aminopeptidase NPEPL1	0.422	-1.24354	0.00163247	0.0262875	yes	down	8.52	14.43	5.62	3.54	1.79	1	9.52333	2.11
LOC110380284	nuclear pore complex protein Nup98-Nup96	0.419	-1.25365	0.000251045	0.00732954	yes	down	8.33	15.01	5.69	1.87	1.65	1.79	9.67667	1.77
LOC110383335	spectrin alpha chain, non-erythrocytic 1-like	0.418	-1.25687	0.00162795	0.0262875	yes	down	87.55	166.39	30.21	24.42	18.96	25.2	94.7167	22.86
LOC110377633	UDP-glucose 4-epimerase	0.418	-1.25998	7.08338e-05	0.00297942	yes	down	23.62	42.19	26.21	11.33	5.7	6.34	30.6733	7.79
LOC110383477	metal transporter CNNM2-like	0.417	-1.26329	0.000307703	0.00845332	yes	down	13.56	31.34	9.45	4.56	4.11	4.04	18.1167	4.23667
LOC110370744	inactive pancreatic lipase-related protein 1-like, transcript variant X1	0.414	-1.27333	0.00410241	0.0458596	yes	down	2.78	7.83	4.6	1.36	0.99	1.34	5.07	1.23
LOC110379031	ATP-binding cassette sub-family D member 2, transcript variant X1	0.413	-1.27646	0.00169703	0.0268955	yes	down	6.15	18.62	4.04	1.93	1.97	2.45	9.60333	2.11667
LOC110379990	large proline-rich protein BAG6, transcript variant X1	0.413	-1.2767	0.00313457	0.0395541	yes	down	4	11.46	1.71	1.51	1.34	0.96	5.72333	1.27
LOC110384372	multidrug resistance-associated protein 1, transcript variant X1	0.412	-1.27858	0.000389401	0.00996252	yes	down	17.48	28.34	6.8	5.33	3.92	3.22	17.54	4.15667
LOC110374526	ubiquitin carboxyl-terminal hydrolase 35	0.412	-1.2794	0.00222571	0.0315627	yes	down	3.37	7.66	2.99	1.51	0.85	0.85	4.67333	1.07
LOC110372309	28S ribosomal protein S27, mitochondrial	0.41	-1.28602	0.00329872	0.0409316	yes	down	5.22	7.54	2.5	1.13	1.59	0.89	5.08667	1.20333
LOC110381310	translational regulator orb2, transcript variant X1	0.41	-1.28718	0.00194112	0.0289032	yes	down	0.59	1.36	0.74	0.37	0.22	0.13	0.896667	0.24
LOC110369698	ubiquitin-protein ligase E3B	0.41	-1.28804	0.00174595	0.0272508	yes	down	1.35	3.02	0.9	0.53	0.36	0.34	1.75667	0.41
LOC110371757	ectonucleoside triphosphate diphosphohydrolase 5	0.409	-1.28915	1.7852e-05	0.00103029	yes	down	29.6	47.36	23.55	8.93	9.81	6.87	33.5033	8.53667
LOC110381446	glutamate--cysteine ligase regulatory subunit	0.408	-1.29283	0.00169683	0.0268955	yes	down	4.68	9.46	4.19	1.06	1.57	1.63	6.11	1.42
LOC110371702	facilitated trehalose transporter Tret1-2 homolog	0.408	-1.29373	0.000265522	0.00763247	yes	down	12.8	16.68	8.46	3.1	3.28	2.83	12.6467	3.07
LOC110369696	protein tiptop-like, transcript variant X1	0.407	-1.29605	0.00139213	0.0239364	yes	down	5.89	6.52	4.36	3.55	1.69	0.58	5.59	1.94
LOC110380801	serine hydrolase-like protein	0.406	-1.29995	0.00056935	0.0134565	yes	down	11.59	13.86	8.58	2.1	6	2.4	11.3433	3.5
LOC110370477	proton-coupled folate transporter-like	0.405	-1.30287	0.000204297	0.00631118	yes	down	7.14	14.77	5.38	1.77	2.4	2.08	9.09667	2.08333
LOC110376942	repressor of RNA polymerase III transcription MAF1 homolog	0.405	-1.30338	0.00241787	0.0335215	yes	down	2.14	3.92	2.17	1.16	0.49	0.41	2.74333	0.686667
LOC110373907	twitchin	0.405	-1.3056	0.00391969	0.0447611	yes	down	8.28	22.38	3.15	3.08	3.31	2.72	11.27	3.03667
LOC110384237	very-long-chain (3R)-3-hydroxyacyl-CoA dehydratase	0.403	-1.30951	0.000547188	0.0130156	yes	down	8.43	19.47	5.83	3.67	2.73	1.47	11.2433	2.62333
LOC110376889	lysosomal-trafficking regulator	0.402	-1.31579	0.004556	0.0489872	yes	down	0.59	1.64	0.35	0.25	0.29	0.32	0.86	0.286667
LOC110379510	rhophilin-2-B, transcript variant X1	0.402	-1.31598	0.000321607	0.00877056	yes	down	3.37	5.09	3.15	1.15	1.18	0.5	3.87	0.943333
LOC110379996	lipase 3-like	0.4	-1.32205	0.00338455	0.041742	yes	down	17.8	20.2	15.99	1.78	5.41	5.57	17.9967	4.25333
LOC110375437	FAD-dependent oxidoreductase domain-containing protein 1	0.4	-1.3232	0.00112162	0.0208558	yes	down	4.7	6.15	2.8	1.03	1.36	0.84	4.55	1.07667
LOC110373258	monocarboxylate transporter 3, transcript variant X1	0.399	-1.32701	0.0031543	0.0396686	yes	down	17.86	42.56	4.8	5.6	4.39	4.09	21.74	4.69333
LOC110381785	GPI mannosyltransferase 3, transcript variant X1	0.398	-1.32979	0.000724847	0.0154742	yes	down	1.19	2.54	1.18	0.36	0.42	0.34	1.63667	0.373333
LOC110383988	solute carrier family 25 member 51	0.398	-1.33029	0.00197906	0.0294093	yes	down	3.95	11.42	3.76	1.96	1.54	1.03	6.37667	1.51
LOC110374176	uncharacterized LOC110374176	0.395	-1.3392	0.000121923	0.00455311	yes	down	124.3	93.33	72.12	23.01	32.67	15.85	96.5833	23.8433
LOC110373635	GAS2-like protein pickled eggs, transcript variant X2	0.39	-1.35662	0.00170513	0.0268955	yes	down	2.96	5.86	1.95	1.48	0.56	0.47	3.59	0.836667
LOC110382443	sphingosine kinase 1-like	0.39	-1.35967	0.00356609	0.0427529	yes	down	4.23	9.95	1.57	0.79	1.31	1.15	5.25	1.08333
LOC110383257	ATP-binding cassette sub-family D member 3	0.384	-1.37954	0.0016454	0.0262875	yes	down	4.44	11.81	2.52	0.98	1.14	1.72	6.25667	1.28
LOC110383070	plasminogen receptor (KT)	0.383	-1.38565	0.000136665	0.00489168	yes	down	6.4	8.21	3.78	1.4	1.84	0.95	6.13	1.39667
LOC110370377	clavesin-2-like	0.383	-1.38601	0.00204787	0.0299536	yes	down	2.12	4.2	1.97	0.65	0.65	0.55	2.76333	0.616667
LOC110371736	cytochrome P450 6B5-like	0.383	-1.38642	0.00385289	0.0444556	yes	down	175.62	103.95	111.65	13.27	50.11	24.46	130.407	29.28
LOC110371247	hydroxymethylglutaryl-CoA synthase 1	0.381	-1.39145	0.000291682	0.00808995	yes	down	3.88	4.74	1.94	0.85	0.81	0.72	3.52	0.793333
LOC110373042	glutamate--cysteine ligase catalytic subunit	0.379	-1.39915	0.000371807	0.00971264	yes	down	8.25	20	4.05	2.17	2.85	1.72	10.7667	2.24667
LOC110381479	actin-related protein 2	0.379	-1.4004	5.09018e-06	0.000367926	yes	down	18.83	28.95	16.45	4.82	5.34	4.34	21.41	4.83333
LOC110379312	zinc transporter 2-like, transcript variant X1	0.378	-1.40327	0.000199154	0.00622983	yes	down	8.83	29.75	9.37	3.71	2.98	3.39	15.9833	3.36
LOC110383265	spectrin beta chain, non-erythrocytic 1-like	0.377	-1.40634	0.00019704	0.00622646	yes	down	7.34	14.03	3.67	2.26	1.84	1.41	8.34667	1.83667
LOC110374713	inositol polyphosphate 5-phosphatase K-like, transcript variant X1	0.377	-1.4075	0.00342648	0.0419575	yes	down	1.23	2.37	0.61	0.26	0.26	0.35	1.40333	0.29
LOC110384226	organic cation transporter protein-like	0.375	-1.41335	0.00412886	0.046017	yes	down	1.45	4.01	1.79	0.84	0.33	0.64	2.41667	0.603333
LOC110384622	talin-2, transcript variant X4	0.375	-1.41357	0.00178282	0.0275376	yes	down	11.25	18.75	2.22	2.72	3.4	2.2	10.74	2.77333
LOC110382949	spectrin alpha chain, non-erythrocytic 1-like	0.375	-1.41508	0.000130146	0.00468084	yes	down	74.98	148.26	27.43	19.3	17.24	16.93	83.5567	17.8233
LOC110380753	lysine-specific demethylase 6B-like	0.372	-1.42644	0.00311813	0.0394804	yes	down	1.41	1.72	0.52	0.26	0.36	0.17	1.21667	0.263333
LOC110371031	glucose-6-phosphate 1-dehydrogenase	0.371	-1.43121	0.00185304	0.0280405	yes	down	7.94	23.59	3.4	1.7	2.82	2.27	11.6433	2.26333
LOC110377001	CKLF-like MARVEL transmembrane domain-containing protein 4	0.369	-1.43977	0.0010319	0.0200065	yes	down	3.15	7.7	2.99	1.02	0.72	1.16	4.61333	0.966667
LOC110380940	metal transporter CNNM2-like	0.366	-1.44828	0.000490527	0.0119737	yes	down	22.64	63.76	14.87	4.38	10.13	6.14	33.7567	6.88333
LOC110369927	BTB/POZ domain-containing adapter for CUL3-mediated RhoA degradation protein 3	0.366	-1.44916	0.00167055	0.0266322	yes	down	1.37	3.47	1.01	0.55	0.37	0.3	1.95	0.406667
LOC110382776	putative fatty acyl-CoA reductase CG5065, transcript variant X2	0.365	-1.4527	0.00459642	0.0490966	yes	down	2.55	6.98	2.37	0.89	0.88	0.74	3.96667	0.836667
LOC110382852	protein croquemort-like	0.36	-1.47535	1.23184e-08	2.08432e-06	yes	down	53.76	90.26	46.52	16.21	13.95	10.78	63.5133	13.6467
LOC110375840	4-coumarate--CoA ligase 1-like	0.36	-1.47561	0.00163459	0.0262875	yes	down	1.78	3.04	1.48	0.56	0.38	0.41	2.1	0.45
LOC110373637	vacuole membrane protein 1	0.359	-1.47661	0.00127316	0.0227852	yes	down	1.32	2.79	1.24	0.51	0.43	0.2	1.78333	0.38
LOC110372818	protein RFT1 homolog	0.359	-1.47722	0.000367682	0.00966704	yes	down	5.22	9.81	2.53	1.21	1.12	1.2	5.85333	1.17667
LOC110383437	spectrin alpha chain, non-erythrocytic 1-like	0.359	-1.47727	0.000921447	0.0182938	yes	down	20.23	31.02	8.1	4.46	5	3.04	19.7833	4.16667
LOC110380121	uncharacterized LOC110380121	0.353	-1.50273	0.000593125	0.0137994	yes	down	1.66	2.89	1.39	0.7	0.75	0.14	1.98	0.53
LOC110373889	uncharacterized LOC110373889, transcript variant X1	0.348	-1.5215	2.6342e-05	0.00144203	yes	down	2.85	5.77	2.23	0.82	1.29	2.13	3.61667	1.41333
LOC110378764	carbohydrate sulfotransferase 11	0.345	-1.53426	0.00149083	0.0250547	yes	down	0.92	2.68	1.1	0.3	0.4	0.25	1.56667	0.316667
LOC110377760	cystathionine gamma-lyase-like	0.345	-1.53661	0.00176311	0.0273466	yes	down	3.35	14.14	2.34	1.48	1.34	0.85	6.61	1.22333
LOC110370646	uncharacterized LOC110370646	0.342	-1.54801	0.00364609	0.0431482	yes	down	14.24	23.12	3.14	2.37	1.89	3.13	13.5	2.46333
LOC110372347	ethanolamine kinase	0.341	-1.5511	0.00248376	0.0341804	yes	down	2.9	2.76	1.38	0.55	0.46	0.45	2.34667	0.486667
LOC110374778	acetyl-coenzyme A transporter 1	0.341	-1.55409	0.000375103	0.00971588	yes	down	1.09	2.81	1.17	0.37	0.38	0.25	1.69	0.333333
LOC110373652	forkhead box protein O, transcript variant X2	0.339	-1.56138	0.00041712	0.010496	yes	down	2.04	5.07	0.78	0.57	0.51	0.33	2.63	0.47
LOC110373559	equilibrative nucleoside transporter 1, transcript variant X1	0.338	-1.5629	1.55743e-05	0.000951491	yes	down	5.56	12.73	3.23	1.5	1.38	1.18	7.17333	1.35333
LOC110379093	zinc transporter ZIP1-like	0.338	-1.56318	0.00172893	0.0270753	yes	down	6.08	6.36	14.48	1.7	2.82	1.57	8.97333	2.03
LOC110370999	proton-coupled amino acid transporter-like protein pathetic	0.336	-1.57235	0.000185268	0.00594535	yes	down	4.29	11.28	2.44	1.23	1.26	0.87	6.00333	1.12
LOC110374144	uncharacterized LOC110374144	0.335	-1.57648	7.4602e-05	0.00306857	yes	down	38.75	74.41	18.89	11.11	10.35	4.11	44.0167	8.52333
LOC110379500	vacuolar protein sorting-associated protein 13D	0.334	-1.5834	0.00100638	0.0196894	yes	down	3.51	5.28	0.84	0.73	0.81	0.56	3.21	0.7
LOC110383606	uncharacterized LOC110383606	0.333	-1.58518	0.00279416	0.0366241	yes	down	15.03	39.71	4.84	3.94	3.9	2.81	19.86	3.55
LOC110384410	facilitated trehalose transporter Tret1-2 homolog	0.326	-1.61633	0.000123536	0.00455311	yes	down	7.81	7.7	2.5	1.33	1.3	0.85	6.00333	1.16
LOC110379698	homeotic protein ultrabithorax	0.325	-1.62293	0.00347356	0.042187	yes	down	13.03	23.9	12.64	1.03	4	3.5	16.5233	2.84333
LOC110378085	copper-transporting ATPase 1	0.311	-1.68452	2.95968e-05	0.00157392	yes	down	7.63	10.38	2.68	3.4	4.31	0.84	6.89667	2.85
LOC110373783	uncharacterized LOC110373783	0.307	-1.70292	0.00436062	0.0478127	yes	down	3.31	8.42	6.8	2.89	1.43	4.81	6.17667	3.04333
LOC110371904	uncharacterized LOC110371904	0.307	-1.70526	0.00418179	0.0463334	yes	down	10.91	9.17	22.59	2.68	1.79	4.18	14.2233	2.88333
LOC110379944	trehalase, transcript variant X2	0.305	-1.7144	0.00152615	0.025362	yes	down	2.08	8.4	0.98	0.7	0.64	0.5	3.82	0.613333
LOC110381329	uncharacterized LOC110381329	0.303	-1.72341	0.00423528	0.0467136	yes	down	24.5	44.89	18.88	1.15	2.7	10.47	29.4233	4.77333
LOC110382932	ubiquitin carboxyl-terminal hydrolase 34	0.302	-1.72703	0.00374072	0.0437944	yes	down	0.43	0.86	0.19	0.09	2.24	0.07	0.493333	0.8
LOC110372664	carbonyl reductase [NADPH] 3-like	0.3	-1.73515	7.75087e-07	6.78885e-05	yes	down	51.03	57.97	22.85	6.93	10.59	5.78	43.95	7.76667
LOC110376093	methionine synthase reductase-like	0.296	-1.75861	0.00113407	0.0209098	yes	down	2.35	4.15	1.1	0.52	0.43	0.34	2.53333	0.43
LOC110377433	uncharacterized LOC110377433	0.295	-1.7618	0.000150451	0.0051381	yes	down	10.1	12.16	7.23	1.28	2.17	0.78	9.83	1.41
LOC110374309	serine/threonine-protein kinase pelle-like	0.294	-1.76658	0.00137105	0.0238493	yes	down	2.32	6.04	2.34	0.48	0.57	0.72	3.56667	0.59
LOC110369772	hemocytin	0.293	-1.77171	0.000162525	0.00542602	yes	down	18.46	47.29	10.04	1.75	3.88	3.17	25.2633	2.93333
LOC110373453	uncharacterized LOC110373453	0.292	-1.77701	0.000240527	0.00710604	yes	down	36.03	28.86	24.27	2.56	4.37	8.43	29.72	5.12
LOC110383689	ATP-dependent RNA helicase DDX42	0.29	-1.78666	9.24688e-05	0.00364249	yes	down	0.71	1.42	0.55	0.19	0.13	0.13	0.893333	0.15
LOC110374143	uncharacterized LOC110374143	0.288	-1.79448	4.65137e-06	0.000353362	yes	down	101.87	109.46	36.09	5.27	10.64	5.29	82.4733	7.06667
LOC110370891	two pore calcium channel protein 1-like, transcript variant X1	0.286	-1.80569	0.00414816	0.0461631	yes	down	0.41	1.5	0.37	0.17	0.12	0.07	0.76	0.12
LOC110382992	mitochondrial coenzyme A transporter SLC25A42	0.281	-1.83157	0.00252954	0.0344916	yes	down	1.66	3.52	1.77	0.29	0.49	0.49	2.31667	0.423333
LOC110370305	protein takeout-like	0.277	-1.85194	0.00372155	0.0437944	yes	down	1.86	6.69	4.72	1.07	0.54	0.63	4.42333	0.746667
LOC110383985	probable cytochrome P450 304a1	0.265	-1.91822	3.41439e-05	0.00175311	yes	down	7.42	23.94	5.97	2.4	0.92	2.21	12.4433	1.84333
LOC110379556	probable peroxisomal membrane protein PEX13	0.262	-1.93233	0.000141821	0.00498283	yes	down	3.1	4.16	1.9	0.85	0.36	0.27	3.05333	0.493333
LOC110372391	sideroflexin-2, transcript variant X1	0.26	-1.94353	0.000501553	0.0122028	yes	down	0.92	1.86	0.51	0.11	0.21	0.15	1.09667	0.156667
LOC110376072	potassium channel subfamily K member 6-like, transcript variant X1	0.247	-2.01881	0.0026643	0.0356758	yes	down	0.64	0.98	0.25	0.13	0.11	0.04	0.623333	0.0933333
LOC110383414	copper-transporting ATPase 2-like	0.246	-2.02149	0.00220268	0.0314157	yes	down	1.15	1.54	0.36	0.07	0.21	0.13	1.01667	0.136667
LOC110370582	farnesyl pyrophosphate synthase 1-like	0.245	-2.02795	0.00126502	0.0226941	yes	down	0.46	0.97	0.35	0.11	0.07	0.07	0.593333	0.0833333
LOC110373877	methionyl-tRNA formyltransferase, mitochondrial	0.228	-2.13066	0.00449414	0.0486321	yes	down	2.56	3.06	1.2	0.54	0.04	0.35	2.27333	0.31
LOC110373623	RILP-like protein homolog, transcript variant X1	0.224	-2.15593	0.000533463	0.0128532	yes	down	0.81	1.93	0.93	0.37	0.18	0.23	1.22333	0.26
LOC110381272	tubulin alpha-1A chain	0.222	-2.17057	7.59766e-07	6.78885e-05	yes	down	5.26	4.23	4.13	0.6	0.91	0.4	4.54	0.636667
LOC110374537	glutamate synthase [NADH], amyloplastic	0.22	-2.18444	4.76009e-08	6.9488e-06	yes	down	5.02	15.83	2.39	1.22	1.52	0.8	7.74667	1.18
LOC110382246	ras-related protein Rab-31, transcript variant X1	0.217	-2.20125	0.00139113	0.0239364	yes	down	2.34	7.52	2.63	0.54	0.37	0.62	4.16333	0.51
LOC110374604	uncharacterized LOC110374604	0.209	-2.25825	6.23416e-08	8.28809e-06	yes	down	29.87	31.29	11.81	3.7	2.58	2.87	24.3233	3.05
LOC110379251	decaprenyl-diphosphate synthase subunit 2-like	0.199	-2.33081	1.00385e-05	0.000655587	yes	down	3.31	5.74	2.32	0.74	0.26	0.34	3.79	0.446667
LOC110380959	uncharacterized protein KIAA1522-like	0.129	-2.95898	1.71889e-05	0.0010081	yes	down	5.29	4.46	3.37	0.9	0.33	0.21	4.37333	0.48
LOC110372127	ecdysteroid-regulated 16 kDa protein	0.126	-2.98637	8.63202e-08	1.05353e-05	yes	down	19.64	9.71	19.78	1.19	1.82	1.67	16.3767	1.56
LOC110374688	uncharacterized LOC110374688	0.099	-3.3343	1.05115e-07	1.22279e-05	yes	down	3.58	5.04	1.63	0.33	0.14	0.14	3.41667	0.203333
LOC110382906	pro-resilin-like	0.083	-3.58695	4.30603e-05	0.00204517	yes	down	1.42	1.83	0.91	0	0.17	0.03	1.38667	0.0666667
LOC110370856	fatty acid synthase-like	0.073	-3.78385	7.00035e-05	0.00297815	yes	down	0.12	1	1.38	0.03	0	0.08	0.833333	0.0366667
LOC110380738	fatty acid synthase-like	0.065	-3.9463	0.000157026	0.00529555	yes	down	0.05	0.94	0.46	0	0.03	0.01	0.483333	0.0133333
LOC110369704	sodium- and chloride-dependent neutral and basic amino acid transporter B(0+)-like, transcript variant X1	0.015	-6.07834	2.29009e-07	2.40137e-05	yes	down	2.3	2.85	1.93	0.07	0	0	2.36	0.0233333
LOC110371777	cytochrome P450 4g15-like	0.012	-6.35217	1.62212e-06	0.000134185	yes	down	0.16	1.26	3.25	0.02	0	0.02	1.55667	0.0133333
MB and MP represent the midgut from blastospore-injected and PBS-injected larvae, respectively.
