# Supplementary material for: An entomopathogenic fungus exploits its host humoral antibacterial immunity to minimize bacterial competition in the hemolymph
Source: Microbiome. 2023 May 20;11:116. doi: 10.1186/s40168-023-01538-6 (PMC10199594; doi:10.1186/s40168-023-01538-6)
Supplement: Supplementary file 10 — Additional file 9: Table S5. The gut and hemolymph operational taxonomic unit (OTU) taxonomy from the larvae at 48 hpi of M. rileyi blastospores or PBS. [file 40168_2023_1538_MOESM9_ESM.xls]

## Sheet: Sheet1
Table S5. The gut and hemolymph operational taxonomic unit (OTU) taxonomy from the larvae at 48 hpi of M. rileyi blastospores or PBS.
Domain	Kingdom	Phylum	Class	Order	Family	Genus	Species	OTU	HP_1	HP_2	HP_3	HP_4	HP_5	GP_1	GP_2	GP_3	GP_4	GP_5	HB_1	HB_2	HB_3	HB_4	HB_5	GB_1	GB_2	GB_3	GB_4	GB_5	SUM
d__Bacteria	k__norank_d__Bacteria	p__Chloroflexi	c__Anaerolineae	o__SJA-15	f__norank_o__SJA-15	g__norank_f__norank_o__SJA-15	s__unclassified_g__norank_f__norank_o__SJA-15	OTU699	0	0	0	0	0	0	0	0	4	0	0	0	0	0	0	0	0	2	0	2	8
d__Bacteria	k__norank_d__Bacteria	p__Verrucomicrobiota	c__Verrucomicrobiae	o__Pedosphaerales	f__Pedosphaeraceae	g__ADurb.Bin063-1	s__unclassified_g__ADurb.Bin063-1	OTU1544	0	0	0	0	0	0	0	0	0	0	0	0	0	0	0	0	0	0	2	0	2
d__Bacteria	k__norank_d__Bacteria	p__Proteobacteria	c__Gammaproteobacteria	o__unclassified_c__Gammaproteobacteria	f__unclassified_c__Gammaproteobacteria	g__unclassified_c__Gammaproteobacteria	s__unclassified_c__Gammaproteobacteria	OTU1409	0	0	0	0	0	0	0	0	0	0	0	0	0	0	0	0	0	0	1	0	1
d__Bacteria	k__norank_d__Bacteria	p__Acidobacteriota	c__Acidobacteriae	o__Acidobacteriales	f__norank_o__Acidobacteriales	g__norank_f__norank_o__Acidobacteriales	s__unclassified_g__norank_f__norank_o__Acidobacteriales	OTU456	0	0	0	0	0	0	9	0	3	0	0	0	0	0	0	0	0	0	0	0	12
d__Bacteria	k__norank_d__Bacteria	p__Proteobacteria	c__Alphaproteobacteria	o__Elsterales	f__norank_o__Elsterales	g__norank_f__norank_o__Elsterales	s__uncultured_bacterium_g__norank_f__norank_o__Elsterales	OTU739	0	0	0	0	0	0	10	0	12	0	0	0	0	0	0	0	0	0	0	1	23
d__Bacteria	k__norank_d__Bacteria	p__Firmicutes	c__Clostridia	o__Oscillospirales	f__Ruminococcaceae	g__Ruminococcus	s__unclassified_g__Ruminococcus	OTU259	0	0	0	35	0	0	0	0	0	0	0	0	0	0	0	0	0	0	0	0	35
d__Bacteria	k__norank_d__Bacteria	p__Planctomycetota	c__Planctomycetes	o__Gemmatales	f__Gemmataceae	g__norank_f__Gemmataceae	s__unclassified_g__norank_f__Gemmataceae	OTU829	0	0	0	0	0	0	0	0	2	0	0	0	0	0	0	0	0	0	0	0	2
d__Bacteria	k__norank_d__Bacteria	p__Firmicutes	c__Bacilli	o__Lactobacillales	f__Streptococcaceae	g__Lactococcus	s__unclassified_g__Lactococcus	OTU1207	0	0	1	0	0	0	0	4	0	2	0	0	0	0	1	0	0	6	0	0	14
d__Bacteria	k__norank_d__Bacteria	p__Firmicutes	c__Negativicutes	o__Veillonellales-Selenomonadales	f__Veillonellaceae	g__Dialister	s__Dialister_sp._Marseille-P5638	OTU980	0	0	0	0	0	0	0	0	0	4	0	0	0	0	0	0	0	0	0	0	4
d__Bacteria	k__norank_d__Bacteria	p__Planctomycetota	c__Phycisphaerae	o__Phycisphaerales	f__Phycisphaeraceae	g__Urania-1B-19_marine_sediment_group	s__unclassified_g__Urania-1B-19_marine_sediment_group	OTU1201	0	0	0	0	0	0	0	0	0	0	0	0	0	0	3	0	0	0	0	0	3
d__Bacteria	k__norank_d__Bacteria	p__Proteobacteria	c__Gammaproteobacteria	o__Competibacterales	f__Competibacteraceae	g__Candidatus_Competibacter	s__unclassified_g__Candidatus_Competibacter	OTU105	0	0	27	0	0	0	0	0	0	0	0	0	0	0	0	0	0	1	1	0	29
d__Bacteria	k__norank_d__Bacteria	p__Proteobacteria	c__Gammaproteobacteria	o__Cellvibrionales	f__Cellvibrionaceae	g__Cellvibrio	s__metagenome_g__Cellvibrio	OTU271	0	0	0	2	1	0	0	0	0	2	0	0	0	0	0	0	0	0	0	0	5
d__Bacteria	k__norank_d__Bacteria	p__Proteobacteria	c__Gammaproteobacteria	o__Burkholderiales	f__Nitrosomonadaceae	g__norank_f__Nitrosomonadaceae	s__uncultured_bacterium_g__norank_f__Nitrosomonadaceae	OTU1626	0	0	0	0	0	0	17	0	0	0	0	0	0	0	0	0	0	0	0	1	18
d__Bacteria	k__norank_d__Bacteria	p__Chloroflexi	c__Ktedonobacteria	o__Ktedonobacterales	f__JG30-KF-AS9	g__norank_f__JG30-KF-AS9	s__uncultured_bacterium_g__norank_f__JG30-KF-AS9	OTU704	0	0	0	0	0	0	0	0	9	0	0	0	0	0	0	0	0	0	0	0	9
d__Bacteria	k__norank_d__Bacteria	p__Actinobacteriota	c__Thermoleophilia	o__Gaiellales	f__norank_o__Gaiellales	g__norank_f__norank_o__Gaiellales	s__unclassified_g__norank_f__norank_o__Gaiellales	OTU50	0	0	2	0	0	0	0	0	0	10	0	0	0	0	0	0	0	0	2	0	14
d__Bacteria	k__norank_d__Bacteria	p__Actinobacteriota	c__Thermoleophilia	o__Gaiellales	f__norank_o__Gaiellales	g__norank_f__norank_o__Gaiellales	s__unclassified_g__norank_f__norank_o__Gaiellales	OTU53	0	0	12	0	0	0	10	1	4	9	0	0	0	0	0	0	0	0	0	5	41
d__Bacteria	k__norank_d__Bacteria	p__Bacteroidota	c__Bacteroidia	o__Sphingobacteriales	f__Sphingobacteriaceae	g__Sphingobacterium	s__Sphingobacterium_multivorum	OTU854	0	0	0	0	0	0	0	0	10	0	0	0	0	0	0	0	0	0	0	0	10
d__Bacteria	k__norank_d__Bacteria	p__Chloroflexi	c__Anaerolineae	o__SBR1031	f__A4b	g__norank_f__A4b	s__uncultured_bacterium_g__norank_f__A4b	OTU705	0	0	0	0	0	1	0	0	4	0	0	0	0	0	0	0	0	0	0	0	5
d__Bacteria	k__norank_d__Bacteria	p__Proteobacteria	c__Alphaproteobacteria	o__Azospirillales	f__Inquilinaceae	g__Inquilinus	s__Inquilinus_limosus	OTU748	0	0	0	0	0	0	0	0	6	0	0	0	0	0	0	0	0	0	0	0	6
d__Bacteria	k__norank_d__Bacteria	p__Firmicutes	c__Bacilli	o__Erysipelotrichales	f__Erysipelatoclostridiaceae	g__Erysipelatoclostridium	s__Clostridiales_bacterium_CHKCI006	OTU1182	0	0	0	0	0	0	0	1	0	0	0	1	0	2	0	0	0	0	0	0	4
d__Bacteria	k__norank_d__Bacteria	p__Actinobacteriota	c__Actinobacteria	o__Propionibacteriales	f__Nocardioidaceae	g__Marmoricola	s__uncultured_Nocardioides_sp._g__Marmoricola	OTU286	0	0	1	0	5	0	0	0	0	0	0	0	0	0	0	0	0	0	0	0	6
d__Bacteria	k__norank_d__Bacteria	p__Chloroflexi	c__Anaerolineae	o__Anaerolineales	f__Anaerolineaceae	g__Longilinea	s__uncultured_Chloroflexi_bacterium_g__Longilinea	OTU1316	0	0	0	0	0	0	0	0	0	0	0	0	0	0	0	0	0	1	0	0	1
d__Bacteria	k__norank_d__Bacteria	p__Actinobacteriota	c__Thermoleophilia	o__Gaiellales	f__Gaiellaceae	g__Gaiella	s__uncultured_bacterium_g__Gaiella	OTU576	0	0	8	0	0	0	0	5	1	0	0	0	0	0	0	0	0	0	1	0	15
d__Bacteria	k__norank_d__Bacteria	p__Proteobacteria	c__Gammaproteobacteria	o__unclassified_c__Gammaproteobacteria	f__unclassified_c__Gammaproteobacteria	g__unclassified_c__Gammaproteobacteria	s__unclassified_c__Gammaproteobacteria	OTU960	0	0	0	0	0	0	0	0	0	2	0	0	0	0	0	0	0	0	0	0	2
d__Bacteria	k__norank_d__Bacteria	p__Firmicutes	c__Clostridia	o__Clostridia_UCG-014	f__norank_o__Clostridia_UCG-014	g__norank_f__norank_o__Clostridia_UCG-014	s__unclassified_g__norank_f__norank_o__Clostridia_UCG-014	OTU220	0	0	0	4	0	0	0	0	0	0	0	0	0	0	0	0	0	0	0	0	4
d__Bacteria	k__norank_d__Bacteria	p__unclassified_k__norank_d__Bacteria	c__unclassified_k__norank_d__Bacteria	o__unclassified_k__norank_d__Bacteria	f__unclassified_k__norank_d__Bacteria	g__unclassified_k__norank_d__Bacteria	s__unclassified_k__norank_d__Bacteria	OTU246	0	0	0	13	0	0	0	0	0	0	0	0	0	0	0	0	0	0	0	0	13
d__Bacteria	k__norank_d__Bacteria	p__Firmicutes	c__Bacilli	o__Bacillales	f__Bacillaceae	g__Anoxybacillus	s__Anoxybacillus_flavithermus	OTU111	0	0	21	0	0	0	0	0	11	1	0	0	0	0	0	0	0	0	0	0	33
d__Bacteria	k__norank_d__Bacteria	p__Chloroflexi	c__Ktedonobacteria	o__C0119	f__norank_o__C0119	g__norank_f__norank_o__C0119	s__uncultured_bacterium_g__norank_f__norank_o__C0119	OTU663	0	0	0	0	0	0	0	0	10	0	0	0	0	0	0	0	0	0	0	0	10
d__Bacteria	k__norank_d__Bacteria	p__Firmicutes	c__Bacilli	o__Lactobacillales	f__Lactobacillaceae	g__Lactobacillus	s__Lactobacillus_intestinalis	OTU1333	0	0	0	0	0	0	3	3	0	0	0	0	0	0	0	0	0	3	1	0	10
d__Bacteria	k__norank_d__Bacteria	p__Proteobacteria	c__Gammaproteobacteria	o__Burkholderiales	f__B1-7BS	g__norank_f__B1-7BS	s__uncultured_bacterium_g__norank_f__B1-7BS	OTU1369	0	0	0	0	0	1	9	0	0	0	0	0	0	0	0	0	3	3	0	0	16
d__Bacteria	k__norank_d__Bacteria	p__Bacteroidota	c__Bacteroidia	o__Flavobacteriales	f__Weeksellaceae	g__Chryseobacterium	s__unclassified_g__Chryseobacterium	OTU239	0	0	2	5	6	1	1	0	2	26	1	3	1	0	2	0	1	9	3	1	64
d__Bacteria	k__norank_d__Bacteria	p__Proteobacteria	c__Alphaproteobacteria	o__Rhizobiales	f__KF-JG30-B3	g__norank_f__KF-JG30-B3	s__unclassified_g__norank_f__KF-JG30-B3	OTU1583	0	0	0	0	0	1	0	0	0	0	0	0	0	0	0	0	0	0	0	3	4
d__Bacteria	k__norank_d__Bacteria	p__Proteobacteria	c__Gammaproteobacteria	o__Alteromonadales	f__Alteromonadaceae	g__Alishewanella	s__uncultured_bacterium_g__Alishewanella	OTU193	0	0	0	2	0	0	0	0	0	0	0	0	0	0	0	0	0	2	0	0	4
d__Bacteria	k__norank_d__Bacteria	p__Fermentibacterota	c__Fermentibacteria	o__Fermentibacterales	f__Fermentibacteraceae	g__norank_f__Fermentibacteraceae	s__unclassified_g__norank_f__Fermentibacteraceae	OTU174	0	0	4	0	0	0	0	0	0	0	0	0	0	0	0	0	0	0	0	0	4
d__Bacteria	k__norank_d__Bacteria	p__Firmicutes	c__Bacilli	o__Lactobacillales	f__Streptococcaceae	g__Streptococcus	s__unclassified_g__Streptococcus	OTU134	1	0	66	14	26	0	0	5	0	7	3	9	21	25	0	0	0	2	0	2	181
d__Bacteria	k__norank_d__Bacteria	p__Firmicutes	c__Clostridia	o__Oscillospirales	f__Oscillospiraceae	g__UCG-005	s__uncultured_bacterium_g__UCG-005	OTU274	0	0	0	2	0	0	0	0	0	0	0	0	0	0	0	0	0	0	0	0	2
d__Bacteria	k__norank_d__Bacteria	p__Verrucomicrobiota	c__Chlamydiae	o__Chlamydiales	f__unclassified_o__Chlamydiales	g__unclassified_o__Chlamydiales	s__unclassified_o__Chlamydiales	OTU496	0	0	0	0	0	0	9	0	0	0	0	0	0	0	0	0	0	0	0	0	9
d__Bacteria	k__norank_d__Bacteria	p__Desulfobacterota	c__Syntrophia	o__Syntrophales	f__norank_o__Syntrophales	g__norank_f__norank_o__Syntrophales	s__uncultured_bacterium_g__norank_f__norank_o__Syntrophales	OTU1306	0	0	0	0	0	0	0	0	0	0	0	0	0	0	0	0	0	5	3	0	8
d__Bacteria	k__norank_d__Bacteria	p__Firmicutes	c__Clostridia	o__Clostridiales	f__Clostridiaceae	g__Candidatus_Arthromitus	s__Candidatus_Arthromitus_sp._SFB-mouse-Japan	OTU1366	0	0	0	0	0	0	0	4	0	0	2	0	0	0	0	0	0	11	0	0	17
d__Bacteria	k__norank_d__Bacteria	p__Bdellovibrionota	c__Bdellovibrionia	o__Bdellovibrionales	f__Bdellovibrionaceae	g__Bdellovibrio	s__Bdellovibrio_bacteriovorus	OTU565	0	0	0	0	0	0	16	1	1	3	0	0	0	0	0	0	0	0	2	0	23
d__Bacteria	k__norank_d__Bacteria	p__Cyanobacteria	c__Sericytochromatia	o__norank_c__Sericytochromatia	f__norank_o__norank_c__Sericytochromatia	g__norank_f__norank_o__norank_c__Sericytochromatia	s__metagenome_g__norank_f__norank_o__norank_c__Sericytochromatia	OTU1627	0	0	0	0	0	0	0	0	0	0	0	0	0	0	0	0	0	0	0	6	6
d__Bacteria	k__norank_d__Bacteria	p__Acidobacteriota	c__Vicinamibacteria	o__Vicinamibacterales	f__Vicinamibacteraceae	g__norank_f__Vicinamibacteraceae	s__uncultured_Acidobacteriales_bacterium_g__norank_f__Vicinamibacteraceae	OTU792	0	0	0	0	0	0	0	0	15	0	0	0	0	0	0	0	0	0	1	2	18
d__Bacteria	k__norank_d__Bacteria	p__Myxococcota	c__Myxococcia	o__Myxococcales	f__Anaeromyxobacteraceae	g__Anaeromyxobacter	s__uncultured_bacterium_g__Anaeromyxobacter	OTU786	0	0	0	0	0	0	0	0	3	0	0	0	0	0	0	0	0	0	0	0	3
d__Bacteria	k__norank_d__Bacteria	p__Myxococcota	c__Polyangia	o__Polyangiales	f__BIrii41	g__norank_f__BIrii41	s__uncultured_bacterium_g__norank_f__BIrii41	OTU906	0	0	0	0	0	0	0	0	14	0	0	0	0	0	0	0	0	0	0	0	14
d__Bacteria	k__norank_d__Bacteria	p__Acidobacteriota	c__Acidobacteriae	o__Acidobacteriales	f__Acidobacteriaceae_Subgroup_1	g__Granulicella	s__unclassified_g__Granulicella	OTU892	0	0	0	0	0	0	0	0	5	0	0	0	0	0	0	0	0	0	3	0	8
d__Bacteria	k__norank_d__Bacteria	p__Bacteroidota	c__Bacteroidia	o__Bacteroidales	f__Williamwhitmaniaceae	g__Acetobacteroides	s__uncultured_bacterium_g__Acetobacteroides	OTU1608	0	0	0	0	0	0	0	0	0	0	0	0	0	0	0	0	0	0	0	3	3
d__Bacteria	k__norank_d__Bacteria	p__Actinobacteriota	c__Actinobacteria	o__Micrococcales	f__Microbacteriaceae	g__Candidatus_Aquiluna	s__uncultured_bacterium_g__Candidatus_Aquiluna	OTU1000	0	0	0	0	0	0	0	0	1	15	0	0	0	0	0	0	0	0	0	0	16
d__Bacteria	k__norank_d__Bacteria	p__Bacteroidota	c__Bacteroidia	o__Flavobacteriales	f__Flavobacteriaceae	g__Flavobacterium	s__unclassified_g__Flavobacterium	OTU1387	0	0	0	0	0	0	0	0	0	0	0	0	0	0	0	0	0	8	0	0	8
d__Bacteria	k__norank_d__Bacteria	p__Acidobacteriota	c__Acidobacteriae	o__Acidobacteriales	f__Koribacteraceae	g__Candidatus_Koribacter	s__uncultured_bacterium_g__Candidatus_Koribacter	OTU551	0	0	0	0	0	0	16	0	9	0	0	0	0	0	0	0	0	0	0	0	25
d__Bacteria	k__norank_d__Bacteria	p__unclassified_k__norank_d__Bacteria	c__unclassified_k__norank_d__Bacteria	o__unclassified_k__norank_d__Bacteria	f__unclassified_k__norank_d__Bacteria	g__unclassified_k__norank_d__Bacteria	s__unclassified_k__norank_d__Bacteria	OTU1055	0	0	0	0	0	0	0	0	0	4	0	0	0	0	0	0	0	0	0	0	4
d__Bacteria	k__norank_d__Bacteria	p__Proteobacteria	c__Gammaproteobacteria	o__Burkholderiales	f__Comamonadaceae	g__Delftia	s__Delftia_tsuruhatensis	OTU394	15	27	73	102	65	2	160	11	56	47	3	4	9	13	4	1	0	9	20	12	633
d__Bacteria	k__norank_d__Bacteria	p__Bacteroidota	c__Kapabacteria	o__Kapabacteriales	f__norank_o__Kapabacteriales	g__norank_f__norank_o__Kapabacteriales	s__uncultured_bacterium_g__norank_f__norank_o__Kapabacteriales	OTU1223	0	0	0	0	0	1	0	0	0	0	0	0	0	0	0	0	0	0	0	0	1
d__Bacteria	k__norank_d__Bacteria	p__Firmicutes	c__Bacilli	o__Lactobacillales	f__Lactobacillaceae	g__Lactobacillus	s__Lactobacillus_salivarius	OTU998	0	0	0	0	0	0	7	0	0	31	0	0	2	1	1	0	0	2	0	2	46
d__Bacteria	k__norank_d__Bacteria	p__Bacteroidota	c__Kapabacteria	o__Kapabacteriales	f__norank_o__Kapabacteriales	g__norank_f__norank_o__Kapabacteriales	s__unclassified_g__norank_f__norank_o__Kapabacteriales	OTU173	0	0	10	10	1	0	0	0	0	0	0	0	0	0	0	0	0	0	0	0	21
d__Bacteria	k__norank_d__Bacteria	p__Chloroflexi	c__Anaerolineae	o__SJA-15	f__norank_o__SJA-15	g__norank_f__norank_o__SJA-15	s__uncultured_Chloroflexi_bacterium_g__norank_f__norank_o__SJA-15	OTU324	0	0	0	0	0	3	0	0	0	0	0	0	0	0	0	0	0	1	0	2	6
d__Bacteria	k__norank_d__Bacteria	p__Proteobacteria	c__Alphaproteobacteria	o__Rhizobiales	f__Beijerinckiaceae	g__Bosea	s__uncultured_bacterium_g__Bosea	OTU393	0	0	11	5	0	0	46	1	15	0	0	0	0	0	2	0	0	1	8	1	90
d__Bacteria	k__norank_d__Bacteria	p__Gemmatimonadota	c__Gemmatimonadetes	o__Gemmatimonadales	f__Gemmatimonadaceae	g__norank_f__Gemmatimonadaceae	s__unclassified_g__norank_f__Gemmatimonadaceae	OTU1593	0	0	0	0	0	0	0	0	0	0	0	0	0	0	0	0	0	0	0	3	3
d__Bacteria	k__norank_d__Bacteria	p__Bacteroidota	c__Bacteroidia	o__Bacteroidales	f__Rikenellaceae	g__Alistipes	s__uncultured_bacterium_g__Alistipes	OTU587	0	0	0	0	0	0	0	2	0	1	0	0	0	0	0	0	0	0	0	0	3
d__Bacteria	k__norank_d__Bacteria	p__Acidobacteriota	c__Acidobacteriae	o__Acidobacteriales	f__norank_o__Acidobacteriales	g__norank_f__norank_o__Acidobacteriales	s__uncultured_Acidobacteriaceae_bacterium_g__norank_f__norank	OTU545	0	0	0	0	0	0	6	0	0	0	0	0	0	0	0	0	0	7	0	0	13
d__Bacteria	k__norank_d__Bacteria	p__Bacteroidota	c__Bacteroidia	o__Chitinophagales	f__Chitinophagaceae	g__unclassified_f__Chitinophagaceae	s__unclassified_f__Chitinophagaceae	OTU366	0	0	0	0	0	0	20	0	0	0	0	0	0	0	0	0	0	0	0	0	20
d__Bacteria	k__norank_d__Bacteria	p__Chloroflexi	c__Chloroflexia	o__Thermomicrobiales	f__JG30-KF-CM45	g__norank_f__JG30-KF-CM45	s__unclassified_g__norank_f__JG30-KF-CM45	OTU1175	0	0	0	0	0	0	0	0	0	0	0	0	3	0	0	0	0	0	0	0	3
d__Bacteria	k__norank_d__Bacteria	p__Actinobacteriota	c__Actinobacteria	o__PeM15	f__norank_o__PeM15	g__norank_f__norank_o__PeM15	s__uncultured_soil_bacterium_g__norank_f__norank_o__PeM15	OTU1425	0	0	0	0	0	1	0	0	0	4	0	0	0	0	0	0	0	18	21	0	44
d__Bacteria	k__norank_d__Bacteria	p__Proteobacteria	c__Alphaproteobacteria	o__Rhizobiales	f__A0839	g__norank_f__A0839	s__metagenome_g__norank_f__A0839	OTU1545	0	0	0	0	0	0	0	0	0	0	0	0	0	0	0	0	0	0	5	1	6
d__Bacteria	k__norank_d__Bacteria	p__Proteobacteria	c__Alphaproteobacteria	o__Rhizobiales	f__Rhizobiaceae	g__Allorhizobium-Neorhizobium-Pararhizobium-Rhizobium	s__Rhizobium_phaseoli	OTU156	0	1	9	44	26	0	0	3	3	0	0	0	0	5	3	0	0	0	4	2	100
d__Bacteria	k__norank_d__Bacteria	p__Actinobacteriota	c__Thermoleophilia	o__norank_c__Thermoleophilia	f__norank_o__norank_c__Thermoleophilia	g__norank_f__norank_o__norank_c__Thermoleophilia	s__uncultured_bacterium_g__norank_f__norank_o__norank_c__Thermoleophilia	OTU1102	0	0	0	0	0	0	0	0	0	3	0	0	0	0	0	0	0	0	0	0	3
d__Bacteria	k__norank_d__Bacteria	p__Chloroflexi	c__Anaerolineae	o__Ardenticatenales	f__norank_o__Ardenticatenales	g__norank_f__norank_o__Ardenticatenales	s__unclassified_g__norank_f__norank_o__Ardenticatenales	OTU1107	0	0	0	0	0	0	0	0	0	3	0	0	0	0	0	0	0	0	0	0	3
d__Bacteria	k__norank_d__Bacteria	p__Verrucomicrobiota	c__Verrucomicrobiae	o__Chthoniobacterales	f__Chthoniobacteraceae	g__Candidatus_Udaeobacter	s__uncultured_Prosthecobacter_sp._g__Candidatus_Udaeobacter	OTU1040	0	0	0	0	0	0	0	0	0	4	0	0	0	0	0	0	0	0	1	0	5
d__Bacteria	k__norank_d__Bacteria	p__Firmicutes	c__Clostridia	o__Clostridiales	f__Clostridiaceae	g__Clostridium_sensu_stricto_1	s__unclassified_g__Clostridium_sensu_stricto_1	OTU1296	0	0	0	0	1	0	2	0	1	9	0	0	0	0	0	0	0	3	10	0	26
d__Bacteria	k__norank_d__Bacteria	p__Bacteroidota	c__Bacteroidia	o__Bacteroidales	f__Muribaculaceae	g__norank_f__Muribaculaceae	s__uncultured_Bacteroidales_bacterium_g__norank_f__Muribaculaceae	OTU329	0	0	0	0	0	2	0	0	4	0	0	0	0	0	0	0	0	0	2	1	9
d__Bacteria	k__norank_d__Bacteria	p__Proteobacteria	c__Gammaproteobacteria	o__Competibacterales	f__Competibacteraceae	g__Candidatus_Competibacter	s__uncultured_bacterium_g__Candidatus_Competibacter	OTU110	0	0	7	0	0	0	0	0	0	0	0	0	0	0	0	0	0	0	0	0	7
d__Bacteria	k__norank_d__Bacteria	p__Latescibacterota	c__norank_p__Latescibacterota	o__norank_c__norank_p__Latescibacterota	f__norank_o__norank_c__norank_p__Latescibacterota	g__norank_f__norank_o__norank_c__norank_p__Latescibacterota	s__uncultured_bacterium_g__norank_f__norank_o__norank_c__norank_p__Latescibacterota	OTU389	0	0	0	0	0	0	15	0	0	0	0	0	0	0	0	0	0	0	0	2	17
d__Bacteria	k__norank_d__Bacteria	p__Actinobacteriota	c__Actinobacteria	o__Frankiales	f__Acidothermaceae	g__Acidothermus	s__uncultured_soil_bacterium_g__Acidothermus	OTU481	0	0	0	0	0	0	11	0	1	2	0	0	0	0	0	0	2	0	0	2	18
d__Bacteria	k__norank_d__Bacteria	p__Bdellovibrionota	c__Oligoflexia	o__0319-6G20	f__norank_o__0319-6G20	g__norank_f__norank_o__0319-6G20	s__uncultured_bacterium_g__norank_f__norank_o__0319-6G20	OTU322	0	0	0	7	0	2	0	0	0	0	0	0	0	0	0	0	0	1	0	0	10
d__Bacteria	k__norank_d__Bacteria	p__Actinobacteriota	c__Actinobacteria	o__Kineosporiales	f__Kineosporiaceae	g__Kineosporia	s__uncultured_bacterium_g__Kineosporia	OTU684	0	0	0	0	0	0	0	0	9	0	0	0	0	0	0	0	0	0	0	0	9
d__Bacteria	k__norank_d__Bacteria	p__Firmicutes	c__Clostridia	o__Christensenellales	f__Christensenellaceae	g__Christensenellaceae_R-7_group	s__unclassified_g__Christensenellaceae_R-7_group	OTU577	0	0	0	0	0	0	0	1	0	0	0	0	0	0	0	0	0	0	0	0	1
d__Bacteria	k__norank_d__Bacteria	p__Cyanobacteria	c__Cyanobacteriia	o__Chloroplast	f__norank_o__Chloroplast	g__norank_f__norank_o__Chloroplast	s__unclassified_g__norank_f__norank_o__Chloroplast	OTU726	0	0	0	0	0	0	0	2	4	0	0	0	0	0	0	0	0	0	0	0	6
d__Bacteria	k__norank_d__Bacteria	p__Bdellovibrionota	c__Oligoflexia	o__Oligoflexales	f__norank_o__Oligoflexales	g__Oligoflexus	s__unclassified_g__Oligoflexus	OTU1089	0	0	0	0	0	0	0	0	0	3	0	0	0	0	0	0	0	0	0	0	3
d__Bacteria	k__norank_d__Bacteria	p__Patescibacteria	c__Gracilibacteria	o__norank_c__Gracilibacteria	f__norank_o__norank_c__Gracilibacteria	g__norank_f__norank_o__norank_c__Gracilibacteria	s__uncultured_bacterium_g__norank_f__norank_o__norank_c__Gracilibacteria	OTU306	0	0	0	0	13	0	0	0	0	0	0	0	0	0	0	0	0	0	0	0	13
d__Bacteria	k__norank_d__Bacteria	p__Patescibacteria	c__Parcubacteria	o__Candidatus_Kaiserbacteria	f__norank_o__Candidatus_Kaiserbacteria	g__norank_f__norank_o__Candidatus_Kaiserbacteria	s__uncultured_bacterium_g__norank_f__norank_o__Candidatus_Kaiserbacteria	OTU323	0	0	0	0	0	2	0	0	0	0	0	0	0	0	0	0	0	0	0	0	2
d__Bacteria	k__norank_d__Bacteria	p__Actinobacteriota	c__Acidimicrobiia	o__IMCC26256	f__norank_o__IMCC26256	g__norank_f__norank_o__IMCC26256	s__uncultured_bacterium_g__norank_f__norank_o__IMCC26256	OTU842	0	0	0	0	0	0	0	0	1	0	0	0	0	0	0	0	0	0	0	0	1
d__Bacteria	k__norank_d__Bacteria	p__Chloroflexi	c__Ktedonobacteria	o__Ktedonobacterales	f__Ktedonobacteraceae	g__JG30a-KF-32	s__uncultured_Ktedobacteria_bacterium_g__JG30a-KF-32	OTU1264	0	0	0	0	0	0	0	0	0	0	0	0	0	0	0	0	0	3	0	0	3
d__Bacteria	k__norank_d__Bacteria	p__Acidobacteriota	c__Acidobacteriae	o__Subgroup_2	f__norank_o__Subgroup_2	g__norank_f__norank_o__Subgroup_2	s__uncultured_Acidobacteria_bacterium_g__norank_f__norank_o__Subgroup_2	OTU1588	0	0	0	0	0	0	0	0	0	0	0	0	0	0	0	0	0	0	0	2	2
d__Bacteria	k__norank_d__Bacteria	p__Acidobacteriota	c__Subgroup_18	o__norank_c__Subgroup_18	f__norank_o__norank_c__Subgroup_18	g__norank_f__norank_o__norank_c__Subgroup_18	s__uncultured_bacterium_g__norank_f__norank_o__norank_c__Subgroup_18	OTU30	0	0	4	0	0	0	0	0	0	0	0	0	0	0	0	0	0	0	0	0	4
d__Bacteria	k__norank_d__Bacteria	p__Bacteroidota	c__Kapabacteria	o__Kapabacteriales	f__norank_o__Kapabacteriales	g__norank_f__norank_o__Kapabacteriales	s__unclassified_g__norank_f__norank_o__Kapabacteriales	OTU1222	0	0	0	0	0	0	0	0	0	0	0	0	0	0	0	0	1	0	0	0	1
d__Bacteria	k__norank_d__Bacteria	p__Proteobacteria	c__Gammaproteobacteria	o__Xanthomonadales	f__Xanthomonadaceae	g__Lysobacter	s__unclassified_g__Lysobacter	OTU1188	0	0	0	0	0	0	0	0	0	0	0	0	0	3	0	0	0	0	0	0	3
d__Bacteria	k__norank_d__Bacteria	p__Verrucomicrobiota	c__Chlamydiae	o__Chlamydiales	f__Parachlamydiaceae	g__unclassified_f__Parachlamydiaceae	s__unclassified_f__Parachlamydiaceae	OTU1632	0	0	0	0	0	0	0	0	0	0	0	0	0	0	0	0	0	0	0	4	4
d__Bacteria	k__norank_d__Bacteria	p__Proteobacteria	c__Gammaproteobacteria	o__Legionellales	f__Legionellaceae	g__Legionella	s__uncultured_bacterium_g__Legionella	OTU1516	0	0	0	0	0	0	0	0	0	0	0	0	0	0	0	0	1	0	2	0	3
d__Bacteria	k__norank_d__Bacteria	p__Bacteroidota	c__Bacteroidia	o__Flavobacteriales	f__Weeksellaceae	g__Chryseobacterium	s__Chryseobacterium_anthropi	OTU304	47	3	31	18	48	0	0	0	0	2	0	0	0	1	1	0	0	0	0	0	151
d__Bacteria	k__norank_d__Bacteria	p__Bacteroidota	c__Bacteroidia	o__Chitinophagales	f__Chitinophagaceae	g__Terrimonas	s__uncultured_bacterium_g__Terrimonas	OTU1170	0	0	0	0	0	0	0	2	0	0	0	0	7	0	0	0	0	0	0	0	9
d__Bacteria	k__norank_d__Bacteria	p__Bacteroidota	c__Bacteroidia	o__Chitinophagales	f__Chitinophagaceae	g__Pseudoflavitalea	s__Flavitalea_soli	OTU715	0	0	0	0	0	0	0	0	6	0	0	0	0	0	0	0	0	0	0	0	6
d__Bacteria	k__norank_d__Bacteria	p__Chloroflexi	c__Anaerolineae	o__SBR1031	f__A4b	g__norank_f__A4b	s__unclassified_g__norank_f__A4b	OTU502	0	0	0	0	0	0	11	0	0	0	0	0	0	0	0	0	0	0	0	0	11
d__Bacteria	k__norank_d__Bacteria	p__Acidobacteriota	c__Vicinamibacteria	o__Vicinamibacterales	f__norank_o__Vicinamibacterales	g__norank_f__norank_o__Vicinamibacterales	s__unclassified_g__norank_f__norank_o__Vicinamibacterales	OTU736	0	0	0	0	0	1	0	0	9	3	0	0	0	0	0	0	0	0	1	0	14
d__Bacteria	k__norank_d__Bacteria	p__Chloroflexi	c__Anaerolineae	o__RBG-13-54-9	f__norank_o__RBG-13-54-9	g__norank_f__norank_o__RBG-13-54-9	s__unclassified_g__norank_f__norank_o__RBG-13-54-9	OTU1238	0	0	0	0	0	0	6	0	3	0	0	0	0	0	0	0	1	0	0	0	10
d__Bacteria	k__norank_d__Bacteria	p__Proteobacteria	c__Gammaproteobacteria	o__Legionellales	f__Legionellaceae	g__Legionella	s__uncultured_bacterium_g__Legionella	OTU540	0	0	0	0	0	0	17	0	0	0	0	0	0	0	0	0	0	0	0	0	17
d__Bacteria	k__norank_d__Bacteria	p__Firmicutes	c__Bacilli	o__Paenibacillales	f__Paenibacillaceae	g__Cohnella	s__unclassified_g__Cohnella	OTU1050	0	0	0	0	0	0	0	0	0	6	0	0	0	0	0	0	0	0	0	0	6
d__Bacteria	k__norank_d__Bacteria	p__Actinobacteriota	c__Coriobacteriia	o__Coriobacteriales	f__Eggerthellaceae	g__Enterorhabdus	s__uncultured_bacterium_g__Enterorhabdus	OTU1008	0	0	0	0	0	0	0	3	0	14	0	0	0	0	0	0	0	0	6	0	23
d__Bacteria	k__norank_d__Bacteria	p__Proteobacteria	c__Alphaproteobacteria	o__Micropepsales	f__Micropepsaceae	g__norank_f__Micropepsaceae	s__metagenome_g__norank_f__Micropepsaceae	OTU814	0	0	0	0	0	0	0	0	3	0	0	0	0	0	0	0	0	0	0	0	3
d__Bacteria	k__norank_d__Bacteria	p__Proteobacteria	c__Alphaproteobacteria	o__Elsterales	f__norank_o__Elsterales	g__norank_f__norank_o__Elsterales	s__unclassified_g__norank_f__norank_o__Elsterales	OTU87	0	0	3	0	0	0	0	0	0	3	0	0	0	0	0	0	0	0	0	0	6
d__Bacteria	k__norank_d__Bacteria	p__Bacteroidota	c__Bacteroidia	o__Bacteroidales	f__Tannerellaceae	g__Parabacteroides	s__unclassified_g__Parabacteroides	OTU936	0	0	0	0	0	0	31	0	1	27	0	2	1	6	0	0	0	3	1	0	72
d__Bacteria	k__norank_d__Bacteria	p__Chloroflexi	c__Anaerolineae	o__Caldilineales	f__Caldilineaceae	g__norank_f__Caldilineaceae	s__uncultured_bacterium_g__norank_f__Caldilineaceae	OTU411	0	0	0	0	0	0	2	0	0	0	0	0	0	0	0	0	0	0	0	0	2
d__Bacteria	k__norank_d__Bacteria	p__Firmicutes	c__Clostridia	o__Clostridia_UCG-014	f__norank_o__Clostridia_UCG-014	g__norank_f__norank_o__Clostridia_UCG-014	s__unclassified_g__norank_f__norank_o__Clostridia_UCG-014	OTU175	0	0	0	2	0	0	0	0	0	0	0	0	0	0	0	0	0	0	0	0	2
d__Bacteria	k__norank_d__Bacteria	p__Chloroflexi	c__Anaerolineae	o__SBR1031	f__norank_o__SBR1031	g__norank_f__norank_o__SBR1031	s__uncultured_Caldilineaceae_bacterium_g__norank_f__norank_o__SBR1031	OTU1528	0	0	0	0	0	1	0	0	0	0	0	0	0	0	0	0	0	0	3	0	4
d__Bacteria	k__norank_d__Bacteria	p__Actinobacteriota	c__Actinobacteria	o__Micromonosporales	f__Micromonosporaceae	g__Virgisporangium	s__Virgisporangium_ochraceum	OTU46	0	0	2	0	0	0	0	0	1	0	0	0	0	0	6	0	0	0	0	0	9
d__Bacteria	k__norank_d__Bacteria	p__unclassified_k__norank_d__Bacteria	c__unclassified_k__norank_d__Bacteria	o__unclassified_k__norank_d__Bacteria	f__unclassified_k__norank_d__Bacteria	g__unclassified_k__norank_d__Bacteria	s__unclassified_k__norank_d__Bacteria	OTU758	0	0	0	0	0	0	0	0	9	0	0	0	0	0	0	0	0	0	0	0	9
d__Bacteria	k__norank_d__Bacteria	p__Actinobacteriota	c__Actinobacteria	o__Micromonosporales	f__Micromonosporaceae	g__Catellatospora	s__Catellatospora_citrea	OTU893	0	0	0	0	0	0	0	0	13	0	0	0	0	0	0	0	0	0	0	0	13
d__Bacteria	k__norank_d__Bacteria	p__Proteobacteria	c__Gammaproteobacteria	o__Enterobacterales	f__Enterobacteriaceae	g__Escherichia-Shigella	s__Escherichia_coli_g__Escherichia-Shigella	OTU1161	31	17	139	499	77	2	229	12	18	64	0	3	4820	18	29	0	0	10	6	15	5989
d__Bacteria	k__norank_d__Bacteria	p__Proteobacteria	c__unclassified_p__Proteobacteria	o__unclassified_p__Proteobacteria	f__unclassified_p__Proteobacteria	g__unclassified_p__Proteobacteria	s__unclassified_p__Proteobacteria	OTU215	0	0	0	2	0	0	0	0	0	0	0	0	0	0	0	0	0	0	0	0	2
d__Bacteria	k__norank_d__Bacteria	p__Firmicutes	c__Bacilli	o__Lactobacillales	f__Lactobacillaceae	g__Lactobacillus	s__Lactobacillus_curvatus	OTU1136	0	0	0	0	0	0	0	0	0	7	0	0	0	0	0	0	0	0	0	0	7
d__Bacteria	k__norank_d__Bacteria	p__Actinobacteriota	c__Acidimicrobiia	o__Microtrichales	f__Microtrichaceae	g__norank_f__Microtrichaceae	s__metagenome_g__norank_f__Microtrichaceae	OTU440	0	0	0	0	0	0	42	0	0	0	0	0	0	0	0	0	0	0	0	0	42
d__Bacteria	k__norank_d__Bacteria	p__Proteobacteria	c__Alphaproteobacteria	o__Sphingomonadales	f__Sphingomonadaceae	g__DSSF69	s__Hankyongella_aquatica	OTU784	0	0	0	4	0	0	0	0	3	0	0	0	0	0	0	0	0	3	0	0	10
d__Bacteria	k__norank_d__Bacteria	p__Chloroflexi	c__Anaerolineae	o__SBR1031	f__norank_o__SBR1031	g__norank_f__norank_o__SBR1031	s__unclassified_g__norank_f__norank_o__SBR1031	OTU848	0	0	0	0	0	0	0	0	3	0	0	0	0	0	0	0	0	0	0	0	3
d__Bacteria	k__norank_d__Bacteria	p__Acidobacteriota	c__Acidobacteriae	o__Acidobacteriales	f__Koribacteraceae	g__Candidatus_Koribacter	s__uncultured_Acidobacteria_bacterium_g__Candidatus_Koribacter	OTU734	0	0	0	0	0	0	0	0	12	0	0	0	0	0	0	0	0	0	0	0	12
d__Bacteria	k__norank_d__Bacteria	p__Actinobacteriota	c__Thermoleophilia	o__Solirubrobacterales	f__67-14	g__norank_f__67-14	s__uncultured_bacterium_g__norank_f__67-14	OTU1603	0	0	0	0	0	0	0	0	0	0	0	0	0	0	0	0	0	0	0	5	5
d__Bacteria	k__norank_d__Bacteria	p__Chloroflexi	c__Dehalococcoidia	o__S085	f__norank_o__S085	g__norank_f__norank_o__S085	s__metagenome_g__norank_f__norank_o__S085	OTU1005	0	0	0	0	0	0	0	0	0	2	0	0	0	0	0	0	0	0	0	0	2
d__Bacteria	k__norank_d__Bacteria	p__Bacteroidota	c__Bacteroidia	o__Flavobacteriales	f__Cryomorphaceae	g__Vicingus	s__unclassified_g__Vicingus	OTU1237	0	0	0	0	0	0	0	0	0	0	0	0	0	0	0	0	4	0	0	0	4
d__Bacteria	k__norank_d__Bacteria	p__Proteobacteria	c__Gammaproteobacteria	o__Pseudomonadales	f__Moraxellaceae	g__Acinetobacter	s__metagenome_g__Acinetobacter	OTU569	0	0	2	0	0	0	0	3	0	0	0	0	0	0	0	0	0	10	0	0	15
d__Bacteria	k__norank_d__Bacteria	p__Firmicutes	c__Clostridia	o__unclassified_c__Clostridia	f__unclassified_c__Clostridia	g__unclassified_c__Clostridia	s__unclassified_c__Clostridia	OTU245	0	0	0	8	0	0	0	0	0	0	0	0	0	0	0	0	0	0	0	0	8
d__Bacteria	k__norank_d__Bacteria	p__Actinobacteriota	c__Actinobacteria	o__Pseudonocardiales	f__Pseudonocardiaceae	g__Saccharopolyspora	s__unclassified_g__Saccharopolyspora	OTU1411	0	0	0	0	0	0	0	0	0	0	0	0	0	0	0	0	0	0	2	0	2
d__Bacteria	k__norank_d__Bacteria	p__Campilobacterota	c__Campylobacteria	o__Campylobacterales	f__Sulfurovaceae	g__Sulfurovum	s__unclassified_g__Sulfurovum	OTU399	0	0	0	0	0	0	30	0	0	0	0	0	0	0	0	0	0	0	0	0	30
d__Bacteria	k__norank_d__Bacteria	p__Firmicutes	c__Clostridia	o__Oscillospirales	f__Ruminococcaceae	g__Paludicola	s__uncultured_bacterium_g__Paludicola	OTU164	0	0	8	4	0	0	0	0	0	0	0	1	2	6	0	0	0	0	0	0	21
d__Bacteria	k__norank_d__Bacteria	p__Proteobacteria	c__Gammaproteobacteria	o__unclassified_c__Gammaproteobacteria	f__unclassified_c__Gammaproteobacteria	g__unclassified_c__Gammaproteobacteria	s__unclassified_c__Gammaproteobacteria	OTU956	0	0	0	0	0	0	0	0	0	4	0	0	0	0	0	0	0	0	0	0	4
d__Bacteria	k__norank_d__Bacteria	p__Patescibacteria	c__Saccharimonadia	o__Saccharimonadales	f__LWQ8	g__norank_f__LWQ8	s__unclassified_g__norank_f__LWQ8	OTU1371	0	0	0	0	0	0	0	0	0	0	0	0	0	0	0	0	0	9	0	0	9
d__Bacteria	k__norank_d__Bacteria	p__Acidobacteriota	c__Holophagae	o__Subgroup_7	f__norank_o__Subgroup_7	g__norank_f__norank_o__Subgroup_7	s__uncultured_bacterium_g__norank_f__norank_o__Subgroup_7	OTU716	0	0	0	0	0	0	0	0	3	0	0	0	0	0	0	0	0	0	0	0	3
d__Bacteria	k__norank_d__Bacteria	p__Nitrospirota	c__Nitrospiria	o__Nitrospirales	f__Nitrospiraceae	g__Nitrospira	s__unclassified_g__Nitrospira	OTU1067	0	0	5	0	0	1	0	0	0	8	0	0	0	0	0	0	0	0	0	0	14
d__Bacteria	k__norank_d__Bacteria	p__Chloroflexi	c__Anaerolineae	o__SJA-15	f__norank_o__SJA-15	g__norank_f__norank_o__SJA-15	s__uncultured_bacterium_g__norank_f__norank_o__SJA-15	OTU1360	0	0	0	0	0	0	4	0	3	0	0	0	0	0	0	0	0	8	5	0	20
d__Bacteria	k__norank_d__Bacteria	p__Proteobacteria	c__Gammaproteobacteria	o__Xanthomonadales	f__Rhodanobacteraceae	g__unclassified_f__Rhodanobacteraceae	s__unclassified_f__Rhodanobacteraceae	OTU115	0	0	21	7	4	0	13	3	1	0	0	3	1	0	0	0	1	0	1	2	57
d__Bacteria	k__norank_d__Bacteria	p__Firmicutes	c__Clostridia	o__Oscillospirales	f__Ruminococcaceae	g__Ruminococcus	s__unclassified_g__Ruminococcus	OTU241	0	0	0	12	0	0	0	0	0	0	0	0	0	0	0	0	0	0	0	0	12
d__Bacteria	k__norank_d__Bacteria	p__Desulfobacterota	c__Desulfobacteria	o__Desulfobacterales	f__Desulfosarcinaceae	g__Sva0081_sediment_group	s__unclassified_g__Sva0081_sediment_group	OTU1416	0	0	0	0	0	0	0	0	0	3	0	0	0	0	0	0	0	1	3	0	7
d__Bacteria	k__norank_d__Bacteria	p__Proteobacteria	c__Alphaproteobacteria	o__Acetobacterales	f__Acetobacteraceae	g__unclassified_f__Acetobacteraceae	s__unclassified_f__Acetobacteraceae	OTU552	0	0	0	0	0	1	16	0	0	0	0	0	0	0	0	0	0	2	0	0	19
d__Bacteria	k__norank_d__Bacteria	p__Bacteroidota	c__Bacteroidia	o__Chitinophagales	f__Chitinophagaceae	g__norank_f__Chitinophagaceae	s__unclassified_g__norank_f__Chitinophagaceae	OTU518	0	0	0	0	0	0	36	0	5	0	0	0	0	0	0	0	3	3	1	5	53
d__Bacteria	k__norank_d__Bacteria	p__Firmicutes	c__Clostridia	o__unclassified_c__Clostridia	f__unclassified_c__Clostridia	g__unclassified_c__Clostridia	s__unclassified_c__Clostridia	OTU279	0	0	0	6	0	0	0	0	0	0	0	0	0	0	0	0	0	0	0	0	6
d__Bacteria	k__norank_d__Bacteria	p__Firmicutes	c__Bacilli	o__Lactobacillales	f__Lactobacillaceae	g__Lactobacillus	s__Lactobacillus_reuteri	OTU1332	0	0	0	0	0	0	32	4	3	202	0	2	0	0	0	0	1	14	6	8	272
d__Bacteria	k__norank_d__Bacteria	p__Firmicutes	c__Clostridia	o__Eubacteriales	f__Eubacteriaceae	g__norank_f__Eubacteriaceae	s__uncultured_bacterium_g__norank_f__Eubacteriaceae	OTU1482	0	0	0	0	0	0	0	0	0	0	0	0	0	0	0	0	0	0	2	0	2
d__Bacteria	k__norank_d__Bacteria	p__Acidobacteriota	c__Vicinamibacteria	o__Vicinamibacterales	f__norank_o__Vicinamibacterales	g__norank_f__norank_o__Vicinamibacterales	s__uncultured_Acidobacteriales_bacterium_g__norank_f__norank_o__Vicinamibacterales	OTU653	0	0	0	0	0	0	0	3	17	0	0	0	0	0	0	0	0	0	0	0	20
d__Bacteria	k__norank_d__Bacteria	p__Proteobacteria	c__Alphaproteobacteria	o__Rhodospirillales	f__norank_o__Rhodospirillales	g__norank_f__norank_o__Rhodospirillales	s__unclassified_g__norank_f__norank_o__Rhodospirillales	OTU527	0	0	0	0	0	0	50	2	0	0	0	0	0	0	0	0	0	0	5	2	59
d__Bacteria	k__norank_d__Bacteria	p__Chloroflexi	c__KD4-96	o__norank_c__KD4-96	f__norank_o__norank_c__KD4-96	g__norank_f__norank_o__norank_c__KD4-96	s__unclassified_g__norank_f__norank_o__norank_c__KD4-96	OTU387	0	0	0	0	5	0	42	1	17	17	0	0	0	0	0	0	2	13	5	0	102
d__Bacteria	k__norank_d__Bacteria	p__Proteobacteria	c__Gammaproteobacteria	o__Burkholderiales	f__Oxalobacteraceae	g__Herbaspirillum	s__Herbaspirillum_huttiense	OTU547	0	0	1	0	0	0	7	1	0	0	0	0	0	0	0	0	0	0	0	1	10
d__Bacteria	k__norank_d__Bacteria	p__Firmicutes	c__Clostridia	o__Oscillospirales	f__Eubacterium_coprostanoligenes_group	g__norank_f__Eubacterium_coprostanoligenes_group	s__unclassified_g__norank_f__Eubacterium_coprostanoligenes_group	OTU194	0	0	0	3	0	0	0	0	0	0	0	0	0	0	0	0	0	0	0	0	3
d__Bacteria	k__norank_d__Bacteria	p__Proteobacteria	c__Gammaproteobacteria	o__Burkholderiales	f__Nitrosomonadaceae	g__Ellin6067	s__uncultured_bacterium_g__Ellin6067	OTU1421	0	0	0	0	0	0	0	6	17	0	0	0	0	0	0	0	0	0	3	0	26
d__Bacteria	k__norank_d__Bacteria	p__Verrucomicrobiota	c__Verrucomicrobiae	o__Verrucomicrobiales	f__Akkermansiaceae	g__Akkermansia	s__uncultured_bacterium_g__Akkermansia	OTU272	0	0	0	11	0	0	0	0	0	0	0	0	0	0	0	0	0	0	0	0	11
d__Bacteria	k__norank_d__Bacteria	p__Proteobacteria	c__Alphaproteobacteria	o__Rhodospirillales	f__norank_o__Rhodospirillales	g__norank_f__norank_o__Rhodospirillales	s__uncultured_soil_bacterium_g__norank_f__norank_o__Rhodospirillales	OTU840	0	0	0	0	0	0	0	0	9	0	0	0	0	0	0	0	0	0	0	0	9
d__Bacteria	k__norank_d__Bacteria	p__Proteobacteria	c__Gammaproteobacteria	o__PLTA13	f__norank_o__PLTA13	g__norank_f__norank_o__PLTA13	s__uncultured_bacterium_g__norank_f__norank_o__PLTA13	OTU492	0	0	0	0	0	0	26	0	0	17	0	0	0	0	0	0	0	0	0	0	43
d__Bacteria	k__norank_d__Bacteria	p__Proteobacteria	c__Alphaproteobacteria	o__Rickettsiales	f__Mitochondria	g__norank_f__Mitochondria	s__unclassified_g__norank_f__Mitochondria	OTU431	0	0	0	0	0	0	2	0	0	0	0	0	0	0	0	0	0	0	0	2	4
d__Bacteria	k__norank_d__Bacteria	p__Verrucomicrobiota	c__Verrucomicrobiae	o__Chthoniobacterales	f__Terrimicrobiaceae	g__Terrimicrobium	s__uncultured_bacterium_g__Terrimicrobium	OTU1558	0	0	0	0	0	0	17	0	0	0	0	0	0	0	0	1	2	6	0	6	32
d__Bacteria	k__norank_d__Bacteria	p__Proteobacteria	c__Gammaproteobacteria	o__Competibacterales	f__Competibacteraceae	g__Candidatus_Competibacter	s__metagenome_g__Candidatus_Competibacter	OTU307	0	0	2	0	2	0	0	0	0	0	0	0	0	0	0	0	0	2	0	0	6
d__Bacteria	k__norank_d__Bacteria	p__Firmicutes	c__Bacilli	o__Bacillales	f__Bacillaceae	g__Geobacillus	s__unclassified_g__Geobacillus	OTU12	20	0	51	2	20	0	0	0	0	0	0	0	0	0	2	0	0	0	0	1	96
d__Bacteria	k__norank_d__Bacteria	p__Bacteroidota	c__Bacteroidia	o__Bacteroidales	f__Muribaculaceae	g__norank_f__Muribaculaceae	s__uncultured_bacterium_g__norank_f__Muribaculaceae	OTU5	6	0	0	0	0	0	0	0	0	0	0	0	0	0	0	0	1	0	0	0	7
d__Bacteria	k__norank_d__Bacteria	p__Chloroflexi	c__Dehalococcoidia	o__vadinBA26	f__norank_o__vadinBA26	g__norank_f__norank_o__vadinBA26	s__uncultured_bacterium_g__norank_f__norank_o__vadinBA26	OTU612	0	0	0	0	0	0	0	1	0	0	0	0	0	0	0	0	0	0	0	0	1
d__Bacteria	k__norank_d__Bacteria	p__Patescibacteria	c__Microgenomatia	o__Candidatus_Pacebacteria	f__norank_o__Candidatus_Pacebacteria	g__norank_f__norank_o__Candidatus_Pacebacteria	s__uncultured_organism_g__norank_f__norank_o__Candidatus_Pacebacteria	OTU416	0	0	0	0	0	0	2	0	0	0	0	0	0	0	0	0	0	0	0	0	2
d__Bacteria	k__norank_d__Bacteria	p__Proteobacteria	c__Gammaproteobacteria	o__Pseudomonadales	f__Moraxellaceae	g__Acinetobacter	s__Acinetobacter_wuhouensis	OTU1597	0	0	0	1	0	2	16	14	9	13	0	1	2	1	0	0	0	50	36	21	166
d__Bacteria	k__norank_d__Bacteria	p__Proteobacteria	c__Gammaproteobacteria	o__Xanthomonadales	f__Xanthomonadaceae	g__Pseudoxanthomonas	s__Pseudoxanthomonas_mexicana	OTU1343	0	0	5	0	0	1	2	6	9	0	0	0	0	0	0	0	1	9	16	6	55
d__Bacteria	k__norank_d__Bacteria	p__Proteobacteria	c__Gammaproteobacteria	o__Burkholderiales	f__unclassified_o__Burkholderiales	g__unclassified_o__Burkholderiales	s__unclassified_o__Burkholderiales	OTU1347	0	0	0	0	0	0	0	0	0	0	0	0	0	0	0	0	0	3	0	0	3
d__Bacteria	k__norank_d__Bacteria	p__Actinobacteriota	c__Actinobacteria	o__Corynebacteriales	f__Nocardiaceae	g__Nocardia	s__Nocardia_seriolae	OTU97	0	0	2	0	0	0	0	0	0	0	0	0	0	0	0	0	0	0	0	0	2
d__Bacteria	k__norank_d__Bacteria	p__Bacteroidota	c__Bacteroidia	o__Bacteroidales	f__Bacteroidetes_BD2-2	g__norank_f__Bacteroidetes_BD2-2	s__uncultured_prokaryote_g__norank_f__Bacteroidetes_BD2-2	OTU1417	0	0	0	0	0	0	0	0	0	0	0	0	0	0	0	0	0	0	4	0	4
d__Bacteria	k__norank_d__Bacteria	p__Bacteroidota	c__Bacteroidia	o__Sphingobacteriales	f__env.OPS_17	g__norank_f__env.OPS_17	s__metagenome_g__norank_f__env.OPS_17	OTU940	0	0	0	0	0	0	0	0	0	5	0	0	0	0	0	0	0	0	0	0	5
d__Bacteria	k__norank_d__Bacteria	p__Actinobacteriota	c__Acidimicrobiia	o__norank_c__Acidimicrobiia	f__norank_o__norank_c__Acidimicrobiia	g__norank_f__norank_o__norank_c__Acidimicrobiia	s__unclassified_g__norank_f__norank_o__norank_c__Acidimicrobiia	OTU372	0	0	0	0	0	0	14	0	0	0	0	0	0	0	0	0	0	0	0	0	14
d__Bacteria	k__norank_d__Bacteria	p__Patescibacteria	c__Saccharimonadia	o__Saccharimonadales	f__norank_o__Saccharimonadales	g__norank_f__norank_o__Saccharimonadales	s__unclassified_g__norank_f__norank_o__Saccharimonadales	OTU1459	0	0	0	0	0	0	0	0	0	0	0	0	0	0	0	0	0	0	2	0	2
d__Bacteria	k__norank_d__Bacteria	p__Firmicutes	c__Bacilli	o__Paenibacillales	f__Paenibacillaceae	g__Paenibacillus	s__Paenibacillus_lautus	OTU1384	0	0	3	0	6	0	0	0	0	0	0	0	0	0	0	0	0	2	0	0	11
d__Bacteria	k__norank_d__Bacteria	p__Planctomycetota	c__Phycisphaerae	o__Phycisphaerales	f__Phycisphaeraceae	g__SM1A02	s__metagenome_g__SM1A02	OTU1245	0	0	0	0	0	2	0	0	2	0	0	0	0	0	0	0	1	0	0	0	5
d__Bacteria	k__norank_d__Bacteria	p__Firmicutes	c__Bacilli	o__Erysipelotrichales	f__Erysipelotrichaceae	g__Dubosiella	s__uncultured_bacterium_g__Dubosiella	OTU1300	0	0	0	0	0	0	93	6	23	31	0	0	0	0	0	0	0	15	23	1	192
d__Bacteria	k__norank_d__Bacteria	p__Acidobacteriota	c__Acidobacteriae	o__Solibacterales	f__Solibacteraceae	g__Candidatus_Solibacter	s__unclassified_g__Candidatus_Solibacter	OTU642	0	0	0	0	0	0	0	0	8	0	0	0	0	0	0	0	0	0	0	0	8
d__Bacteria	k__norank_d__Bacteria	p__Actinobacteriota	c__Thermoleophilia	o__Gaiellales	f__Gaiellaceae	g__Gaiella	s__unclassified_g__Gaiella	OTU479	0	0	2	0	0	0	29	0	10	1	0	0	1	0	0	0	0	1	0	0	44
d__Bacteria	k__norank_d__Bacteria	p__Patescibacteria	c__Dojkabacteria	o__norank_c__Dojkabacteria	f__norank_o__norank_c__Dojkabacteria	g__norank_f__norank_o__norank_c__Dojkabacteria	s__uncultured_bacterium_g__norank_f__norank_o__norank_c__Dojkabacteria	OTU148	0	0	4	0	0	0	0	0	0	0	0	0	0	0	0	0	0	0	0	0	4
d__Bacteria	k__norank_d__Bacteria	p__Acidobacteriota	c__Subgroup_18	o__norank_c__Subgroup_18	f__norank_o__norank_c__Subgroup_18	g__norank_f__norank_o__norank_c__Subgroup_18	s__uncultured_bacterium_g__norank_f__norank_o__norank_c__Subgroup_18	OTU811	0	0	0	0	0	0	0	0	7	0	0	0	0	0	0	0	0	0	0	0	7
d__Bacteria	k__norank_d__Bacteria	p__Patescibacteria	c__Saccharimonadia	o__Saccharimonadales	f__norank_o__Saccharimonadales	g__norank_f__norank_o__Saccharimonadales	s__uncultured_bacterium_g__norank_f__norank_o__Saccharimonadales	OTU511	0	0	0	0	0	0	4	0	0	0	0	0	0	0	0	0	0	0	0	0	4
d__Bacteria	k__norank_d__Bacteria	p__Patescibacteria	c__Dojkabacteria	o__norank_c__Dojkabacteria	f__norank_o__norank_c__Dojkabacteria	g__norank_f__norank_o__norank_c__Dojkabacteria	s__uncultured_bacterium_g__norank_f__norank_o__norank_c__Dojkabacteria	OTU1132	0	0	0	0	0	0	0	0	0	4	0	0	0	0	0	0	0	0	0	0	4
d__Bacteria	k__norank_d__Bacteria	p__Proteobacteria	c__Alphaproteobacteria	o__Rhizobiales	f__Hyphomicrobiaceae	g__Hyphomicrobium	s__unclassified_g__Hyphomicrobium	OTU214	0	0	0	17	0	0	21	0	0	0	0	0	4	0	0	0	3	1	2	0	48
d__Bacteria	k__norank_d__Bacteria	p__Proteobacteria	c__Gammaproteobacteria	o__Enterobacterales	f__Enterobacteriaceae	g__Klebsiella	s__Klebsiella_quasipneumoniae_g__Klebsiella	OTU1587	0	0	1	2	0	0	0	0	0	0	0	10	96	0	0	0	0	2	2	4	117
d__Bacteria	k__norank_d__Bacteria	p__Bacteroidota	c__Bacteroidia	o__Sphingobacteriales	f__Sphingobacteriaceae	g__unclassified_f__Sphingobacteriaceae	s__unclassified_f__Sphingobacteriaceae	OTU1483	0	0	7	0	0	0	0	1	0	4	0	0	0	0	0	0	0	3	4	0	19
d__Bacteria	k__norank_d__Bacteria	p__Chloroflexi	c__Ktedonobacteria	o__Ktedonobacterales	f__Ktedonobacteraceae	g__1921-2	s__unclassified_g__1921-2	OTU737	0	0	0	0	0	0	0	0	2	0	0	0	0	0	0	0	0	0	0	0	2
d__Bacteria	k__norank_d__Bacteria	p__Acidobacteriota	c__Thermoanaerobaculia	o__Thermoanaerobaculales	f__Thermoanaerobaculaceae	g__Subgroup_10	s__metagenome_g__Subgroup_10	OTU7	4	0	0	0	0	0	0	0	0	0	0	0	0	0	0	0	0	0	2	1	7
d__Bacteria	k__norank_d__Bacteria	p__Bacteroidota	c__Bacteroidia	o__Chitinophagales	f__Chitinophagaceae	g__Puia	s__unclassified_g__Puia	OTU418	0	0	0	0	0	0	12	0	0	0	0	0	0	0	0	0	0	0	0	0	12
d__Bacteria	k__norank_d__Bacteria	p__Proteobacteria	c__Alphaproteobacteria	o__Sphingomonadales	f__Sphingomonadaceae	g__Sphingomonas	s__uncultured_Sphingomonadaceae_bacterium_g__Sphingomonas	OTU843	0	0	2	0	11	0	0	5	30	14	0	0	0	0	0	0	0	2	7	0	71
d__Bacteria	k__norank_d__Bacteria	p__Firmicutes	c__Clostridia	o__Lachnospirales	f__Lachnospiraceae	g__unclassified_f__Lachnospiraceae	s__unclassified_f__Lachnospiraceae	OTU221	0	0	0	9	0	0	0	0	0	0	0	0	0	0	0	0	0	0	0	0	9
d__Bacteria	k__norank_d__Bacteria	p__Proteobacteria	c__Alphaproteobacteria	o__norank_c__Alphaproteobacteria	f__norank_o__norank_c__Alphaproteobacteria	g__norank_f__norank_o__norank_c__Alphaproteobacteria	s__unclassified_g__norank_f__norank_o__norank_c__Alphaproteobacteria	OTU1174	0	0	0	0	0	0	0	0	0	0	0	0	1	0	0	0	0	0	0	0	1
d__Bacteria	k__norank_d__Bacteria	p__Desulfobacterota	c__Desulfuromonadia	o__Geobacterales	f__Geobacteraceae	g__Citrifermentans	s__unclassified_g__Citrifermentans	OTU1311	0	0	0	0	0	0	0	0	0	0	0	0	0	0	0	0	0	2	0	0	2
d__Bacteria	k__norank_d__Bacteria	p__Proteobacteria	c__Gammaproteobacteria	o__Burkholderiales	f__Aquaspirillaceae	g__Rivicola	s__unclassified_g__Rivicola	OTU1079	0	0	0	0	0	0	0	0	0	2	0	0	0	0	0	0	0	0	0	0	2
d__Bacteria	k__norank_d__Bacteria	p__Planctomycetota	c__Planctomycetes	o__Isosphaerales	f__Isosphaeraceae	g__unclassified_f__Isosphaeraceae	s__unclassified_f__Isosphaeraceae	OTU1113	0	0	0	0	0	0	0	0	0	4	0	0	0	0	0	0	0	0	0	0	4
d__Bacteria	k__norank_d__Bacteria	p__Desulfobacterota	c__Desulfobulbia	o__Desulfobulbales	f__Desulfocapsaceae	g__Desulfoprunum	s__uncultured_bacterium_g__Desulfoprunum	OTU499	0	0	0	0	0	0	45	1	2	0	0	0	0	0	0	0	0	0	4	5	57
d__Bacteria	k__norank_d__Bacteria	p__Bacteroidota	c__Bacteroidia	o__Chitinophagales	f__Chitinophagaceae	g__Ferruginibacter	s__unclassified_g__Ferruginibacter	OTU1599	0	0	0	0	0	0	0	0	0	0	0	0	0	0	0	0	0	0	0	3	3
d__Bacteria	k__norank_d__Bacteria	p__Firmicutes	c__Bacilli	o__Bacillales	f__Bacillaceae	g__Bacillus	s__Bacillus_gibsonii	OTU651	0	0	0	0	0	0	0	0	8	0	0	0	0	0	0	0	0	0	1	0	9
d__Bacteria	k__norank_d__Bacteria	p__Proteobacteria	c__Alphaproteobacteria	o__Caulobacterales	f__Caulobacteraceae	g__Brevundimonas	s__Brevundimonas_diminuta	OTU441	0	0	4	12	0	0	40	3	13	1	1	0	0	1	0	0	0	18	13	6	112
d__Bacteria	k__norank_d__Bacteria	p__Actinobacteriota	c__Actinobacteria	o__Micrococcales	f__Micrococcaceae	g__Paenarthrobacter	s__Paenarthrobacter_nitroguajacolicus_g__Paenarthrobacter	OTU254	0	0	0	10	0	0	0	0	2	5	0	0	0	0	0	1	0	0	3	1	22
d__Bacteria	k__norank_d__Bacteria	p__Cyanobacteria	c__Cyanobacteriia	o__Synechococcales	f__Cyanobiaceae	g__Cyanobium_PCC-6307	s__unclassified_g__Cyanobium_PCC-6307	OTU1041	0	0	0	0	0	0	0	0	0	44	0	0	0	0	0	0	0	4	1	0	49
d__Bacteria	k__norank_d__Bacteria	p__Bacteroidota	c__Bacteroidia	o__Chitinophagales	f__Chitinophagaceae	g__Terrimonas	s__uncultured_bacterium_g__Terrimonas	OTU1502	0	0	0	14	0	1	44	3	0	0	0	0	0	0	0	0	9	3	12	1	87
d__Bacteria	k__norank_d__Bacteria	p__Myxococcota	c__Polyangia	o__Polyangiales	f__unclassified_o__Polyangiales	g__unclassified_o__Polyangiales	s__unclassified_o__Polyangiales	OTU878	0	0	0	0	0	0	0	0	7	0	0	0	0	0	0	0	0	0	0	0	7
d__Bacteria	k__norank_d__Bacteria	p__Actinobacteriota	c__Rubrobacteria	o__Rubrobacterales	f__Rubrobacteriaceae	g__Rubrobacter	s__uncultured_bacterium_g__Rubrobacter	OTU55	0	0	11	0	0	0	0	0	0	0	0	0	3	0	0	0	0	0	0	0	14
d__Bacteria	k__norank_d__Bacteria	p__Firmicutes	c__Bacilli	o__Bacillales	f__Bacillaceae	g__unclassified_f__Bacillaceae	s__unclassified_f__Bacillaceae	OTU951	0	0	0	0	0	0	0	0	0	15	0	0	0	0	0	0	0	0	0	0	15
d__Bacteria	k__norank_d__Bacteria	p__Bacteroidota	c__Bacteroidia	o__Chitinophagales	f__Chitinophagaceae	g__Terrimonas	s__unclassified_g__Terrimonas	OTU470	0	0	0	0	0	0	17	0	0	0	0	0	0	0	0	0	1	0	0	0	18
d__Bacteria	k__norank_d__Bacteria	p__Proteobacteria	c__Gammaproteobacteria	o__Thiotrichales	f__Thiotrichaceae	g__Thiothrix	s__uncultured_Thiothrix_sp.	OTU310	0	0	0	0	10	0	0	0	0	0	0	0	0	0	0	0	0	0	0	0	10
d__Bacteria	k__norank_d__Bacteria	p__Firmicutes	c__Bacilli	o__Exiguobacterales	f__Exiguobacteraceae	g__Exiguobacterium	s__Exiguobacterium_sp._AT1b	OTU1298	0	0	0	0	0	0	0	0	0	20	0	0	0	0	0	0	0	5	0	0	25
d__Bacteria	k__norank_d__Bacteria	p__Proteobacteria	c__Gammaproteobacteria	o__Alteromonadales	f__Alteromonadaceae	g__Rheinheimera	s__uncultured_bacterium_g__Rheinheimera	OTU1604	0	0	0	0	0	0	0	0	0	0	0	0	0	0	0	0	0	0	0	2	2
d__Bacteria	k__norank_d__Bacteria	p__Chloroflexi	c__Chloroflexia	o__Kallotenuales	f__AKIW781	g__norank_f__AKIW781	s__uncultured_bacterium_g__norank_f__AKIW781	OTU514	0	0	0	0	0	0	6	0	0	0	0	0	0	0	0	0	0	0	0	0	6
d__Bacteria	k__norank_d__Bacteria	p__Firmicutes	c__Clostridia	o__Lachnospirales	f__Lachnospiraceae	g__Lachnospiraceae_NK4A136_group	s__unclassified_g__Lachnospiraceae_NK4A136_group	OTU195	0	0	0	5	0	0	0	0	0	0	0	0	0	0	0	0	0	0	0	0	5
d__Bacteria	k__norank_d__Bacteria	p__Chloroflexi	c__AD3	o__norank_c__AD3	f__norank_o__norank_c__AD3	g__norank_f__norank_o__norank_c__AD3	s__uncultured_bacterium_g__norank_f__norank_o__norank_c__AD3	OTU573	0	0	0	0	0	0	0	2	0	0	0	0	0	0	0	0	0	0	0	0	2
d__Bacteria	k__norank_d__Bacteria	p__Proteobacteria	c__Alphaproteobacteria	o__Rhizobiales	f__Beijerinckiaceae	g__norank_f__Beijerinckiaceae	s__metagenome_g__norank_f__Beijerinckiaceae	OTU249	0	0	0	4	0	0	0	0	0	0	0	0	0	0	0	0	0	0	0	0	4
d__Bacteria	k__norank_d__Bacteria	p__WS2	c__norank_p__WS2	o__norank_c__norank_p__WS2	f__norank_o__norank_c__norank_p__WS2	g__norank_f__norank_o__norank_c__norank_p__WS2	s__uncultured_Firmicutes_bacterium_g__norank_f__norank_o__norank_c__norank_p__WS2	OTU1109	0	0	0	0	0	0	0	0	0	9	0	0	0	0	0	0	0	0	0	0	9
d__Bacteria	k__norank_d__Bacteria	p__Methylomirabilota	c__Methylomirabilia	o__Rokubacteriales	f__norank_o__Rokubacteriales	g__norank_f__norank_o__Rokubacteriales	s__uncultured_bacterium_g__norank_f__norank_o__Rokubacteriales	OTU1090	0	0	0	0	0	0	0	0	0	4	0	0	0	0	0	0	0	0	0	0	4
d__Bacteria	k__norank_d__Bacteria	p__Myxococcota	c__Polyangia	o__Polyangiales	f__BIrii41	g__norank_f__BIrii41	s__uncultured_bacterium_g__norank_f__BIrii41	OTU790	0	0	0	0	0	0	0	0	8	0	0	0	0	0	0	0	0	0	0	0	8
d__Bacteria	k__norank_d__Bacteria	p__Proteobacteria	c__Alphaproteobacteria	o__Rhizobiales	f__Rhizobiales_Incertae_Sedis	g__Phreatobacter	s__uncultured_bacterium_g__Phreatobacter	OTU442	0	0	0	0	0	0	39	6	5	0	0	0	0	0	0	0	3	5	1	2	61
d__Bacteria	k__norank_d__Bacteria	p__Entotheonellaeota	c__Entotheonellia	o__Entotheonellales	f__Entotheonellaceae	g__norank_f__Entotheonellaceae	s__uncultured_bacterium_g__norank_f__Entotheonellaceae	OTU61	0	0	3	0	0	0	0	0	0	0	0	0	0	0	0	0	0	0	0	0	3
d__Bacteria	k__norank_d__Bacteria	p__Firmicutes	c__Clostridia	o__Oscillospirales	f__Ruminococcaceae	g__CAG-352	s__uncultured_bacterium_g__CAG-352	OTU780	0	0	0	0	0	0	0	1	11	0	0	0	0	0	0	1	0	1	0	0	14
d__Bacteria	k__norank_d__Bacteria	p__WPS-2	c__norank_p__WPS-2	o__norank_c__norank_p__WPS-2	f__norank_o__norank_c__norank_p__WPS-2	g__norank_f__norank_o__norank_c__norank_p__WPS-2	s__hydrothermal_vent_metagenome_g__norank_f__norank_o__norank_c__norank_p__WPS-2	OTU588	0	0	0	0	0	1	0	3	0	0	0	0	0	0	0	0	0	0	0	0	4
d__Bacteria	k__norank_d__Bacteria	p__Firmicutes	c__Bacilli	o__Erysipelotrichales	f__Erysipelatoclostridiaceae	g__Erysipelatoclostridium	s__Clostridium_saccharogumia	OTU1066	0	0	0	0	0	0	0	0	0	15	0	0	0	0	0	0	0	0	0	0	15
d__Bacteria	k__norank_d__Bacteria	p__Actinobacteriota	c__Thermoleophilia	o__Gaiellales	f__norank_o__Gaiellales	g__norank_f__norank_o__Gaiellales	s__unclassified_g__norank_f__norank_o__Gaiellales	OTU787	0	0	0	0	0	0	0	0	40	0	0	0	0	0	0	0	0	3	11	1	55
d__Bacteria	k__norank_d__Bacteria	p__Proteobacteria	c__Alphaproteobacteria	o__Rhizobiales	f__Beijerinckiaceae	g__Roseiarcus	s__uncultured_bacterium_g__Roseiarcus	OTU392	0	0	0	0	0	0	9	0	2	0	0	0	0	0	0	0	0	0	0	3	14
d__Bacteria	k__norank_d__Bacteria	p__Actinobacteriota	c__Actinobacteria	o__Frankiales	f__Sporichthyaceae	g__Candidatus_Planktophila	s__uncultured_bacterium_g__Candidatus_Planktophila	OTU283	0	0	0	0	3	0	0	0	0	0	0	0	0	0	3	0	0	0	0	0	6
d__Bacteria	k__norank_d__Bacteria	p__Chloroflexi	c__TK10	o__norank_c__TK10	f__norank_o__norank_c__TK10	g__norank_f__norank_o__norank_c__TK10	s__unclassified_g__norank_f__norank_o__norank_c__TK10	OTU773	0	0	0	0	0	0	0	0	4	0	0	0	0	0	0	0	0	0	0	0	4
d__Bacteria	k__norank_d__Bacteria	p__Patescibacteria	c__Saccharimonadia	o__Saccharimonadales	f__Saccharimonadaceae	g__TM7a	s__uncultured_bacterium_g__TM7a	OTU590	0	0	0	0	0	0	0	3	0	0	0	0	0	0	0	0	0	0	0	0	3
d__Bacteria	k__norank_d__Bacteria	p__Proteobacteria	c__Alphaproteobacteria	o__Acetobacterales	f__Acetobacteraceae	g__Roseomonas	s__uncultured_Roseomonas_sp._g__Roseomonas	OTU1382	0	0	0	0	0	0	0	0	0	0	0	0	0	0	0	0	0	11	3	0	14
d__Bacteria	k__norank_d__Bacteria	p__Latescibacterota	c__norank_p__Latescibacterota	o__norank_c__norank_p__Latescibacterota	f__norank_o__norank_c__norank_p__Latescibacterota	g__norank_f__norank_o__norank_c__norank_p__Latescibacterota	s__unclassified_g__norank_f__norank_o__norank_c__norank_p__Latescibacterota	OTU1457	0	0	0	0	0	0	0	0	0	0	0	0	0	0	0	0	0	0	5	0	5
d__Bacteria	k__norank_d__Bacteria	p__Firmicutes	c__Clostridia	o__Lachnospirales	f__Lachnospiraceae	g__Blautia	s__Lachnospiraceae_bacterium_28-4	OTU1605	0	0	1	3	0	0	0	0	0	0	0	0	0	0	0	0	0	0	0	3	7
d__Bacteria	k__norank_d__Bacteria	p__Bacteroidota	c__Bacteroidia	o__Sphingobacteriales	f__env.OPS_17	g__norank_f__env.OPS_17	s__uncultured_bacterium_g__norank_f__env.OPS_17	OTU1469	0	0	0	0	0	0	8	0	11	0	0	0	0	0	0	0	8	5	11	0	43
d__Bacteria	k__norank_d__Bacteria	p__Firmicutes	c__Bacilli	o__Erysipelotrichales	f__Erysipelotrichaceae	g__Faecalibaculum	s__uncultured_bacterium_g__Faecalibaculum	OTU1500	0	0	0	0	0	2	37	1	12	9	0	0	0	0	0	0	0	6	21	9	97
d__Bacteria	k__norank_d__Bacteria	p__Bacteroidota	c__Bacteroidia	o__Bacteroidales	f__Prevotellaceae	g__Prevotella	s__uncultured_rumen_bacterium_g__Prevotella	OTU262	0	0	0	10	0	0	0	0	0	0	0	0	0	0	0	0	0	0	0	0	10
d__Bacteria	k__norank_d__Bacteria	p__Firmicutes	c__Clostridia	o__Lachnospirales	f__Lachnospiraceae	g__Agathobacter	s__Eubacterium_rectale_ATCC_33656	OTU1633	0	0	0	0	0	0	0	0	0	0	0	0	0	0	0	0	0	0	2	5	7
d__Bacteria	k__norank_d__Bacteria	p__Actinobacteriota	c__Thermoleophilia	o__Solirubrobacterales	f__Solirubrobacteraceae	g__Parviterribacter	s__uncultured_bacterium_g__Parviterribacter	OTU159	0	0	1	0	0	0	0	0	0	0	0	0	0	0	0	0	0	0	0	0	1
d__Bacteria	k__norank_d__Bacteria	p__Chloroflexi	c__TK10	o__norank_c__TK10	f__norank_o__norank_c__TK10	g__norank_f__norank_o__norank_c__TK10	s__uncultured_bacterium_g__norank_f__norank_o__norank_c__TK10	OTU1617	0	0	0	0	0	0	0	0	0	0	0	0	0	0	0	0	0	0	0	2	2
d__Bacteria	k__norank_d__Bacteria	p__Proteobacteria	c__Alphaproteobacteria	o__Rhizobiales	f__Xanthobacteraceae	g__Pseudolabrys	s__unclassified_g__Pseudolabrys	OTU674	0	0	0	0	0	2	0	1	8	0	0	0	0	0	0	0	0	0	0	2	13
d__Bacteria	k__norank_d__Bacteria	p__Acidobacteriota	c__Vicinamibacteria	o__Vicinamibacterales	f__norank_o__Vicinamibacterales	g__norank_f__norank_o__Vicinamibacterales	s__unclassified_g__norank_f__norank_o__Vicinamibacterales	OTU1031	0	0	0	0	0	0	0	0	0	8	0	0	0	0	0	0	0	0	0	0	8
d__Bacteria	k__norank_d__Bacteria	p__Firmicutes	c__Clostridia	o__Lachnospirales	f__Lachnospiraceae	g__Lachnospiraceae_NK4A136_group	s__uncultured_bacterium_g__Lachnospiraceae_NK4A136_group	OTU1251	0	0	0	8	0	0	0	0	0	0	0	0	0	0	0	0	0	8	0	0	16
d__Bacteria	k__norank_d__Bacteria	p__Proteobacteria	c__Gammaproteobacteria	o__Burkholderiales	f__Nitrosomonadaceae	g__GOUTA6	s__uncultured_bacterium_g__GOUTA6	OTU1124	0	0	0	0	0	0	0	0	0	3	0	0	0	0	0	0	0	0	0	0	3
d__Bacteria	k__norank_d__Bacteria	p__Actinobacteriota	c__Actinobacteria	o__Propionibacteriales	f__Nocardioidaceae	g__Marmoricola	s__Marmoricola_sp._g__Marmoricola	OTU899	0	0	0	3	0	0	0	0	11	1	0	0	0	0	0	0	1	1	2	1	20
d__Bacteria	k__norank_d__Bacteria	p__Actinobacteriota	c__Coriobacteriia	o__Coriobacteriales	f__Eggerthellaceae	g__Eggerthella	s__Eggerthella_lenta	OTU166	0	0	14	0	0	0	0	0	0	0	0	0	0	0	0	0	0	0	0	0	14
d__Bacteria	k__norank_d__Bacteria	p__unclassified_k__norank_d__Bacteria	c__unclassified_k__norank_d__Bacteria	o__unclassified_k__norank_d__Bacteria	f__unclassified_k__norank_d__Bacteria	g__unclassified_k__norank_d__Bacteria	s__unclassified_k__norank_d__Bacteria	OTU486	0	0	0	0	0	0	4	0	0	0	0	0	0	0	0	0	1	0	1	0	6
d__Bacteria	k__norank_d__Bacteria	p__Bacteroidota	c__Bacteroidia	o__Bacteroidales	f__Bacteroidaceae	g__Bacteroides	s__Bacteroides_plebeius	OTU227	53	2	484	147	24	0	0	0	0	0	56	64	94	146	1	0	0	0	0	0	1071
d__Bacteria	k__norank_d__Bacteria	p__Proteobacteria	c__Alphaproteobacteria	o__Acetobacterales	f__Acetobacteraceae	g__norank_f__Acetobacteraceae	s__metagenome_g__norank_f__Acetobacteraceae	OTU754	0	0	0	0	0	0	0	0	14	0	0	0	0	0	0	0	0	0	0	0	14
d__Bacteria	k__norank_d__Bacteria	p__Bacteroidota	c__Ignavibacteria	o__Ignavibacteriales	f__Ignavibacteriaceae	g__Ignavibacterium	s__unclassified_g__Ignavibacterium	OTU420	0	0	0	0	0	0	18	0	0	0	0	0	0	0	0	0	0	0	0	1	19
d__Bacteria	k__norank_d__Bacteria	p__Firmicutes	c__Clostridia	o__Clostridiales	f__Caloramatoraceae	g__Fonticella	s__uncultured_bacterium_g__Fonticella	OTU1302	0	0	0	0	0	0	0	0	0	0	0	0	0	0	0	0	0	4	2	0	6
d__Bacteria	k__norank_d__Bacteria	p__Chloroflexi	c__Anaerolineae	o__Caldilineales	f__Caldilineaceae	g__norank_f__Caldilineaceae	s__unclassified_g__norank_f__Caldilineaceae	OTU1585	0	0	0	0	0	0	0	4	0	0	0	0	0	0	0	0	1	0	0	1	6
d__Bacteria	k__norank_d__Bacteria	p__Bacteroidota	c__Bacteroidia	o__Flavobacteriales	f__Flavobacteriaceae	g__Flavobacterium	s__uncultured_Bacteroidetes_bacterium_g__Flavobacterium	OTU1442	0	0	0	0	0	0	0	0	0	0	0	0	0	0	0	0	0	0	2	0	2
d__Bacteria	k__norank_d__Bacteria	p__Acidobacteriota	c__Vicinamibacteria	o__Vicinamibacterales	f__norank_o__Vicinamibacterales	g__norank_f__norank_o__Vicinamibacterales	s__unclassified_g__norank_f__norank_o__Vicinamibacterales	OTU1290	0	0	0	0	0	0	0	0	0	3	0	0	0	0	0	0	0	2	0	7	12
d__Bacteria	k__norank_d__Bacteria	p__Chloroflexi	c__Chloroflexia	o__Thermomicrobiales	f__JG30-KF-CM45	g__norank_f__JG30-KF-CM45	s__unclassified_g__norank_f__JG30-KF-CM45	OTU1272	0	0	0	0	0	0	0	0	0	0	0	0	0	0	0	0	0	7	0	0	7
d__Bacteria	k__norank_d__Bacteria	p__Chloroflexi	c__Ktedonobacteria	o__Ktedonobacterales	f__JG30-KF-AS9	g__norank_f__JG30-KF-AS9	s__uncultured_bacterium_g__norank_f__JG30-KF-AS9	OTU549	0	0	0	0	0	0	19	0	22	1	0	0	0	0	0	0	0	0	0	0	42
d__Bacteria	k__norank_d__Bacteria	p__Firmicutes	c__Clostridia	o__Oscillospirales	f__Butyricicoccaceae	g__Butyricicoccus	s__uncultured_bacterium_g__Butyricicoccus	OTU717	0	0	0	0	0	0	0	0	4	0	0	0	2	3	0	0	0	0	0	0	9
d__Bacteria	k__norank_d__Bacteria	p__Proteobacteria	c__Gammaproteobacteria	o__Burkholderiales	f__TRA3-20	g__norank_f__TRA3-20	s__unclassified_g__norank_f__TRA3-20	OTU1185	0	0	0	0	0	0	0	0	0	0	0	0	0	4	0	0	0	2	1	0	7
d__Bacteria	k__norank_d__Bacteria	p__Proteobacteria	c__Alphaproteobacteria	o__Rhodobacterales	f__Rhodobacteraceae	g__unclassified_f__Rhodobacteraceae	s__unclassified_f__Rhodobacteraceae	OTU1070	0	0	0	0	0	0	0	0	0	5	0	0	0	0	0	0	0	0	0	0	5
d__Bacteria	k__norank_d__Bacteria	p__Proteobacteria	c__Gammaproteobacteria	o__Cellvibrionales	f__Halieaceae	g__OM60NOR5_clade	s__metagenome_g__OM60NOR5_clade	OTU1415	0	0	0	0	0	0	0	0	0	0	0	0	0	0	0	0	0	0	2	0	2
d__Bacteria	k__norank_d__Bacteria	p__Proteobacteria	c__Alphaproteobacteria	o__Elsterales	f__norank_o__Elsterales	g__norank_f__norank_o__Elsterales	s__uncultured_Alphaproteobacteria_bacterium_g__norank_f__norank_o__Elsterales	OTU1622	0	0	0	0	0	0	0	0	0	0	0	0	0	0	0	0	0	0	0	4	4
d__Bacteria	k__norank_d__Bacteria	p__Acidobacteriota	c__Vicinamibacteria	o__Vicinamibacterales	f__Vicinamibacteraceae	g__norank_f__Vicinamibacteraceae	s__unclassified_g__norank_f__Vicinamibacteraceae	OTU827	0	0	0	0	0	0	0	0	4	0	0	0	0	0	0	0	0	0	0	0	4
d__Bacteria	k__norank_d__Bacteria	p__Proteobacteria	c__Alphaproteobacteria	o__Micropepsales	f__Micropepsaceae	g__norank_f__Micropepsaceae	s__uncultured_Alphaproteobacteria_bacterium_g__norank_f__Micropepsaceae	OTU1526	0	0	0	0	0	0	0	0	0	0	0	0	0	0	0	0	0	0	3	0	3
d__Bacteria	k__norank_d__Bacteria	p__Gemmatimonadota	c__S0134_terrestrial_group	o__norank_c__S0134_terrestrial_group	f__norank_o__norank_c__S0134_terrestrial_group	g__norank_f__norank_o__norank_c__S0134_terrestrial_group	s__uncultured_bacterium_g__norank_f__norank_o__norank_c__S0134_terrestrial_group	OTU900	0	0	0	0	0	0	0	0	6	0	0	0	0	0	0	0	0	0	0	0	6
d__Bacteria	k__norank_d__Bacteria	p__Proteobacteria	c__Gammaproteobacteria	o__Ga0077536	f__norank_o__Ga0077536	g__norank_f__norank_o__Ga0077536	s__unclassified_g__norank_f__norank_o__Ga0077536	OTU484	0	0	0	0	0	0	7	0	0	0	0	0	0	0	0	0	0	0	0	0	7
d__Bacteria	k__norank_d__Bacteria	p__Firmicutes	c__Clostridia	o__Christensenellales	f__Christensenellaceae	g__Christensenellaceae_R-7_group	s__unclassified_g__Christensenellaceae_R-7_group	OTU210	0	0	0	4	0	0	0	0	0	0	0	0	0	0	0	0	0	0	0	0	4
d__Bacteria	k__norank_d__Bacteria	p__Firmicutes	c__Clostridia	o__Lachnospirales	f__Lachnospiraceae	g__Lachnospiraceae_NK4B4_group	s__uncultured_bacterium_g__Lachnospiraceae_NK4B4_group	OTU185	0	0	0	12	0	0	0	0	0	0	0	0	0	0	0	0	0	0	0	0	12
d__Bacteria	k__norank_d__Bacteria	p__Chloroflexi	c__TK10	o__norank_c__TK10	f__norank_o__norank_c__TK10	g__norank_f__norank_o__norank_c__TK10	s__uncultured_soil_bacterium_g__norank_f__norank_o__norank_c__TK10	OTU1044	0	0	12	0	0	1	0	0	0	13	0	0	0	0	0	0	0	0	4	0	30
d__Bacteria	k__norank_d__Bacteria	p__Chloroflexi	c__Chloroflexia	o__Chloroflexales	f__Roseiflexaceae	g__norank_f__Roseiflexaceae	s__uncultured_bacterium_g__norank_f__Roseiflexaceae	OTU757	0	0	0	0	0	0	0	0	7	0	0	0	0	0	0	0	0	0	0	0	7
d__Bacteria	k__norank_d__Bacteria	p__Proteobacteria	c__Alphaproteobacteria	o__Rhizobiales	f__Beijerinckiaceae	g__Microvirga	s__unclassified_g__Microvirga	OTU987	0	0	0	0	2	0	0	0	0	12	0	0	0	0	0	0	0	1	0	0	15
d__Bacteria	k__norank_d__Bacteria	p__Proteobacteria	c__Alphaproteobacteria	o__norank_c__Alphaproteobacteria	f__norank_o__norank_c__Alphaproteobacteria	g__norank_f__norank_o__norank_c__Alphaproteobacteria	s__uncultured_actinobacterium_g__norank	OTU730	0	0	0	1	0	0	0	0	2	0	1	4	1	5	0	0	0	2	2	0	18
d__Bacteria	k__norank_d__Bacteria	p__Bacteroidota	c__Kryptonia	o__Kryptoniales	f__BSV26	g__norank_f__BSV26	s__uncultured_soil_bacterium_g__norank_f__BSV26	OTU432	0	0	0	0	0	0	23	0	0	0	0	0	0	0	0	0	0	2	0	0	25
d__Bacteria	k__norank_d__Bacteria	p__Planctomycetota	c__Planctomycetes	o__Isosphaerales	f__Isosphaeraceae	g__norank_f__Isosphaeraceae	s__unclassified_g__norank_f__Isosphaeraceae	OTU1399	0	0	0	0	0	0	0	0	0	0	0	0	0	0	0	0	1	1	0	0	2
d__Bacteria	k__norank_d__Bacteria	p__Firmicutes	c__Bacilli	o__Bacillales	f__Bacillaceae	g__Aeribacillus	s__Aeribacillus_pallidus_g__Aeribacillus	OTU100	0	0	6	0	0	0	0	0	0	0	0	0	0	0	0	0	0	0	0	0	6
d__Bacteria	k__norank_d__Bacteria	p__unclassified_k__norank_d__Bacteria	c__unclassified_k__norank_d__Bacteria	o__unclassified_k__norank_d__Bacteria	f__unclassified_k__norank_d__Bacteria	g__unclassified_k__norank_d__Bacteria	s__unclassified_k__norank_d__Bacteria	OTU595	0	0	0	0	0	0	0	6	0	0	0	0	0	0	0	0	0	0	0	0	6
d__Bacteria	k__norank_d__Bacteria	p__Myxococcota	c__Polyangia	o__Polyangiales	f__Polyangiaceae	g__Pajaroellobacter	s__unclassified_g__Pajaroellobacter	OTU995	0	0	0	0	0	0	0	0	4	6	0	0	0	0	0	0	0	0	0	0	10
d__Bacteria	k__norank_d__Bacteria	p__Acidobacteriota	c__Blastocatellia	o__Pyrinomonadales	f__Pyrinomonadaceae	g__RB41	s__unclassified_g__RB41	OTU1397	0	0	0	0	0	0	0	0	0	0	0	0	0	0	0	0	0	12	0	0	12
d__Bacteria	k__norank_d__Bacteria	p__Acidobacteriota	c__Aminicenantia	o__Aminicenantales	f__norank_o__Aminicenantales	g__norank_f__norank_o__Aminicenantales	s__uncultured_Desulfovibrio_sp._g__norank_f__norank	OTU958	0	0	0	0	0	0	0	0	0	5	0	0	0	0	0	0	0	0	0	0	5
d__Bacteria	k__norank_d__Bacteria	p__Firmicutes	c__Bacilli	o__Bacillales	f__Bacillaceae	g__Bacillus	s__unclassified_g__Bacillus	OTU845	0	0	0	0	0	0	0	0	4	0	0	0	0	0	0	0	0	0	0	0	4
d__Bacteria	k__norank_d__Bacteria	p__Desulfobacterota	c__Desulfuromonadia	o__Geobacterales	f__Geobacteraceae	g__norank_f__Geobacteraceae	s__uncultured_bacterium_g__norank_f__Geobacteraceae	OTU668	0	0	0	0	0	0	0	0	2	0	0	0	0	0	0	0	0	0	0	0	2
d__Bacteria	k__norank_d__Bacteria	p__Acidobacteriota	c__Vicinamibacteria	o__Vicinamibacterales	f__Vicinamibacteraceae	g__norank_f__Vicinamibacteraceae	s__unclassified_g__norank_f__Vicinamibacteraceae	OTU766	0	0	0	0	0	0	0	0	3	0	0	0	0	0	0	0	0	0	0	0	3
d__Bacteria	k__norank_d__Bacteria	p__Proteobacteria	c__Alphaproteobacteria	o__Paracaedibacterales	f__Paracaedibacteraceae	g__norank_f__Paracaedibacteraceae	s__uncultured_bacterium_g__norank_f__Paracaedibacteraceae	OTU1443	0	0	0	0	0	0	0	0	0	0	0	0	0	0	0	0	3	0	2	0	5
d__Bacteria	k__norank_d__Bacteria	p__Proteobacteria	c__Gammaproteobacteria	o__Burkholderiales	f__Alcaligenaceae	g__Achromobacter	s__unclassified_g__Achromobacter	OTU95	0	0	2	1	2	0	0	0	1	0	0	0	1	0	0	0	0	0	1	0	8
d__Bacteria	k__norank_d__Bacteria	p__unclassified_k__norank_d__Bacteria	c__unclassified_k__norank_d__Bacteria	o__unclassified_k__norank_d__Bacteria	f__unclassified_k__norank_d__Bacteria	g__unclassified_k__norank_d__Bacteria	s__unclassified_k__norank_d__Bacteria	OTU1269	0	0	0	0	0	0	0	0	0	0	0	0	0	0	0	0	0	0	1	0	1
d__Bacteria	k__norank_d__Bacteria	p__Desulfobacterota	c__Syntrophobacteria	o__Syntrophobacterales	f__Syntrophobacteraceae	g__Syntrophobacter	s__uncultured_delta_proteobacterium_g__Syntrophobacter	OTU1540	0	0	0	0	0	0	0	0	0	0	0	0	0	0	0	0	0	0	4	0	4
d__Bacteria	k__norank_d__Bacteria	p__Bacteroidota	c__Bacteroidia	o__Chitinophagales	f__Chitinophagaceae	g__Edaphobaculum	s__uncultured_soil_bacterium_g__Edaphobaculum	OTU714	0	0	0	0	0	1	0	0	2	0	0	0	0	0	0	0	0	0	0	0	3
d__Bacteria	k__norank_d__Bacteria	p__Bacteroidota	c__Bacteroidia	o__Chitinophagales	f__Chitinophagaceae	g__unclassified_f__Chitinophagaceae	s__unclassified_f__Chitinophagaceae	OTU1327	0	0	0	0	0	0	0	0	0	0	0	0	0	0	0	0	0	2	2	0	4
d__Bacteria	k__norank_d__Bacteria	p__Cyanobacteria	c__Cyanobacteriia	o__Chloroplast	f__norank_o__Chloroplast	g__norank_f__norank_o__Chloroplast	s__Chlorophyta_symbiont_of_Lubomirskia_sp.	OTU1086	0	0	0	0	0	0	0	0	0	9	0	0	0	0	0	0	0	0	0	0	9
d__Bacteria	k__norank_d__Bacteria	p__Verrucomicrobiota	c__Omnitrophia	o__Omnitrophales	f__norank_o__Omnitrophales	g__norank_f__norank_o__Omnitrophales	s__uncultured_beta_proteobacterium_g__norank	OTU1385	0	0	0	0	0	0	0	1	0	0	0	0	0	0	0	0	0	3	0	3	7
d__Bacteria	k__norank_d__Bacteria	p__Actinobacteriota	c__Thermoleophilia	o__Gaiellales	f__norank_o__Gaiellales	g__norank_f__norank_o__Gaiellales	s__unclassified_g__norank_f__norank_o__Gaiellales	OTU849	0	0	0	0	0	0	0	0	2	0	0	0	0	0	0	0	0	0	0	0	2
d__Bacteria	k__norank_d__Bacteria	p__Myxococcota	c__Polyangia	o__Haliangiales	f__Haliangiaceae	g__Haliangium	s__uncultured_bacterium_g__Haliangium	OTU907	0	0	0	0	0	0	0	0	8	0	0	0	0	0	0	0	0	0	0	0	8
d__Bacteria	k__norank_d__Bacteria	p__Verrucomicrobiota	c__Verrucomicrobiae	o__Chthoniobacterales	f__Chthoniobacteraceae	g__Chthoniobacter	s__uncultured_Verrucomicrobia_bacterium_g__Chthoniobacter	OTU1288	0	0	0	0	0	0	0	0	0	0	0	0	0	0	0	0	0	3	0	0	3
d__Bacteria	k__norank_d__Bacteria	p__unclassified_k__norank_d__Bacteria	c__unclassified_k__norank_d__Bacteria	o__unclassified_k__norank_d__Bacteria	f__unclassified_k__norank_d__Bacteria	g__unclassified_k__norank_d__Bacteria	s__unclassified_k__norank_d__Bacteria	OTU1405	0	0	0	0	0	0	0	0	0	0	0	0	0	0	0	0	0	0	2	0	2
d__Bacteria	k__norank_d__Bacteria	p__Chloroflexi	c__Anaerolineae	o__SBR1031	f__A4b	g__OLB13	s__uncultured_bacterium_g__OLB13	OTU928	0	0	14	0	0	0	0	0	0	7	0	0	0	0	0	0	0	0	0	0	21
d__Bacteria	k__norank_d__Bacteria	p__unclassified_k__norank_d__Bacteria	c__unclassified_k__norank_d__Bacteria	o__unclassified_k__norank_d__Bacteria	f__unclassified_k__norank_d__Bacteria	g__unclassified_k__norank_d__Bacteria	s__unclassified_k__norank_d__Bacteria	OTU1407	0	0	0	0	0	0	0	0	0	0	0	0	0	0	0	0	0	0	3	0	3
d__Bacteria	k__norank_d__Bacteria	p__Firmicutes	c__Clostridia	o__Lachnospirales	f__Lachnospiraceae	g__unclassified_f__Lachnospiraceae	s__unclassified_f__Lachnospiraceae	OTU184	0	0	0	9	0	0	0	0	0	0	0	0	0	0	0	0	0	0	0	0	9
d__Bacteria	k__norank_d__Bacteria	p__Desulfobacterota	c__Syntrophia	o__Syntrophales	f__Syntrophaceae	g__Syntrophus	s__uncultured_bacterium_g__Syntrophus	OTU1446	0	0	0	0	0	0	0	0	3	0	0	0	0	0	0	0	0	1	3	0	7
d__Bacteria	k__norank_d__Bacteria	p__Firmicutes	c__Clostridia	o__Caldicoprobacterales	f__Caldicoprobacteraceae	g__Caldicoprobacter	s__uncultured_bacterium_g__Caldicoprobacter	OTU1491	0	0	0	0	0	0	0	0	0	0	0	0	0	0	0	0	0	0	11	0	11
d__Bacteria	k__norank_d__Bacteria	p__Proteobacteria	c__Gammaproteobacteria	o__Methylococcales	f__Methylococcaceae	g__Methyloparacoccus	s__unclassified_g__Methyloparacoccus	OTU965	0	0	0	0	0	0	0	0	0	2	0	0	0	0	0	0	0	0	0	0	2
d__Bacteria	k__norank_d__Bacteria	p__Proteobacteria	c__Gammaproteobacteria	o__Methylococcales	f__Methylomonadaceae	g__Methylomicrobium	s__uncultured_gamma_proteobacterium_g__Methylomicrobium	OTU1474	0	0	0	0	0	0	0	0	0	0	0	0	0	0	0	0	2	0	3	0	5
d__Bacteria	k__norank_d__Bacteria	p__Actinobacteriota	c__Thermoleophilia	o__Solirubrobacterales	f__Solirubrobacteraceae	g__Solirubrobacter	s__uncultured_bacterium_g__Solirubrobacter	OTU948	0	0	0	0	0	0	0	0	12	6	0	0	0	0	0	0	0	0	0	0	18
d__Bacteria	k__norank_d__Bacteria	p__Patescibacteria	c__Saccharimonadia	o__Saccharimonadales	f__norank_o__Saccharimonadales	g__norank_f__norank_o__Saccharimonadales	s__unclassified_g__norank_f__norank_o__Saccharimonadales	OTU1607	0	0	0	0	0	0	0	0	0	0	0	0	0	0	0	0	0	3	0	25	28
d__Bacteria	k__norank_d__Bacteria	p__Firmicutes	c__Clostridia	o__Peptostreptococcales-Tissierellales	f__Peptostreptococcaceae	g__Romboutsia	s__Romboutsia_ilealis	OTU1104	0	0	0	0	0	1	17	4	17	4	0	0	0	0	0	0	0	0	1	4	48
d__Bacteria	k__norank_d__Bacteria	p__Bacteroidota	c__Bacteroidia	o__Chitinophagales	f__Chitinophagaceae	g__Ferruginibacter	s__uncultured_soil_bacterium_g__Ferruginibacter	OTU1011	0	0	0	0	0	0	0	0	0	3	0	0	0	0	0	0	0	0	0	0	3
d__Bacteria	k__norank_d__Bacteria	p__Acidobacteriota	c__Thermoanaerobaculia	o__Thermoanaerobaculales	f__Thermoanaerobaculaceae	g__Subgroup_10	s__uncultured_prokaryote_g__Subgroup_10	OTU347	0	0	0	0	0	1	0	0	0	0	0	0	0	0	0	0	6	1	1	1	10
d__Bacteria	k__norank_d__Bacteria	p__Proteobacteria	c__Alphaproteobacteria	o__norank_c__Alphaproteobacteria	f__norank_o__norank_c__Alphaproteobacteria	g__norank_f__norank_o__norank_c__Alphaproteobacteria	s__unclassified_g__norank_f__norank_o__norank_c__Alphaproteobacteria	OTU709	0	0	0	0	0	0	0	0	7	0	0	0	0	0	0	0	0	0	0	1	8
d__Bacteria	k__norank_d__Bacteria	p__Bacteroidota	c__Bacteroidia	o__Chitinophagales	f__Chitinophagaceae	g__Ferruginibacter	s__uncultured_bacterium_g__Ferruginibacter	OTU1503	0	0	0	0	0	1	0	0	0	0	0	0	0	0	0	0	2	0	1	0	4
d__Bacteria	k__norank_d__Bacteria	p__Proteobacteria	c__Gammaproteobacteria	o__Oceanospirillales	f__Halomonadaceae	g__Cobetia	s__Cobetia_marina_g__Cobetia	OTU1250	0	0	0	0	0	0	0	0	7	126	0	0	0	0	0	0	1	0	1	0	135
d__Bacteria	k__norank_d__Bacteria	p__Bacteroidota	c__Bacteroidia	o__Flavobacteriales	f__NS9_marine_group	g__norank_f__NS9_marine_group	s__metagenome_g__norank_f__NS9_marine_group	OTU78	0	0	7	0	0	0	0	0	0	3	0	0	0	0	0	0	0	0	0	0	10
d__Bacteria	k__norank_d__Bacteria	p__Desulfobacterota	c__Syntrophorhabdia	o__Syntrophorhabdales	f__Syntrophorhabdaceae	g__Syntrophorhabdus	s__uncultured_bacterium_g__Syntrophorhabdus	OTU1258	0	0	0	0	0	0	0	0	0	3	0	0	0	0	0	0	0	4	0	0	7
d__Bacteria	k__norank_d__Bacteria	p__Firmicutes	c__Bacilli	o__Thermoactinomycetales	f__Thermoactinomycetaceae	g__Kroppenstedtia	s__unclassified_g__Kroppenstedtia	OTU856	0	0	0	0	0	0	0	0	3	0	0	0	0	0	0	0	0	0	0	0	3
d__Bacteria	k__norank_d__Bacteria	p__Myxococcota	c__Polyangia	o__Polyangiales	f__Polyangiaceae	g__Pajaroellobacter	s__uncultured_bacterium_g__Pajaroellobacter	OTU401	0	0	0	0	0	0	9	0	0	0	0	0	0	0	0	0	0	0	0	0	9
d__Bacteria	k__norank_d__Bacteria	p__Bacteroidota	c__Bacteroidia	o__Sphingobacteriales	f__Sphingobacteriaceae	g__Sphingobacterium	s__Sphingobacterium_thermophilum	OTU1213	0	0	0	0	0	0	0	0	0	0	0	0	0	0	4	0	0	0	0	0	4
d__Bacteria	k__norank_d__Bacteria	p__Actinobacteriota	c__Thermoleophilia	o__Gaiellales	f__norank_o__Gaiellales	g__norank_f__norank_o__Gaiellales	s__unclassified_g__norank_f__norank_o__Gaiellales	OTU661	0	0	0	0	0	0	0	0	10	15	0	0	0	0	0	0	0	0	0	0	25
d__Bacteria	k__norank_d__Bacteria	p__Proteobacteria	c__Alphaproteobacteria	o__Acetobacterales	f__Acetobacteraceae	g__unclassified_f__Acetobacteraceae	s__unclassified_f__Acetobacteraceae	OTU454	0	0	0	0	0	0	7	0	0	0	0	0	0	0	0	0	0	0	0	0	7
d__Bacteria	k__norank_d__Bacteria	p__Firmicutes	c__Negativicutes	o__Veillonellales-Selenomonadales	f__Sporomusaceae	g__Anaeromusa-Anaeroarcus	s__uncultured_bacterium_g__Anaeromusa-Anaeroarcus	OTU1139	0	0	0	0	0	0	0	0	0	7	0	0	0	0	0	0	0	0	0	0	7
d__Bacteria	k__norank_d__Bacteria	p__Bacteroidota	c__Bacteroidia	o__Bacteroidales	f__Muribaculaceae	g__norank_f__Muribaculaceae	s__uncultured_Bacteroidales_bacterium_g__norank_f__Muribaculaceae	OTU1610	0	0	0	0	0	0	0	0	0	0	0	0	0	0	0	0	0	0	0	7	7
d__Bacteria	k__norank_d__Bacteria	p__Firmicutes	c__Clostridia	o__Lachnospirales	f__Lachnospiraceae	g__Shuttleworthia	s__uncultured_bacterium_g__Shuttleworthia	OTU84	3	0	10	0	0	0	0	0	0	0	0	0	0	0	0	0	0	0	0	6	19
d__Bacteria	k__norank_d__Bacteria	p__Proteobacteria	c__Gammaproteobacteria	o__Pseudomonadales	f__Moraxellaceae	g__norank_f__Moraxellaceae	s__metagenome_g__norank_f__Moraxellaceae	OTU805	0	0	0	0	0	0	0	0	4	0	0	0	0	0	0	0	0	0	0	0	4
d__Bacteria	k__norank_d__Bacteria	p__Myxococcota	c__Polyangia	o__mle1-27	f__norank_o__mle1-27	g__norank_f__norank_o__mle1-27	s__uncultured_bacterium_mle1-27	OTU395	0	0	0	0	0	0	41	0	0	0	0	0	0	0	0	0	0	0	0	0	41
d__Bacteria	k__norank_d__Bacteria	p__Verrucomicrobiota	c__Verrucomicrobiae	o__Pedosphaerales	f__Pedosphaeraceae	g__norank_f__Pedosphaeraceae	s__unclassified_g__norank_f__Pedosphaeraceae	OTU778	0	0	0	0	0	0	0	0	2	0	0	0	0	0	0	0	0	0	0	0	2
d__Bacteria	k__norank_d__Bacteria	p__Bacteroidota	c__Bacteroidia	o__Cytophagales	f__Microscillaceae	g__norank_f__Microscillaceae	s__unclassified_g__norank_f__Microscillaceae	OTU687	0	0	0	0	0	0	0	0	9	0	0	0	0	0	0	0	0	0	0	0	9
d__Bacteria	k__norank_d__Bacteria	p__Verrucomicrobiota	c__Verrucomicrobiae	o__Pedosphaerales	f__Pedosphaeraceae	g__ADurb.Bin063-1	s__unclassified_g__ADurb.Bin063-1	OTU920	0	0	0	0	0	0	0	0	4	0	0	0	0	0	0	0	0	2	0	0	6
d__Bacteria	k__norank_d__Bacteria	p__Verrucomicrobiota	c__Verrucomicrobiae	o__Opitutales	f__Opitutaceae	g__Lacunisphaera	s__uncultured_bacterium_g__Lacunisphaera	OTU611	0	0	0	0	0	0	0	2	2	0	0	0	0	1	0	0	0	0	0	0	5
d__Bacteria	k__norank_d__Bacteria	p__Firmicutes	c__Clostridia	o__Oscillospirales	f__Ruminococcaceae	g__unclassified_f__Ruminococcaceae	s__unclassified_f__Ruminococcaceae	OTU230	0	0	0	15	0	0	0	0	0	0	0	0	0	0	0	0	0	0	0	0	15
d__Bacteria	k__norank_d__Bacteria	p__Chloroflexi	c__Ktedonobacteria	o__Ktedonobacterales	f__JG30-KF-AS9	g__norank_f__JG30-KF-AS9	s__uncultured_bacterium_g__norank_f__JG30-KF-AS9	OTU723	0	0	0	0	0	0	0	0	2	0	0	0	0	0	0	0	0	0	0	1	3
d__Bacteria	k__norank_d__Bacteria	p__Chloroflexi	c__Ktedonobacteria	o__Ktedonobacterales	f__JG30-KF-AS9	g__norank_f__JG30-KF-AS9	s__uncultured_bacterium_g__norank_f__JG30-KF-AS9	OTU720	0	0	0	0	0	0	0	0	4	0	0	0	0	0	0	0	0	0	0	0	4
d__Bacteria	k__norank_d__Bacteria	p__Chloroflexi	c__Ktedonobacteria	o__Ktedonobacterales	f__JG30-KF-AS9	g__norank_f__JG30-KF-AS9	s__uncultured_bacterium_g__norank_f__JG30-KF-AS9	OTU721	0	0	0	0	0	0	0	0	5	0	0	0	0	0	0	0	0	0	0	0	5
d__Bacteria	k__norank_d__Bacteria	p__Proteobacteria	c__Alphaproteobacteria	o__Rhodobacterales	f__Rhodobacteraceae	g__Gemmobacter	s__unclassified_g__Gemmobacter	OTU1203	0	0	12	0	0	1	7	10	0	3	0	0	0	0	9	0	1	1	11	0	55
d__Bacteria	k__norank_d__Bacteria	p__Firmicutes	c__Clostridia	o__Clostridia_vadinBB60_group	f__norank_o__Clostridia_vadinBB60_group	g__norank_f__norank_o__Clostridia_vadinBB60_group	s__unclassified_g__norank_f__norank_o__Clostridia_vadinBB60_group	OTU176	0	0	0	13	0	0	0	0	0	0	0	0	0	0	0	0	0	0	0	0	13
d__Bacteria	k__norank_d__Bacteria	p__Proteobacteria	c__Gammaproteobacteria	o__Xanthomonadales	f__Xanthomonadaceae	g__Stenotrophomonas	s__Stenotrophomonas_nitritireducens	OTU1192	0	0	2	0	0	0	26	3	8	9	0	0	0	0	7	0	0	12	6	0	73
d__Bacteria	k__norank_d__Bacteria	p__Planctomycetota	c__Pla4_lineage	o__norank_c__Pla4_lineage	f__norank_o__norank_c__Pla4_lineage	g__norank_f__norank_o__norank_c__Pla4_lineage	s__unclassified_g__norank_f__norank_o__norank_c__Pla4_lineage	OTU791	0	0	0	0	0	0	0	0	4	0	0	0	0	0	0	0	0	0	0	0	4
d__Bacteria	k__norank_d__Bacteria	p__Proteobacteria	c__Gammaproteobacteria	o__Burkholderiales	f__Comamonadaceae	g__Curvibacter	s__uncultured_bacterium_g__Curvibacter	OTU278	11	3	51	62	23	0	21	0	0	0	0	0	2	0	1	0	0	2	0	0	176
d__Bacteria	k__norank_d__Bacteria	p__Proteobacteria	c__Gammaproteobacteria	o__Pseudomonadales	f__Moraxellaceae	g__Perlucidibaca	s__uncultured_bacterium_g__Perlucidibaca	OTU1422	0	0	0	0	0	0	0	1	0	0	0	0	0	0	0	0	0	0	1	1	3
d__Bacteria	k__norank_d__Bacteria	p__Firmicutes	c__Bacilli	o__Alicyclobacillales	f__Alicyclobacillaceae	g__Tumebacillus	s__Tumebacillus_permanentifrigoris	OTU1445	0	0	0	0	0	0	0	0	0	0	0	0	0	0	0	0	0	0	2	0	2
d__Bacteria	k__norank_d__Bacteria	p__Firmicutes	c__Bacilli	o__Lactobacillales	f__Carnobacteriaceae	g__Carnobacterium	s__Carnobacterium_inhibens_subsp._inhibens_DSM_13024	OTU172	0	4	5	0	0	0	0	0	0	0	0	0	0	0	0	0	0	0	0	0	9
d__Bacteria	k__norank_d__Bacteria	p__Bacteroidota	c__Ignavibacteria	o__Ignavibacteriales	f__Ignavibacteriaceae	g__Ignavibacterium	s__uncultured_bacterium_g__Ignavibacterium	OTU1262	0	0	0	0	0	0	0	0	0	0	0	0	0	0	0	0	0	6	0	0	6
d__Bacteria	k__norank_d__Bacteria	p__Bdellovibrionota	c__Oligoflexia	o__0319-6G20	f__norank_o__0319-6G20	g__norank_f__norank_o__0319-6G20	s__bacterium_enrichment_culture_clone_B1262011	OTU934	0	0	0	0	0	0	0	0	0	6	0	0	0	0	0	0	0	0	0	0	6
d__Bacteria	k__norank_d__Bacteria	p__Chloroflexi	c__Ktedonobacteria	o__Ktedonobacterales	f__JG30-KF-AS9	g__norank_f__JG30-KF-AS9	s__unclassified_g__norank_f__JG30-KF-AS9	OTU862	0	0	0	0	0	0	0	0	5	0	0	0	0	0	0	0	0	0	0	0	5
d__Bacteria	k__norank_d__Bacteria	p__Desulfobacterota	c__norank_p__Desulfobacterota	o__norank_c__norank_p__Desulfobacterota	f__norank_o__norank_c__norank_p__Desulfobacterota	g__norank_f__norank_o__norank_c__norank_p__Desulfobacterota	s__unclassified_g__norank_f__norank_o__norank_c__norank_p__Desulfobacterota	OTU1261	0	0	0	0	0	0	0	0	0	0	0	0	0	0	0	0	0	5	0	0	5
d__Bacteria	k__norank_d__Bacteria	p__Bdellovibrionota	c__Bdellovibrionia	o__Bdellovibrionales	f__Bdellovibrionaceae	g__OM27_clade	s__uncultured_bacterium_g__OM27_clade	OTU1249	0	0	0	0	0	1	23	2	0	0	0	0	0	0	0	2	26	0	5	0	59
d__Bacteria	k__norank_d__Bacteria	p__Firmicutes	c__Bacilli	o__Bacillales	f__Bacillaceae	g__Bacillus	s__Bacillus_subtilis_subsp._subtilis_str._168	OTU1484	0	0	0	0	0	0	0	1	0	1	0	0	0	0	0	0	0	0	3	0	5
d__Bacteria	k__norank_d__Bacteria	p__Actinobacteriota	c__Actinobacteria	o__Micrococcales	f__Dermabacteraceae	g__Brachybacterium	s__uncultured_bacterium_g__Brachybacterium	OTU602	0	0	0	0	0	0	0	5	0	0	0	0	0	0	0	0	0	0	0	1	6
d__Bacteria	k__norank_d__Bacteria	p__Proteobacteria	c__Gammaproteobacteria	o__Competibacterales	f__Competibacteraceae	g__Candidatus_Competibacter	s__metagenome_g__Candidatus_Competibacter	OTU1613	0	0	0	0	0	3	0	0	0	1	0	0	0	0	0	0	0	0	0	3	7
d__Bacteria	k__norank_d__Bacteria	p__Chloroflexi	c__KD4-96	o__norank_c__KD4-96	f__norank_o__norank_c__KD4-96	g__norank_f__norank_o__norank_c__KD4-96	s__uncultured_bacterium_g__norank_f__norank_o__norank_c__KD4-96	OTU631	0	0	14	0	0	0	6	2	1	8	0	0	0	0	0	1	2	6	7	2	49
d__Bacteria	k__norank_d__Bacteria	p__Myxococcota	c__Polyangia	o__Haliangiales	f__Haliangiaceae	g__Haliangium	s__uncultured_bacterium_g__Haliangium	OTU8	3	0	0	0	7	0	0	0	3	0	0	0	0	0	0	0	0	0	0	0	13
d__Bacteria	k__norank_d__Bacteria	p__Bacteroidota	c__Bacteroidia	o__Sphingobacteriales	f__NS11-12_marine_group	g__norank_f__NS11-12_marine_group	s__unclassified_g__norank_f__NS11-12_marine_group	OTU413	0	0	0	0	0	1	41	0	0	0	0	0	0	0	0	0	0	0	0	0	42
d__Bacteria	k__norank_d__Bacteria	p__Firmicutes	c__Clostridia	o__Peptostreptococcales-Tissierellales	f__norank_o__Peptostreptococcales-Tissierellales	g__Tissierella	s__unclassified_g__Tissierella	OTU986	0	0	0	0	0	0	0	0	0	16	0	0	0	0	0	0	0	0	0	0	16
d__Bacteria	k__norank_d__Bacteria	p__Chloroflexi	c__Anaerolineae	o__C10-SB1A	f__norank_o__C10-SB1A	g__norank_f__norank_o__C10-SB1A	s__metagenome_g__norank_f__norank_o__C10-SB1A	OTU1277	0	0	0	0	0	0	0	6	0	0	0	0	0	0	0	0	1	6	0	0	13
d__Bacteria	k__norank_d__Bacteria	p__Firmicutes	c__Clostridia	o__Oscillospirales	f__Ruminococcaceae	g__norank_f__Ruminococcaceae	s__unclassified_g__norank_f__Ruminococcaceae	OTU1143	0	0	0	0	0	0	0	0	0	0	2	0	2	0	0	0	0	0	0	0	4
d__Bacteria	k__norank_d__Bacteria	p__Proteobacteria	c__Gammaproteobacteria	o__Steroidobacterales	f__Steroidobacteraceae	g__Steroidobacter	s__unclassified_g__Steroidobacter	OTU1344	0	0	0	0	0	0	0	0	0	0	0	0	0	0	0	0	0	8	0	0	8
d__Bacteria	k__norank_d__Bacteria	p__Firmicutes	c__Clostridia	o__Christensenellales	f__Christensenellaceae	g__Christensenellaceae_R-7_group	s__bacterium_enrichment_culture_clone_DPF35	OTU722	0	0	0	0	0	0	0	0	3	0	0	0	0	0	0	1	0	0	0	2	6
d__Bacteria	k__norank_d__Bacteria	p__Verrucomicrobiota	c__Verrucomicrobiae	o__Verrucomicrobiales	f__Verrucomicrobiaceae	g__norank_f__Verrucomicrobiaceae	s__unclassified_g__norank_f__Verrucomicrobiaceae	OTU19	0	3	0	0	0	0	0	0	0	0	0	0	0	0	0	0	0	0	0	0	3
d__Bacteria	k__norank_d__Bacteria	p__Patescibacteria	c__Saccharimonadia	o__Saccharimonadales	f__norank_o__Saccharimonadales	g__norank_f__norank_o__Saccharimonadales	s__unclassified_g__norank_f__norank_o__Saccharimonadales	OTU1291	0	0	0	0	0	0	0	0	0	0	0	0	0	0	0	0	0	5	0	0	5
d__Bacteria	k__norank_d__Bacteria	p__Acidobacteriota	c__Acidobacteriae	o__Subgroup_2	f__norank_o__Subgroup_2	g__norank_f__norank_o__Subgroup_2	s__uncultured_Acidobacteria_bacterium_g__norank_f__norank_o__Subgroup_2	OTU303	0	0	18	0	7	0	0	0	0	0	0	0	2	0	0	0	0	4	0	5	36
d__Bacteria	k__norank_d__Bacteria	p__Proteobacteria	c__Alphaproteobacteria	o__Caulobacterales	f__Caulobacteraceae	g__Phenylobacterium	s__unclassified_g__Phenylobacterium	OTU474	0	0	3	8	0	0	16	0	15	4	0	0	0	0	0	0	0	0	0	1	47
d__Bacteria	k__norank_d__Bacteria	p__Bacteroidota	c__Bacteroidia	o__Bacteroidales	f__Bacteroidaceae	g__Bacteroides	s__Bacteroides_fragilis	OTU56	1	0	29	0	0	0	0	0	4	1	3	1	2	5	0	0	0	5	0	0	51
d__Bacteria	k__norank_d__Bacteria	p__Firmicutes	c__Limnochordia	o__Limnochordales	f__Limnochordaceae	g__norank_f__Limnochordaceae	s__unclassified_g__norank_f__Limnochordaceae	OTU983	0	0	0	0	0	0	0	0	0	4	0	0	0	0	0	0	0	0	0	0	4
d__Bacteria	k__norank_d__Bacteria	p__Acidobacteriota	c__Vicinamibacteria	o__Vicinamibacterales	f__Vicinamibacteraceae	g__norank_f__Vicinamibacteraceae	s__uncultured_Acidobacteria_bacterium_g__norank_f__Vicinamibacteraceae	OTU575	0	0	0	0	0	0	0	1	0	0	0	0	0	0	0	0	0	0	0	0	1
d__Bacteria	k__norank_d__Bacteria	p__Proteobacteria	c__Alphaproteobacteria	o__Micropepsales	f__Micropepsaceae	g__norank_f__Micropepsaceae	s__uncultured_Alphaproteobacteria_bacterium_g__norank_f__Micropepsaceae	OTU1624	0	0	0	0	0	0	0	0	0	0	0	0	0	0	0	0	1	0	0	2	3
d__Bacteria	k__norank_d__Bacteria	p__Chloroflexi	c__Anaerolineae	o__Anaerolineales	f__Anaerolineaceae	g__norank_f__Anaerolineaceae	s__unclassified_g__norank_f__Anaerolineaceae	OTU1114	0	0	0	0	0	0	0	0	0	5	0	0	0	0	0	0	0	0	0	0	5
d__Bacteria	k__norank_d__Bacteria	p__Acidobacteriota	c__Holophagae	o__Holophagales	f__Holophagaceae	g__norank_f__Holophagaceae	s__unclassified_g__norank_f__Holophagaceae	OTU112	0	3	7	10	0	0	0	3	4	2	0	0	1	3	0	0	0	2	7	1	43
d__Bacteria	k__norank_d__Bacteria	p__Actinobacteriota	c__Actinobacteria	o__Propionibacteriales	f__Propionibacteriaceae	g__Brooklawnia	s__unclassified_g__Brooklawnia	OTU727	0	0	0	0	0	0	0	0	2	0	0	0	0	0	0	0	0	0	0	0	2
d__Bacteria	k__norank_d__Bacteria	p__Proteobacteria	c__Alphaproteobacteria	o__Rhodobacterales	f__Rhodobacteraceae	g__Rhodobacter	s__uncultured_bacterium_g__Rhodobacter	OTU564	0	0	4	0	0	1	150	1	1	9	0	0	0	0	0	0	1	4	16	6	193
d__Bacteria	k__norank_d__Bacteria	p__Myxococcota	c__bacteriap25	o__norank_c__bacteriap25	f__norank_o__norank_c__bacteriap25	g__norank_f__norank_o__norank_c__bacteriap25	s__unclassified_g__norank_f__norank_o__norank_c__bacteriap25	OTU824	0	0	1	0	0	0	0	0	12	0	0	0	0	0	0	0	0	0	2	1	16
d__Bacteria	k__norank_d__Bacteria	p__Acidobacteriota	c__Vicinamibacteria	o__Vicinamibacterales	f__norank_o__Vicinamibacterales	g__norank_f__norank_o__Vicinamibacterales	s__unclassified_g__norank_f__norank_o__Vicinamibacterales	OTU1359	0	0	0	0	0	0	0	0	0	0	0	0	0	0	0	0	0	2	0	0	2
d__Bacteria	k__norank_d__Bacteria	p__Firmicutes	c__Bacilli	o__RF39	f__norank_o__RF39	g__norank_f__norank_o__RF39	s__unclassified_g__norank_f__norank_o__RF39	OTU182	0	0	0	20	0	0	0	0	0	0	0	0	0	0	0	0	0	0	0	0	20
d__Bacteria	k__norank_d__Bacteria	p__Bacteroidota	c__Bacteroidia	o__Sphingobacteriales	f__Sphingobacteriaceae	g__norank_f__Sphingobacteriaceae	s__uncultured_compost_bacterium_g__norank_f__Sphingobacteriaceae	OTU1119	0	0	0	0	0	0	0	0	0	14	0	0	0	0	0	0	0	0	0	0	14
d__Bacteria	k__norank_d__Bacteria	p__Actinobacteriota	c__Actinobacteria	o__Streptosporangiales	f__Thermomonosporaceae	g__Thermostaphylospora	s__Thermostaphylospora_chromogena_g__Thermostaphylospora	OTU1529	0	0	0	0	0	0	0	0	0	0	0	0	0	0	0	0	0	0	3	0	3
d__Bacteria	k__norank_d__Bacteria	p__Proteobacteria	c__Alphaproteobacteria	o__Elsterales	f__norank_o__Elsterales	g__norank_f__norank_o__Elsterales	s__unclassified_g__norank_f__norank_o__Elsterales	OTU747	0	0	0	0	0	0	0	0	5	0	0	0	0	0	0	0	0	0	0	0	5
d__Bacteria	k__norank_d__Bacteria	p__Chloroflexi	c__Anaerolineae	o__RBG-13-54-9	f__norank_o__RBG-13-54-9	g__norank_f__norank_o__RBG-13-54-9	s__metagenome_g__norank_f__norank_o__RBG-13-54-9	OTU586	0	0	0	0	0	0	0	3	0	0	0	0	0	0	0	0	0	0	0	0	3
d__Bacteria	k__norank_d__Bacteria	p__Bacteroidota	c__Bacteroidia	o__Bacteroidales	f__Muribaculaceae	g__norank_f__Muribaculaceae	s__uncultured_bacterium_g__norank_f__Muribaculaceae	OTU550	0	0	1	5	0	0	33	0	16	0	0	0	0	0	0	0	0	0	4	0	59
d__Bacteria	k__norank_d__Bacteria	p__Sumerlaeota	c__Sumerlaeia	o__Sumerlaeales	f__Sumerlaeaceae	g__Sumerlaea	s__uncultured_bacterium_g__Sumerlaea	OTU167	0	0	13	0	0	0	0	0	0	0	0	0	0	0	0	0	0	0	0	0	13
d__Bacteria	k__norank_d__Bacteria	p__Bacteroidota	c__Bacteroidia	o__Bacteroidales	f__Muribaculaceae	g__norank_f__Muribaculaceae	s__uncultured_bacterium_g__norank_f__Muribaculaceae	OTU397	0	0	0	0	0	0	12	1	1	0	0	0	0	0	0	0	0	0	0	0	14
d__Bacteria	k__norank_d__Bacteria	p__Proteobacteria	c__Alphaproteobacteria	o__Elsterales	f__URHD0088	g__norank_f__URHD0088	s__unclassified_g__norank_f__URHD0088	OTU635	0	0	0	0	0	0	0	1	0	0	0	0	0	0	0	0	0	0	0	2	3
d__Bacteria	k__norank_d__Bacteria	p__Actinobacteriota	c__Actinobacteria	o__PeM15	f__norank_o__PeM15	g__norank_f__norank_o__PeM15	s__metagenome_g__norank_f__norank_o__PeM15	OTU475	0	0	7	1	0	0	35	0	2	2	0	0	0	0	0	0	3	6	3	0	59
d__Bacteria	k__norank_d__Bacteria	p__Actinobacteriota	c__Actinobacteria	o__Micromonosporales	f__Micromonosporaceae	g__Micromonospora	s__unclassified_g__Micromonospora	OTU1196	0	0	0	0	0	0	9	1	14	0	0	0	2	0	10	1	0	0	6	0	43
d__Bacteria	k__norank_d__Bacteria	p__Chloroflexi	c__Anaerolineae	o__1-20	f__norank_o__1-20	g__norank_f__norank_o__1-20	s__uncultured_bacterium_g__norank_f__norank_o__1-20	OTU509	0	0	0	0	0	0	2	0	0	0	0	0	0	0	0	0	2	0	1	0	5
d__Bacteria	k__norank_d__Bacteria	p__Bacteroidota	c__Bacteroidia	o__Bacteroidales	f__Bacteroidaceae	g__Bacteroides	s__Bacteroides_coprocola_DSM_17136	OTU147	29	0	193	53	3	0	0	2	1	0	2	10	5	22	2	0	0	0	0	0	322
d__Bacteria	k__norank_d__Bacteria	p__Actinobacteriota	c__Actinobacteria	o__Corynebacteriales	f__Mycobacteriaceae	g__Mycobacterium	s__Mycobacterium_gordonae	OTU291	0	0	0	0	3	0	0	0	1	0	0	0	0	0	0	0	0	0	0	0	4
d__Bacteria	k__norank_d__Bacteria	p__Acidobacteriota	c__Vicinamibacteria	o__Vicinamibacterales	f__norank_o__Vicinamibacterales	g__norank_f__norank_o__Vicinamibacterales	s__unclassified_g__norank_f__norank_o__Vicinamibacterales	OTU461	0	0	0	0	0	0	18	0	0	0	0	0	0	0	0	0	0	0	0	0	18
d__Bacteria	k__norank_d__Bacteria	p__Verrucomicrobiota	c__Verrucomicrobiae	o__LD1-PB3	f__norank_o__LD1-PB3	g__norank_f__norank_o__LD1-PB3	s__uncultured_bacterium_g__norank_f__norank_o__LD1-PB3	OTU62	0	0	13	0	0	0	0	0	0	0	0	0	0	0	0	0	0	0	0	0	13
d__Bacteria	k__norank_d__Bacteria	p__Firmicutes	c__Bacilli	o__Entomoplasmatales	f__unclassified_o__Entomoplasmatales	g__unclassified_o__Entomoplasmatales	s__unclassified_o__Entomoplasmatales	OTU468	0	0	0	0	0	0	7	0	0	0	0	0	0	0	0	0	0	0	0	0	7
d__Bacteria	k__norank_d__Bacteria	p__Chloroflexi	c__Chloroflexia	o__Thermomicrobiales	f__Thermomicrobiaceae	g__Sphaerobacter	s__Sphaerobacter_thermophilus_DSM_20745	OTU729	0	0	0	0	0	0	0	0	15	0	0	0	0	0	0	0	0	0	0	0	15
d__Bacteria	k__norank_d__Bacteria	p__Actinobacteriota	c__Actinobacteria	o__Corynebacteriales	f__Nocardiaceae	g__Rhodococcus	s__Rhodococcus_fascians	OTU1154	0	0	0	0	0	0	0	0	0	1	0	2	0	0	0	0	0	0	0	0	3
d__Bacteria	k__norank_d__Bacteria	p__Proteobacteria	c__Alphaproteobacteria	o__Rhizobiales	f__Devosiaceae	g__Pelagibacterium	s__uncultured_bacterium_g__Pelagibacterium	OTU632	0	0	0	0	0	0	0	8	0	0	0	0	0	0	0	0	0	0	0	0	8
d__Bacteria	k__norank_d__Bacteria	p__Actinobacteriota	c__Rubrobacteria	o__Rubrobacterales	f__Rubrobacteriaceae	g__Rubrobacter	s__unclassified_g__Rubrobacter	OTU895	0	0	0	0	0	0	0	0	5	0	0	0	0	0	0	0	0	0	0	0	5
d__Bacteria	k__norank_d__Bacteria	p__Chloroflexi	c__Chloroflexia	o__Chloroflexales	f__Roseiflexaceae	g__norank_f__Roseiflexaceae	s__uncultured_bacterium_g__norank_f__Roseiflexaceae	OTU613	0	0	0	0	0	0	0	2	0	0	0	0	0	0	0	0	0	0	0	0	2
d__Bacteria	k__norank_d__Bacteria	p__Chloroflexi	c__JG30-KF-CM66	o__norank_c__JG30-KF-CM66	f__norank_o__norank_c__JG30-KF-CM66	g__norank_f__norank_o__norank_c__JG30-KF-CM66	s__unclassified_g__norank_f__norank_o__norank_c__JG30-KF-CM66	OTU692	0	0	0	0	0	0	0	0	4	0	0	0	0	0	0	0	0	0	0	0	4
d__Bacteria	k__norank_d__Bacteria	p__Chloroflexi	c__Anaerolineae	o__SJA-15	f__norank_o__SJA-15	g__norank_f__norank_o__SJA-15	s__uncultured_bacterium_g__norank_f__norank_o__SJA-15	OTU841	0	0	0	0	0	0	0	0	5	0	0	0	0	0	0	0	0	0	3	0	8
d__Bacteria	k__norank_d__Bacteria	p__Bacteroidota	c__Bacteroidia	o__Bacteroidales	f__unclassified_o__Bacteroidales	g__unclassified_o__Bacteroidales	s__unclassified_o__Bacteroidales	OTU1414	0	0	0	0	0	0	0	0	0	0	0	0	0	0	0	0	0	0	3	0	3
d__Bacteria	k__norank_d__Bacteria	p__Actinobacteriota	c__Actinobacteria	o__Corynebacteriales	f__Corynebacteriaceae	g__Corynebacterium	s__Corynebacterium_glutamicum	OTU513	0	0	3	0	0	2	100	7	16	8	0	0	0	0	0	1	0	25	14	6	182
d__Bacteria	k__norank_d__Bacteria	p__Proteobacteria	c__Alphaproteobacteria	o__Azospirillales	f__Azospirillales_Incertae_Sedis	g__Stella	s__metagenome_g__Stella	OTU559	0	0	0	0	0	0	16	0	0	0	0	0	0	0	0	0	0	0	0	0	16
d__Bacteria	k__norank_d__Bacteria	p__Bacteroidota	c__Bacteroidia	o__Chitinophagales	f__Chitinophagaceae	g__Edaphobaculum	s__uncultured_bacterium_g__Edaphobaculum	OTU1471	0	0	0	0	0	0	0	0	0	0	0	0	0	0	0	1	0	0	2	0	3
d__Bacteria	k__norank_d__Bacteria	p__Proteobacteria	c__Gammaproteobacteria	o__CCM19a	f__norank_o__CCM19a	g__norank_f__norank_o__CCM19a	s__uncultured_bacterium_g__norank_f__norank_o__CCM19a	OTU331	0	0	0	0	0	1	15	0	0	0	0	0	0	0	0	0	1	0	0	0	17
d__Bacteria	k__norank_d__Bacteria	p__Chloroflexi	c__Anaerolineae	o__RBG-13-54-9	f__norank_o__RBG-13-54-9	g__norank_f__norank_o__RBG-13-54-9	s__unclassified_g__norank_f__norank_o__RBG-13-54-9	OTU1549	0	0	0	0	0	0	0	0	1	0	0	0	0	0	0	0	0	0	1	1	3
d__Bacteria	k__norank_d__Bacteria	p__Firmicutes	c__Clostridia	o__Oscillospirales	f__Oscillospiraceae	g__UCG-005	s__unclassified_g__UCG-005	OTU1141	0	0	33	4	0	0	0	0	0	0	3	2	9	0	0	0	0	0	0	0	51
d__Bacteria	k__norank_d__Bacteria	p__Acidobacteriota	c__Acidobacteriae	o__Bryobacterales	f__Bryobacteraceae	g__Bryobacter	s__uncultured_Solibacteraceae_bacterium_g__Bryobacter	OTU644	0	0	0	0	0	0	0	0	11	0	0	0	0	0	0	0	0	0	0	0	11
d__Bacteria	k__norank_d__Bacteria	p__Firmicutes	c__Bacilli	o__Bacillales	f__Bacillaceae	g__unclassified_f__Bacillaceae	s__unclassified_f__Bacillaceae	OTU970	0	0	0	0	0	0	0	0	0	6	0	0	0	0	0	0	0	0	0	0	6
d__Bacteria	k__norank_d__Bacteria	p__Gemmatimonadota	c__Gemmatimonadetes	o__Gemmatimonadales	f__Gemmatimonadaceae	g__Roseisolibacter	s__Roseisolibacter_agri	OTU523	0	0	0	0	0	0	4	0	0	0	0	0	0	0	0	0	0	0	0	0	4
d__Bacteria	k__norank_d__Bacteria	p__Chloroflexi	c__Anaerolineae	o__SBR1031	f__norank_o__SBR1031	g__norank_f__norank_o__SBR1031	s__uncultured_sludge_bacterium_H5	OTU351	0	0	1	0	0	2	0	0	0	0	0	0	0	0	0	0	0	0	0	0	3
d__Bacteria	k__norank_d__Bacteria	p__Myxococcota	c__Myxococcia	o__Myxococcales	f__Myxococcaceae	g__norank_f__Myxococcaceae	s__uncultured_bacterium_g__norank_f__Myxococcaceae	OTU1460	0	0	0	0	0	0	0	0	0	0	0	0	0	0	0	0	0	0	2	0	2
d__Bacteria	k__norank_d__Bacteria	p__Proteobacteria	c__Gammaproteobacteria	o__Burkholderiales	f__Gallionellaceae	g__unclassified_f__Gallionellaceae	s__unclassified_f__Gallionellaceae	OTU1378	0	0	0	0	0	0	0	0	0	0	0	0	0	0	0	0	0	2	0	1	3
d__Bacteria	k__norank_d__Bacteria	p__Chloroflexi	c__Dehalococcoidia	o__SAR202_clade	f__norank_o__SAR202_clade	g__norank_f__norank_o__SAR202_clade	s__unclassified_g__norank_f__norank_o__SAR202_clade	OTU1130	0	0	0	0	0	0	0	0	0	4	0	0	0	0	0	0	0	0	0	0	4
d__Bacteria	k__norank_d__Bacteria	p__Myxococcota	c__Polyangia	o__Polyangiales	f__Polyangiaceae	g__unclassified_f__Polyangiaceae	s__unclassified_f__Polyangiaceae	OTU645	0	0	0	0	0	0	0	0	6	0	0	0	0	0	0	0	0	0	0	0	6
d__Bacteria	k__norank_d__Bacteria	p__Actinobacteriota	c__Actinobacteria	o__Propionibacteriales	f__Propionibacteriaceae	g__Friedmanniella	s__uncultured_bacterium_g__Friedmanniella	OTU1211	0	0	0	0	0	0	0	0	0	0	0	0	0	0	3	0	0	0	0	1	4
d__Bacteria	k__norank_d__Bacteria	p__Sva0485	c__norank_p__Sva0485	o__norank_c__norank_p__Sva0485	f__norank_o__norank_c__norank_p__Sva0485	g__norank_f__norank_o__norank_c__norank_p__Sva0485	s__uncultured_prokaryote_g__norank_f__norank_o__norank_c__norank_p__Sva0485	OTU1381	0	0	0	0	0	0	0	0	0	0	0	0	0	0	0	0	0	3	0	0	3
d__Bacteria	k__norank_d__Bacteria	p__Planctomycetota	c__Phycisphaerae	o__Phycisphaerales	f__Phycisphaeraceae	g__SM1A02	s__uncultured_bacterium_g__SM1A02	OTU282	0	0	0	0	3	0	0	0	0	0	0	0	0	0	0	0	0	0	0	0	3
d__Bacteria	k__norank_d__Bacteria	p__Proteobacteria	c__Gammaproteobacteria	o__Pseudomonadales	f__Moraxellaceae	g__Acinetobacter	s__Acinetobacter_johnsonii	OTU122	33	10	102	43	54	1	193	66	108	87	1	3	5	31	1	1	0	206	104	49	1098
d__Bacteria	k__norank_d__Bacteria	p__Actinobacteriota	c__Thermoleophilia	o__Solirubrobacterales	f__67-14	g__norank_f__67-14	s__unclassified_g__norank_f__67-14	OTU1014	0	0	0	0	0	0	0	0	0	2	0	0	0	0	0	0	0	0	0	0	2
d__Bacteria	k__norank_d__Bacteria	p__Patescibacteria	c__Saccharimonadia	o__Saccharimonadales	f__norank_o__Saccharimonadales	g__norank_f__norank_o__Saccharimonadales	s__unclassified_g__norank_f__norank_o__Saccharimonadales	OTU1618	0	0	0	0	0	0	0	92	11	17	0	0	0	0	0	1	0	8	6	14	149
d__Bacteria	k__norank_d__Bacteria	p__Firmicutes	c__Clostridia	o__Oscillospirales	f__Ruminococcaceae	g__Ruminococcus	s__unclassified_g__Ruminococcus	OTU260	0	0	0	6	0	0	0	0	0	0	0	0	0	0	0	0	0	0	0	0	6
d__Bacteria	k__norank_d__Bacteria	p__Actinobacteriota	c__Thermoleophilia	o__Solirubrobacterales	f__67-14	g__norank_f__67-14	s__uncultured_Rubrobacteria_bacterium_g__norank_f__67-14	OTU141	0	0	3	0	0	0	0	0	0	0	0	0	0	0	0	0	0	0	0	0	3
d__Bacteria	k__norank_d__Bacteria	p__Proteobacteria	c__Gammaproteobacteria	o__Xanthomonadales	f__Rhodanobacteraceae	g__Rhodanobacter	s__uncultured_Xanthomonadaceae_bacterium_g__Rhodanobacter	OTU800	0	0	0	0	0	0	0	0	4	0	0	0	0	0	0	0	0	0	0	0	4
d__Bacteria	k__norank_d__Bacteria	p__Bdellovibrionota	c__Oligoflexia	o__0319-6G20	f__norank_o__0319-6G20	g__norank_f__norank_o__0319-6G20	s__uncultured_bacterium_g__norank_f__norank_o__0319-6G20	OTU1403	0	0	0	0	0	0	0	0	0	0	0	0	0	0	0	0	0	0	2	0	2
d__Bacteria	k__norank_d__Bacteria	p__Gemmatimonadota	c__Gemmatimonadetes	o__Gemmatimonadales	f__Gemmatimonadaceae	g__norank_f__Gemmatimonadaceae	s__Gemmatimonadetes_bacterium_SCN_70-22	OTU1035	0	0	0	0	0	0	0	0	0	3	0	0	0	0	0	0	0	0	0	0	3
d__Bacteria	k__norank_d__Bacteria	p__Chloroflexi	c__Anaerolineae	o__Caldilineales	f__Caldilineaceae	g__norank_f__Caldilineaceae	s__uncultured_bacterium_g__norank_f__Caldilineaceae	OTU379	0	0	0	0	0	0	5	0	0	0	0	0	0	0	0	0	0	0	0	0	5
d__Bacteria	k__norank_d__Bacteria	p__Actinobacteriota	c__Thermoleophilia	o__Solirubrobacterales	f__Solirubrobacteraceae	g__norank_f__Solirubrobacteraceae	s__unclassified_g__norank_f__Solirubrobacteraceae	OTU1030	0	0	0	0	0	0	0	0	0	3	0	0	0	0	0	0	0	0	0	0	3
d__Bacteria	k__norank_d__Bacteria	p__Proteobacteria	c__Alphaproteobacteria	o__Sphingomonadales	f__Sphingomonadaceae	g__norank_f__Sphingomonadaceae	s__uncultured_bacterium_g__norank_f__Sphingomonadaceae	OTU1220	0	0	4	3	0	1	0	0	0	0	0	0	0	0	0	1	8	0	1	2	20
d__Bacteria	k__norank_d__Bacteria	p__Actinobacteriota	c__Actinobacteria	o__PeM15	f__norank_o__PeM15	g__norank_f__norank_o__PeM15	s__uncultured_bacterium_g__norank_f__norank_o__PeM15	OTU138	1	0	8	1	0	1	0	0	0	0	0	0	0	0	0	0	1	0	0	1	13
d__Bacteria	k__norank_d__Bacteria	p__Actinobacteriota	c__Thermoleophilia	o__Solirubrobacterales	f__67-14	g__norank_f__67-14	s__metagenome_g__norank_f__67-14	OTU342	0	0	0	0	0	6	21	4	12	0	0	0	0	0	0	0	10	1	8	7	69
d__Bacteria	k__norank_d__Bacteria	p__Proteobacteria	c__Gammaproteobacteria	o__Gammaproteobacteria_Incertae_Sedis	f__unclassified_o__Gammaproteobacteria_Incertae_Sedis	g__Acidibacter	s__unclassified_g__Acidibacter	OTU650	0	0	0	0	0	0	0	0	10	0	0	0	0	0	0	0	0	0	3	0	13
d__Bacteria	k__norank_d__Bacteria	p__Myxococcota	c__Myxococcia	o__Myxococcales	f__Myxococcaceae	g__Myxococcus	s__Myxococcus_fulvus_g__Myxococcus	OTU1304	0	0	0	0	0	0	2	0	12	0	0	0	0	0	0	0	0	8	0	0	22
d__Bacteria	k__norank_d__Bacteria	p__Proteobacteria	c__Gammaproteobacteria	o__Burkholderiales	f__Rhodocyclaceae	g__Denitratisoma	s__uncultured_bacterium_g__Denitratisoma	OTU337	0	0	11	0	5	15	162	5	20	15	0	0	0	0	0	1	11	13	42	34	334
d__Bacteria	k__norank_d__Bacteria	p__Acidobacteriota	c__Acidobacteriae	o__Bryobacterales	f__Bryobacteraceae	g__Bryobacter	s__unclassified_g__Bryobacter	OTU697	0	0	0	0	0	0	0	0	4	0	0	0	0	0	0	0	0	0	0	0	4
d__Bacteria	k__norank_d__Bacteria	p__Firmicutes	c__Bacilli	o__Exiguobacterales	f__Exiguobacteraceae	g__Exiguobacterium	s__Exiguobacterium_sibiricum_255-15	OTU1357	0	0	0	0	0	0	0	1	0	7	0	0	0	0	0	0	0	7	1	0	16
d__Bacteria	k__norank_d__Bacteria	p__Proteobacteria	c__Alphaproteobacteria	o__Rickettsiales	f__Mitochondria	g__norank_f__Mitochondria	s__unclassified_g__norank_f__Mitochondria	OTU859	0	0	0	0	0	0	0	0	18	0	0	0	0	0	0	0	0	0	0	0	18
d__Bacteria	k__norank_d__Bacteria	p__Proteobacteria	c__Gammaproteobacteria	o__Acidithiobacillales	f__Acidithiobacillaceae	g__KCM-B-112	s__uncultured_bacterium_g__KCM-B-112	OTU80	0	0	5	0	0	0	0	0	0	0	0	0	0	1	0	0	0	0	0	0	6
d__Bacteria	k__norank_d__Bacteria	p__Proteobacteria	c__Gammaproteobacteria	o__Burkholderiales	f__Alcaligenaceae	g__Pusillimonas	s__uncultured_compost_bacterium_g__Pusillimonas	OTU292	0	0	0	0	1	0	0	0	0	0	0	0	0	0	0	0	0	0	0	0	1
d__Bacteria	k__norank_d__Bacteria	p__Myxococcota	c__Polyangia	o__Polyangiales	f__Polyangiaceae	g__unclassified_f__Polyangiaceae	s__unclassified_f__Polyangiaceae	OTU423	0	0	0	0	0	0	21	0	0	0	0	0	0	0	0	0	0	0	0	0	21
d__Bacteria	k__norank_d__Bacteria	p__Bacteroidota	c__Bacteroidia	o__Chitinophagales	f__Saprospiraceae	g__norank_f__Saprospiraceae	s__uncultured_Bacteroidetes_bacterium_g__norank_f__Saprospiraceae	OTU28	0	0	9	0	0	0	0	0	0	0	0	0	0	0	0	0	0	0	0	0	9
d__Bacteria	k__norank_d__Bacteria	p__Acidobacteriota	c__Acidobacteriae	o__Subgroup_2	f__norank_o__Subgroup_2	g__norank_f__norank_o__Subgroup_2	s__uncultured_Acidobacteria_bacterium_g__norank_f__norank_o__Subgroup_2	OTU35	0	0	13	2	0	0	0	1	0	0	0	0	0	0	0	0	0	0	3	0	19
d__Bacteria	k__norank_d__Bacteria	p__Bacteroidota	c__Bacteroidia	o__Chitinophagales	f__Saprospiraceae	g__norank_f__Saprospiraceae	s__unclassified_g__norank_f__Saprospiraceae	OTU31	0	0	21	0	0	0	0	0	0	0	0	0	0	0	0	0	0	0	0	0	21
d__Bacteria	k__norank_d__Bacteria	p__Proteobacteria	c__Alphaproteobacteria	o__Rhodobacterales	f__Rhodobacteraceae	g__unclassified_f__Rhodobacteraceae	s__unclassified_f__Rhodobacteraceae	OTU60	0	0	25	0	0	0	0	0	0	0	0	0	0	0	0	0	0	0	0	0	25
d__Bacteria	k__norank_d__Bacteria	p__Firmicutes	c__Clostridia	o__Oscillospirales	f__Oscillospiraceae	g__Colidextribacter	s__uncultured_bacterium_g__Colidextribacter	OTU107	0	0	23	2	0	0	0	0	0	0	0	0	0	0	0	0	0	0	0	0	25
d__Bacteria	k__norank_d__Bacteria	p__Proteobacteria	c__Alphaproteobacteria	o__Sphingomonadales	f__Sphingomonadaceae	g__Altererythrobacter	s__Porphyrobacter_mercurialis	OTU775	0	0	0	0	0	0	0	0	7	0	0	0	0	0	0	0	0	0	0	0	7
d__Bacteria	k__norank_d__Bacteria	p__Nitrospinota	c__P9X2b3D02	o__norank_c__P9X2b3D02	f__norank_o__norank_c__P9X2b3D02	g__norank_f__norank_o__norank_c__P9X2b3D02	s__uncultured_prokaryote_g__norank_f__norank_o__norank_c__P9X2b3D02	OTU1317	0	0	0	0	0	0	0	0	0	1	0	0	0	0	0	0	0	12	3	0	16
d__Bacteria	k__norank_d__Bacteria	p__Firmicutes	c__Bacilli	o__Entomoplasmatales	f__type_III	g__norank_f__type_III	s__uncultured_Mollicutes_bacterium_g__norank	OTU1564	0	0	0	0	0	0	0	0	0	0	0	0	0	0	0	0	0	0	0	4	4
d__Bacteria	k__norank_d__Bacteria	p__Proteobacteria	c__Alphaproteobacteria	o__Sphingomonadales	f__Sphingomonadaceae	g__Sphingomonas	s__Sphingomonas_faeni	OTU390	1	1	0	13	0	0	2	0	4	2	0	0	0	0	0	0	0	0	1	0	24
d__Bacteria	k__norank_d__Bacteria	p__Firmicutes	c__Bacilli	o__Lactobacillales	f__Enterococcaceae	g__Enterococcus	s__Enterococcus_faecalis_g__Enterococcus	OTU1157	4	0	54	111	0	2	0	228	0	4	0	60	1448	6	0	0	4	0	0	2	1923
d__Bacteria	k__norank_d__Bacteria	p__Firmicutes	c__Clostridia	o__Lachnospirales	f__Lachnospiraceae	g__unclassified_f__Lachnospiraceae	s__unclassified_f__Lachnospiraceae	OTU437	0	0	0	0	0	0	21	0	7	0	0	0	0	0	0	0	0	0	0	0	28
d__Bacteria	k__norank_d__Bacteria	p__Actinobacteriota	c__Actinobacteria	o__Corynebacteriales	f__Tsukamurellaceae	g__Tsukamurella	s__Tsukamurella_pulmonis	OTU458	0	0	1	0	0	0	11	0	0	0	0	0	0	0	0	0	0	0	0	2	14
d__Bacteria	k__norank_d__Bacteria	p__Acidobacteriota	c__Blastocatellia	o__Pyrinomonadales	f__Pyrinomonadaceae	g__RB41	s__uncultured_Acidobacteria_bacterium_g__RB41	OTU68	0	0	27	0	0	0	0	0	0	0	0	0	0	0	0	0	0	0	0	0	27
d__Bacteria	k__norank_d__Bacteria	p__Proteobacteria	c__Gammaproteobacteria	o__Burkholderiales	f__Rhodocyclaceae	g__unclassified_f__Rhodocyclaceae	s__unclassified_f__Rhodocyclaceae	OTU1348	0	0	0	0	0	0	0	0	0	0	0	0	0	0	0	0	0	3	2	0	5
d__Bacteria	k__norank_d__Bacteria	p__Acidobacteriota	c__Acidobacteriae	o__Subgroup_2	f__norank_o__Subgroup_2	g__norank_f__norank_o__Subgroup_2	s__unclassified_g__norank_f__norank_o__Subgroup_2	OTU879	0	0	0	0	0	0	0	0	2	0	0	0	0	0	0	0	0	0	0	0	2
d__Bacteria	k__norank_d__Bacteria	p__Actinobacteriota	c__Thermoleophilia	o__Gaiellales	f__norank_o__Gaiellales	g__norank_f__norank_o__Gaiellales	s__bacterium_Ellin6515	OTU1314	0	0	0	0	0	0	0	0	0	0	0	0	0	0	0	0	0	2	0	0	2
d__Bacteria	k__norank_d__Bacteria	p__Bacteroidota	c__Bacteroidia	o__Bacteroidales	f__Bacteroidaceae	g__Bacteroides	s__Bacteroides_sartorii	OTU22	0	6	3	0	0	0	0	0	1	0	0	0	0	0	0	0	0	1	0	0	11
d__Bacteria	k__norank_d__Bacteria	p__Acidobacteriota	c__Blastocatellia	o__Blastocatellales	f__Blastocatellaceae	g__JGI_0001001-H03	s__uncultured_bacterium_g__JGI_0001001-H03	OTU488	0	0	0	0	0	1	15	7	2	10	0	0	0	0	0	2	3	0	11	1	52
d__Bacteria	k__norank_d__Bacteria	p__Bacteroidota	c__Bacteroidia	o__Cytophagales	f__Hymenobacteraceae	g__Hymenobacter	s__Hymenobacter_swuensis_DY53	OTU1205	0	0	0	0	0	0	0	0	0	0	0	0	0	0	1	0	0	0	0	0	1
d__Bacteria	k__norank_d__Bacteria	p__Patescibacteria	c__Saccharimonadia	o__Saccharimonadales	f__norank_o__Saccharimonadales	g__norank_f__norank_o__Saccharimonadales	s__unclassified_g__norank_f__norank_o__Saccharimonadales	OTU1265	0	0	0	0	0	0	0	0	2	0	0	0	0	0	0	0	0	1	0	0	3
d__Bacteria	k__norank_d__Bacteria	p__Myxococcota	c__Polyangia	o__Haliangiales	f__Haliangiaceae	g__Haliangium	s__unclassified_g__Haliangium	OTU917	0	0	0	0	0	0	0	0	33	0	0	0	0	0	0	0	0	0	0	0	33
d__Bacteria	k__norank_d__Bacteria	p__RCP2-54	c__norank_p__RCP2-54	o__norank_c__norank_p__RCP2-54	f__norank_o__norank_c__norank_p__RCP2-54	g__norank_f__norank_o__norank_c__norank_p__RCP2-54	s__unclassified_g__norank_f__norank_o__norank_c__norank_p__RCP2-54	OTU695	0	0	0	0	0	0	0	0	6	0	0	0	0	0	0	0	0	0	0	0	6
d__Bacteria	k__norank_d__Bacteria	p__Proteobacteria	c__Alphaproteobacteria	o__Elsterales	f__norank_o__Elsterales	g__norank_f__norank_o__Elsterales	s__unclassified_g__norank_f__norank_o__Elsterales	OTU640	0	0	0	0	0	0	0	0	11	0	0	0	0	0	0	0	0	0	0	0	11
d__Bacteria	k__norank_d__Bacteria	p__Chloroflexi	c__Anaerolineae	o__Caldilineales	f__Caldilineaceae	g__norank_f__Caldilineaceae	s__unclassified_g__norank_f__Caldilineaceae	OTU498	0	0	0	0	0	0	38	0	0	0	0	0	0	0	0	0	0	0	0	0	38
d__Bacteria	k__norank_d__Bacteria	p__Nitrospirota	c__Nitrospiria	o__Nitrospirales	f__Nitrospiraceae	g__Nitrospira	s__uncultured_soil_bacterium_g__Nitrospira	OTU1600	0	0	0	0	0	0	0	0	11	2	0	0	0	0	0	0	0	0	0	11	24
d__Bacteria	k__norank_d__Bacteria	p__Actinobacteriota	c__Actinobacteria	o__Micrococcales	f__Micrococcaceae	g__Sinomonas	s__uncultured_bacterium_g__Sinomonas	OTU887	0	0	0	0	0	0	0	0	4	0	0	0	0	0	0	0	0	0	0	0	4
d__Bacteria	k__norank_d__Bacteria	p__Proteobacteria	c__Alphaproteobacteria	o__Rhizobiales	f__Xanthobacteraceae	g__Bradyrhizobium	s__Bradyrhizobium_yuanmingense	OTU558	0	4	74	34	15	3	123	21	58	76	0	0	3	5	0	1	4	5	20	19	465
d__Bacteria	k__norank_d__Bacteria	p__Bacteroidota	c__Bacteroidia	o__Bacteroidales	f__Bacteroidaceae	g__Bacteroides	s__Bacteroides_uniformis	OTU1151	1	0	2	0	0	0	9	0	3	14	1	10	3	2	0	0	0	1	0	0	46
d__Bacteria	k__norank_d__Bacteria	p__Chloroflexi	c__AD3	o__norank_c__AD3	f__norank_o__norank_c__AD3	g__norank_f__norank_o__norank_c__AD3	s__uncultured_Chloroflexi_bacterium_g__norank_f__norank_o__norank_c__AD3	OTU1038	0	0	0	0	0	0	0	3	0	3	0	0	0	0	0	0	0	2	0	1	9
d__Bacteria	k__norank_d__Bacteria	p__Firmicutes	c__Bacilli	o__Staphylococcales	f__Staphylococcaceae	g__Jeotgalicoccus	s__uncultured_bacterium_g__Jeotgalicoccus	OTU516	0	0	0	0	0	0	63	0	0	0	0	0	0	0	0	0	0	0	0	0	63
d__Bacteria	k__norank_d__Bacteria	p__Bacteroidota	c__Bacteroidia	o__Cytophagales	f__Microscillaceae	g__Ohtaekwangia	s__uncultured_soil_bacterium_g__Ohtaekwangia	OTU1234	0	0	0	0	0	0	0	0	0	0	0	0	0	0	0	0	6	0	0	0	6
d__Bacteria	k__norank_d__Bacteria	p__Proteobacteria	c__Alphaproteobacteria	o__Rhizobiales	f__Beijerinckiaceae	g__alphaI_cluster	s__unclassified_g__alphaI_cluster	OTU1481	0	0	0	0	0	1	13	0	1	0	0	0	0	0	0	1	0	0	3	0	19
d__Bacteria	k__norank_d__Bacteria	p__Acidobacteriota	c__Thermoanaerobaculia	o__Thermoanaerobaculales	f__Thermoanaerobaculaceae	g__Subgroup_10	s__uncultured_soil_bacterium_g__Subgroup_10	OTU1101	0	0	0	0	0	0	0	0	0	3	0	0	0	0	0	0	0	0	0	0	3
d__Bacteria	k__norank_d__Bacteria	p__Proteobacteria	c__Gammaproteobacteria	o__Xanthomonadales	f__Xanthomonadaceae	g__Thermomonas	s__uncultured_bacterium_g__Thermomonas	OTU422	0	0	0	0	0	2	16	0	0	0	0	0	0	0	0	0	2	4	3	5	32
d__Bacteria	k__norank_d__Bacteria	p__Firmicutes	c__Clostridia	o__Christensenellales	f__Christensenellaceae	g__Christensenellaceae_R-7_group	s__unclassified_g__Christensenellaceae_R-7_group	OTU181	0	0	0	32	0	0	0	0	0	0	0	0	0	0	0	0	0	0	0	0	32
d__Bacteria	k__norank_d__Bacteria	p__Bacteroidota	c__Bacteroidia	o__Cytophagales	f__Microscillaceae	g__norank_f__Microscillaceae	s__Hassallia_byssoidea_VB512170	OTU1514	0	0	0	0	0	0	0	0	2	0	0	0	0	0	0	1	0	5	2	0	10
d__Bacteria	k__norank_d__Bacteria	p__Acidobacteriota	c__Vicinamibacteria	o__Vicinamibacterales	f__norank_o__Vicinamibacterales	g__norank_f__norank_o__Vicinamibacterales	s__unclassified_g__norank_f__norank_o__Vicinamibacterales	OTU789	0	0	0	0	0	0	0	2	7	0	0	0	0	0	0	0	0	0	0	4	13
d__Bacteria	k__norank_d__Bacteria	p__Proteobacteria	c__Alphaproteobacteria	o__Defluviicoccales	f__Defluviicoccaceae	g__Defluviicoccus	s__uncultured_bacterium_mle1-13	OTU170	0	0	39	0	0	0	0	0	0	0	0	0	0	0	0	0	0	0	0	0	39
d__Bacteria	k__norank_d__Bacteria	p__Proteobacteria	c__Alphaproteobacteria	o__Caulobacterales	f__Hyphomonadaceae	g__SWB02	s__uncultured_bacterium_g__SWB02	OTU567	0	0	0	0	0	3	38	2	1	5	0	0	0	0	0	0	9	3	8	0	69
d__Bacteria	k__norank_d__Bacteria	p__Proteobacteria	c__Gammaproteobacteria	o__PLTA13	f__norank_o__PLTA13	g__norank_f__norank_o__PLTA13	s__uncultured_sludge_bacterium_g__norank	OTU524	0	0	0	0	0	1	106	0	0	0	0	0	0	0	0	0	2	0	5	0	114
d__Bacteria	k__norank_d__Bacteria	p__Firmicutes	c__Clostridia	o__Peptococcales	f__Peptococcaceae	g__Peptococcus	s__uncultured_bacterium_g__Peptococcus	OTU850	0	0	0	0	0	0	0	0	2	0	0	0	0	0	0	0	0	0	0	0	2
d__Bacteria	k__norank_d__Bacteria	p__Bacteroidota	c__Bacteroidia	o__Bacteroidales	f__SB-5	g__norank_f__SB-5	s__uncultured_bacterium_g__norank_f__SB-5	OTU1275	0	0	0	0	0	1	0	1	6	0	0	0	0	0	0	0	0	1	3	0	12
d__Bacteria	k__norank_d__Bacteria	p__Armatimonadota	c__Chthonomonadetes	o__Chthonomonadales	f__norank_o__Chthonomonadales	g__norank_f__norank_o__Chthonomonadales	s__uncultured_Lutispora_sp._g__norank_f__norank	OTU839	0	0	0	0	0	0	0	0	4	0	0	0	0	0	0	0	0	0	0	0	4
d__Bacteria	k__norank_d__Bacteria	p__Bacteroidota	c__Bacteroidia	o__Bacteroidales	f__Bacteroidaceae	g__Bacteroides	s__Bacteroides_barnesiae	OTU654	0	0	0	0	0	0	0	0	7	0	0	0	0	0	0	0	0	0	2	0	9
d__Bacteria	k__norank_d__Bacteria	p__Actinobacteriota	c__Thermoleophilia	o__Solirubrobacterales	f__67-14	g__norank_f__67-14	s__unclassified_g__norank_f__67-14	OTU317	0	0	0	0	3	0	0	0	2	0	0	0	0	0	0	0	0	0	1	0	6
d__Bacteria	k__norank_d__Bacteria	p__Actinobacteriota	c__Actinobacteria	o__Nitriliruptorales	f__Nitriliruptoraceae	g__norank_f__Nitriliruptoraceae	s__soda_lake_metagenome_g__norank_f__Nitriliruptoraceae	OTU1024	0	0	0	0	0	0	0	0	0	13	0	0	0	0	0	0	0	0	0	0	13
d__Bacteria	k__norank_d__Bacteria	p__Planctomycetota	c__Planctomycetes	o__Isosphaerales	f__Isosphaeraceae	g__norank_f__Isosphaeraceae	s__unclassified_g__norank_f__Isosphaeraceae	OTU126	0	0	6	0	0	0	0	0	0	0	0	0	0	0	0	0	0	0	0	0	6
d__Bacteria	k__norank_d__Bacteria	p__Acidobacteriota	c__Thermoanaerobaculia	o__Thermoanaerobaculales	f__Thermoanaerobaculaceae	g__Subgroup_10	s__unclassified_g__Subgroup_10	OTU732	0	0	0	0	0	0	0	0	4	0	0	0	0	0	0	0	0	0	0	0	4
d__Bacteria	k__norank_d__Bacteria	p__Myxococcota	c__Polyangia	o__Polyangiales	f__Polyangiaceae	g__Pajaroellobacter	s__unclassified_g__Pajaroellobacter	OTU767	0	0	0	0	0	0	0	0	3	0	0	0	0	0	0	0	0	0	0	0	3
d__Bacteria	k__norank_d__Bacteria	p__Actinobacteriota	c__Acidimicrobiia	o__Microtrichales	f__Ilumatobacteraceae	g__CL500-29_marine_group	s__uncultured_bacterium_g__CL500-29_marine_group	OTU82	0	0	33	0	0	0	0	0	0	0	0	0	0	0	0	0	0	0	0	0	33
d__Bacteria	k__norank_d__Bacteria	p__Chloroflexi	c__Ktedonobacteria	o__C0119	f__norank_o__C0119	g__norank_f__norank_o__C0119	s__uncultured_bacterium_g__norank_f__norank_o__C0119	OTU858	0	0	0	0	0	0	0	0	10	0	0	0	0	0	0	0	0	0	0	0	10
d__Bacteria	k__norank_d__Bacteria	p__Proteobacteria	c__Gammaproteobacteria	o__Enterobacterales	f__Enterobacteriaceae	g__Enterobacter	s__unclassified_g__Enterobacter	OTU605	10	0	44	8	0	0	8	10	4	12	0	200	88	0	4	0	0	1	2	0	391
d__Bacteria	k__norank_d__Bacteria	p__Proteobacteria	c__Alphaproteobacteria	o__Rhizobiales	f__Beijerinckiaceae	g__Methylocystis	s__uncultured_bacterium_g__Methylocystis	OTU539	0	0	9	0	0	2	49	6	11	8	0	0	0	0	0	1	11	25	18	17	157
d__Bacteria	k__norank_d__Bacteria	p__Actinobacteriota	c__Actinobacteria	o__Micromonosporales	f__Micromonosporaceae	g__unclassified_f__Micromonosporaceae	s__unclassified_f__Micromonosporaceae	OTU753	0	0	0	0	0	0	0	0	2	0	0	0	0	0	0	0	0	0	0	1	3
d__Bacteria	k__norank_d__Bacteria	p__Latescibacterota	c__norank_p__Latescibacterota	o__norank_c__norank_p__Latescibacterota	f__norank_o__norank_c__norank_p__Latescibacterota	g__norank_f__norank_o__norank_c__norank_p__Latescibacterota	s__unclassified_g__norank_f__norank_o__norank_c__norank_p__Latescibacterota	OTU1388	0	0	0	0	0	0	0	2	0	0	0	0	0	0	0	0	0	4	0	0	6
d__Bacteria	k__norank_d__Bacteria	p__Actinobacteriota	c__Acidimicrobiia	o__Microtrichales	f__Ilumatobacteraceae	g__norank_f__Ilumatobacteraceae	s__unclassified_g__norank_f__Ilumatobacteraceae	OTU702	0	0	0	0	0	0	0	0	11	0	0	0	0	0	0	0	0	0	0	0	11
d__Bacteria	k__norank_d__Bacteria	p__Actinobacteriota	c__Acidimicrobiia	o__Microtrichales	f__Ilumatobacteraceae	g__norank_f__Ilumatobacteraceae	s__unclassified_g__norank_f__Ilumatobacteraceae	OTU707	0	0	0	0	0	0	0	0	7	0	0	0	0	0	0	0	0	0	0	0	7
d__Bacteria	k__norank_d__Bacteria	p__Chloroflexi	c__Anaerolineae	o__SBR1031	f__norank_o__SBR1031	g__norank_f__norank_o__SBR1031	s__unclassified_g__norank_f__norank_o__SBR1031	OTU672	0	0	0	0	0	0	0	2	6	0	0	0	0	0	0	0	0	0	0	0	8
d__Bacteria	k__norank_d__Bacteria	p__Firmicutes	c__Clostridia	o__Christensenellales	f__Christensenellaceae	g__Christensenellaceae_R-7_group	s__unclassified_g__Christensenellaceae_R-7_group	OTU838	0	0	0	0	0	0	0	0	2	0	0	0	0	0	0	0	0	0	0	0	2
d__Bacteria	k__norank_d__Bacteria	p__Proteobacteria	c__Gammaproteobacteria	o__Legionellales	f__Legionellaceae	g__Legionella	s__uncultured_bacterium_g__Legionella	OTU469	0	0	0	0	0	0	3	0	0	0	0	0	0	0	0	0	0	0	0	0	3
d__Bacteria	k__norank_d__Bacteria	p__Bacteroidota	c__Bacteroidia	o__Sphingobacteriales	f__Lentimicrobiaceae	g__norank_f__Lentimicrobiaceae	s__uncultured_bacterium_g__norank_f__Lentimicrobiaceae	OTU1404	0	0	0	0	0	0	0	0	0	0	0	0	0	0	0	0	0	0	5	0	5
d__Bacteria	k__norank_d__Bacteria	p__Proteobacteria	c__Gammaproteobacteria	o__Burkholderiales	f__Burkholderiaceae	g__Burkholderia-Caballeronia-Paraburkholderia	s__Paraburkholderia_sprentiae_WSM5005	OTU94	0	5	17	31	9	0	0	0	0	0	0	0	1	0	1	0	0	0	1	5	70
d__Bacteria	k__norank_d__Bacteria	p__Desulfobacterota	c__Desulfovibrionia	o__Desulfovibrionales	f__Desulfovibrionaceae	g__Desulfovibrio	s__uncultured_bacterium_g__Desulfovibrio	OTU192	0	0	0	1	0	0	0	0	0	9	0	0	0	0	0	0	0	0	0	0	10
d__Bacteria	k__norank_d__Bacteria	p__Bacteroidota	c__Bacteroidia	o__Cytophagales	f__Cytophagaceae	g__Sporocytophaga	s__unclassified_g__Sporocytophaga	OTU708	0	0	0	0	0	0	0	0	5	0	0	0	0	0	0	0	0	0	0	0	5
d__Bacteria	k__norank_d__Bacteria	p__Acidobacteriota	c__Vicinamibacteria	o__Vicinamibacterales	f__norank_o__Vicinamibacterales	g__norank_f__norank_o__Vicinamibacterales	s__unclassified_g__norank_f__norank_o__Vicinamibacterales	OTU38	0	0	9	0	0	0	0	0	0	20	0	0	0	0	0	0	0	0	0	0	29
d__Bacteria	k__norank_d__Bacteria	p__Deferrisomatota	c__Defferrisomatia	o__Defferrisomatales	f__Defferrisomataceae	g__Deferrisoma	s__unclassified_g__Deferrisoma	OTU1292	0	0	0	0	0	0	0	0	0	0	0	0	0	0	0	0	0	4	0	0	4
d__Bacteria	k__norank_d__Bacteria	p__Myxococcota	c__Polyangia	o__mle1-27	f__norank_o__mle1-27	g__norank_f__norank_o__mle1-27	s__unclassified_g__norank_f__norank_o__mle1-27	OTU875	0	0	0	0	0	0	0	0	3	0	0	0	0	0	0	0	0	0	0	0	3
d__Bacteria	k__norank_d__Bacteria	p__Firmicutes	c__Clostridia	o__Oscillospirales	f__Oscillospiraceae	g__V9D2013_group	s__uncultured_bacterium_g__V9D2013_group	OTU188	0	0	0	11	0	0	0	0	0	0	0	0	0	0	0	0	0	0	0	0	11
d__Bacteria	k__norank_d__Bacteria	p__Bacteroidota	c__Bacteroidia	o__Bacteroidales	f__Tannerellaceae	g__Parabacteroides	s__uncultured_Bacteroidetes_bacterium_g__Parabacteroides	OTU1084	0	0	0	0	0	0	0	0	0	4	0	0	0	0	0	0	0	0	0	0	4
d__Bacteria	k__norank_d__Bacteria	p__Proteobacteria	c__Gammaproteobacteria	o__Xanthomonadales	f__Rhodanobacteraceae	g__Aquimonas	s__uncultured_bacterium_g__Aquimonas	OTU72	0	0	5	0	11	2	0	0	0	0	0	0	0	0	0	0	0	4	2	0	24
d__Bacteria	k__norank_d__Bacteria	p__Proteobacteria	c__Alphaproteobacteria	o__Micavibrionales	f__norank_o__Micavibrionales	g__norank_f__norank_o__Micavibrionales	s__unclassified_g__norank_f__norank_o__Micavibrionales	OTU281	0	0	0	0	5	0	0	0	0	0	0	0	0	0	0	0	0	0	0	0	5
d__Bacteria	k__norank_d__Bacteria	p__Firmicutes	c__Bacilli	o__Paenibacillales	f__Paenibacillaceae	g__Ammoniibacillus	s__Ammoniibacillus_agariperforans	OTU154	0	0	11	0	0	0	0	0	0	0	0	0	0	0	0	0	0	0	0	0	11
d__Bacteria	k__norank_d__Bacteria	p__Bacteroidota	c__Bacteroidia	o__Flavobacteriales	f__Crocinitomicaceae	g__Crocinitomix	s__unclassified_g__Crocinitomix	OTU1010	0	0	0	0	0	0	0	0	0	2	0	0	0	0	0	0	0	0	0	0	2
d__Bacteria	k__norank_d__Bacteria	p__Proteobacteria	c__Gammaproteobacteria	o__Aeromonadales	f__Aeromonadaceae	g__Aeromonas	s__Aeromonas_hydrophila_4AK4	OTU1212	6	0	8	0	1	0	0	6	0	0	0	0	0	0	4	0	1	0	1	0	27
d__Bacteria	k__norank_d__Bacteria	p__unclassified_k__norank_d__Bacteria	c__unclassified_k__norank_d__Bacteria	o__unclassified_k__norank_d__Bacteria	f__unclassified_k__norank_d__Bacteria	g__unclassified_k__norank_d__Bacteria	s__unclassified_k__norank_d__Bacteria	OTU296	0	0	0	0	2	0	0	0	0	0	0	0	0	0	0	0	0	0	5	0	7
d__Bacteria	k__norank_d__Bacteria	p__Chloroflexi	c__Anaerolineae	o__SBR1031	f__A4b	g__norank_f__A4b	s__uncultured_bacterium_g__norank_f__A4b	OTU568	0	0	0	0	0	2	5	0	0	0	0	0	0	0	0	0	0	0	1	0	8
d__Bacteria	k__norank_d__Bacteria	p__Proteobacteria	c__Gammaproteobacteria	o__Vibrionales	f__Vibrionaceae	g__unclassified_f__Vibrionaceae	s__unclassified_f__Vibrionaceae	OTU17	0	13	0	0	0	0	0	0	0	0	0	0	0	0	0	0	0	0	0	0	13
d__Bacteria	k__norank_d__Bacteria	p__Proteobacteria	c__Alphaproteobacteria	o__Rickettsiales	f__Mitochondria	g__norank_f__Mitochondria	s__unclassified_g__norank_f__Mitochondria	OTU200	0	0	0	18	0	0	0	0	0	0	0	0	0	0	0	0	0	0	0	0	18
d__Bacteria	k__norank_d__Bacteria	p__Proteobacteria	c__Alphaproteobacteria	o__Rhizobiales	f__A0839	g__norank_f__A0839	s__uncultured_bacterium_g__norank_f__A0839	OTU409	0	0	0	0	0	0	19	0	0	1	0	0	0	0	0	0	0	4	0	0	24
d__Bacteria	k__norank_d__Bacteria	p__Acidobacteriota	c__Acidobacteriae	o__Solibacterales	f__Solibacteraceae	g__Candidatus_Solibacter	s__uncultured_bacterium_g__Candidatus_Solibacter	OTU825	0	0	1	0	0	0	0	0	5	0	0	0	0	0	0	0	0	0	5	0	11
d__Bacteria	k__norank_d__Bacteria	p__Proteobacteria	c__Alphaproteobacteria	o__Rhizobiales	f__Rhizobiaceae	g__Mesorhizobium	s__Mesorhizobium_ciceri	OTU139	0	0	28	19	6	6	42	4	7	8	1	0	1	0	0	0	5	0	10	1	138
d__Bacteria	k__norank_d__Bacteria	p__Gemmatimonadota	c__Gemmatimonadetes	o__Gemmatimonadales	f__Gemmatimonadaceae	g__Gemmatimonas	s__unclassified_g__Gemmatimonas	OTU144	0	0	3	0	0	0	0	1	0	0	0	0	0	0	0	0	0	1	1	0	6
d__Bacteria	k__norank_d__Bacteria	p__Gemmatimonadota	c__Gemmatimonadetes	o__Gemmatimonadales	f__Gemmatimonadaceae	g__Gemmatimonas	s__unclassified_g__Gemmatimonas	OTU700	0	0	0	0	0	0	0	0	4	0	0	0	0	0	0	0	0	0	0	0	4
d__Bacteria	k__norank_d__Bacteria	p__Latescibacterota	c__norank_p__Latescibacterota	o__norank_c__norank_p__Latescibacterota	f__norank_o__norank_c__norank_p__Latescibacterota	g__norank_f__norank_o__norank_c__norank_p__Latescibacterota	s__uncultured_bacterium_mle1-16	OTU634	0	0	0	0	0	0	0	3	0	0	0	0	0	0	0	0	0	0	0	0	3
d__Bacteria	k__norank_d__Bacteria	p__Patescibacteria	c__Saccharimonadia	o__Saccharimonadales	f__Saccharimonadaceae	g__TM7a	s__uncultured_bacterium_g__TM7a	OTU67	0	0	10	0	0	0	0	0	0	0	0	0	1	0	0	0	0	0	0	0	11
d__Bacteria	k__norank_d__Bacteria	p__Myxococcota	c__Myxococcia	o__Myxococcales	f__Anaeromyxobacteraceae	g__Anaeromyxobacter	s__unclassified_g__Anaeromyxobacter	OTU344	0	0	0	0	0	0	19	0	0	4	0	0	0	0	0	0	1	2	2	0	28
d__Bacteria	k__norank_d__Bacteria	p__Bacteroidota	c__Bacteroidia	o__Flavobacteriales	f__Weeksellaceae	g__Cloacibacterium	s__uncultured_bacterium_g__Cloacibacterium	OTU1337	0	0	0	0	0	1	0	0	0	0	0	0	0	0	1	0	0	8	2	0	12
d__Bacteria	k__norank_d__Bacteria	p__Bacteroidota	c__Bacteroidia	o__Bacteroidales	f__Tannerellaceae	g__Parabacteroides	s__Parabacteroides_sp._Marseille-P3136	OTU1110	0	0	0	0	0	0	0	0	0	7	0	0	0	0	0	0	0	0	0	0	7
d__Bacteria	k__norank_d__Bacteria	p__Verrucomicrobiota	c__Verrucomicrobiae	o__Pedosphaerales	f__Pedosphaeraceae	g__ADurb.Bin063-1	s__unclassified_g__ADurb.Bin063-1	OTU901	0	0	0	0	0	0	0	0	25	0	0	0	0	0	0	0	0	0	0	0	25
d__Bacteria	k__norank_d__Bacteria	p__Proteobacteria	c__Gammaproteobacteria	o__Burkholderiales	f__SC-I-84	g__norank_f__SC-I-84	s__uncultured_bacterium_g__norank_f__SC-I-84	OTU326	0	0	1	0	0	21	216	5	28	1	0	0	0	0	0	1	37	21	35	15	381
d__Bacteria	k__norank_d__Bacteria	p__Firmicutes	c__Clostridia	o__Oscillospirales	f__Oscillospiraceae	g__norank_f__Oscillospiraceae	s__uncultured_rumen_bacterium_g__norank_f__Oscillospiraceae	OTU270	0	0	0	2	0	0	0	0	0	0	0	0	0	0	0	0	0	0	0	0	2
d__Bacteria	k__norank_d__Bacteria	p__Proteobacteria	c__Alphaproteobacteria	o__Azospirillales	f__Azospirillaceae	g__Azospirillum	s__unclassified_g__Azospirillum	OTU1085	0	0	0	0	0	0	23	2	0	2	0	0	0	0	0	0	0	2	5	0	34
d__Bacteria	k__norank_d__Bacteria	p__Firmicutes	c__Clostridia	o__Oscillospirales	f__Oscillospiraceae	g__Oscillibacter	s__uncultured_bacterium_g__Oscillibacter	OTU232	0	0	0	4	0	0	0	0	0	0	0	0	0	0	0	0	0	0	0	0	4
d__Bacteria	k__norank_d__Bacteria	p__Proteobacteria	c__Alphaproteobacteria	o__Rhizobiales	f__Beijerinckiaceae	g__Methylobacterium-Methylorubrum	s__unclassified_g__Methylobacterium-Methylorubrum	OTU796	0	0	0	0	0	0	0	0	7	0	0	0	0	0	0	0	0	0	0	0	7
d__Bacteria	k__norank_d__Bacteria	p__Bacteroidota	c__Bacteroidia	o__Flavobacteriales	f__Flavobacteriaceae	g__Flavobacterium	s__unclassified_g__Flavobacterium	OTU935	0	0	0	0	0	0	0	0	0	11	0	0	0	0	0	0	0	0	0	0	11
d__Bacteria	k__norank_d__Bacteria	p__Firmicutes	c__Clostridia	o__Oscillospirales	f__Ruminococcaceae	g__norank_f__Ruminococcaceae	s__unclassified_g__norank_f__Ruminococcaceae	OTU89	0	0	9	0	0	0	0	0	0	0	0	0	0	0	0	0	0	0	0	0	9
d__Bacteria	k__norank_d__Bacteria	p__Chloroflexi	c__KD4-96	o__norank_c__KD4-96	f__norank_o__norank_c__KD4-96	g__norank_f__norank_o__norank_c__KD4-96	s__metagenome_g__norank_f__norank_o__norank_c__KD4-96	OTU1283	0	0	0	0	0	1	0	0	0	4	0	0	0	0	0	0	1	7	1	0	14
d__Bacteria	k__norank_d__Bacteria	p__Firmicutes	c__Bacilli	o__RF39	f__norank_o__RF39	g__norank_f__norank_o__RF39	s__uncultured_bacterium_g__norank_f__norank_o__RF39	OTU197	0	0	0	6	0	0	0	0	0	0	0	0	0	0	0	0	0	0	0	0	6
d__Bacteria	k__norank_d__Bacteria	p__Chloroflexi	c__Anaerolineae	o__SBR1031	f__norank_o__SBR1031	g__norank_f__norank_o__SBR1031	s__uncultured_Gemmatimonadetes_bacterium_g__norank_f__norank	OTU794	0	0	0	0	0	0	0	0	2	0	0	0	0	0	0	0	0	0	0	0	2
d__Bacteria	k__norank_d__Bacteria	p__Proteobacteria	c__Gammaproteobacteria	o__Burkholderiales	f__SC-I-84	g__norank_f__SC-I-84	s__uncultured_beta_proteobacterium_g__norank_f__SC-I-84	OTU1575	0	0	0	0	0	0	0	0	0	0	0	0	0	0	0	0	0	0	0	4	4
d__Bacteria	k__norank_d__Bacteria	p__Acidobacteriota	c__Vicinamibacteria	o__Vicinamibacterales	f__norank_o__Vicinamibacterales	g__norank_f__norank_o__Vicinamibacterales	s__unclassified_g__norank_f__norank_o__Vicinamibacterales	OTU937	0	0	0	0	0	0	0	0	0	2	0	0	0	0	0	0	0	0	0	0	2
d__Bacteria	k__norank_d__Bacteria	p__Firmicutes	c__Clostridia	o__Oscillospirales	f__Ruminococcaceae	g__Faecalibacterium	s__Faecalibacterium_prausnitzii	OTU363	0	0	0	0	0	0	49	3	63	4	0	0	0	0	0	0	0	24	8	23	174
d__Bacteria	k__norank_d__Bacteria	p__unclassified_k__norank_d__Bacteria	c__unclassified_k__norank_d__Bacteria	o__unclassified_k__norank_d__Bacteria	f__unclassified_k__norank_d__Bacteria	g__unclassified_k__norank_d__Bacteria	s__unclassified_k__norank_d__Bacteria	OTU921	0	0	0	0	0	0	0	0	6	0	0	0	0	0	0	0	0	0	0	0	6
d__Bacteria	k__norank_d__Bacteria	p__Acidobacteriota	c__Blastocatellia	o__DS-100	f__norank_o__DS-100	g__norank_f__norank_o__DS-100	s__uncultured_bacterium_g__norank_f__norank_o__DS-100	OTU1488	0	0	0	0	0	0	0	7	12	0	0	0	0	0	0	2	1	0	7	5	34
d__Bacteria	k__norank_d__Bacteria	p__Chloroflexi	c__KD4-96	o__norank_c__KD4-96	f__norank_o__norank_c__KD4-96	g__norank_f__norank_o__norank_c__KD4-96	s__uncultured_bacterium_g__norank_f__norank_o__norank_c__KD4-96	OTU512	0	0	0	0	0	0	7	0	0	0	0	0	0	0	0	0	0	0	0	0	7
d__Bacteria	k__norank_d__Bacteria	p__Bacteroidota	c__Bacteroidia	o__Chitinophagales	f__Chitinophagaceae	g__Edaphobaculum	s__unclassified_g__Edaphobaculum	OTU1364	0	0	0	0	0	0	0	0	0	0	0	0	0	0	0	0	0	2	0	0	2
d__Bacteria	k__norank_d__Bacteria	p__Bacteroidota	c__Bacteroidia	o__Bacteroidales	f__Muribaculaceae	g__norank_f__Muribaculaceae	s__uncultured_bacterium_g__norank_f__Muribaculaceae	OTU1521	0	0	0	0	0	0	0	0	2	0	0	0	0	0	0	0	0	0	6	0	8
d__Bacteria	k__norank_d__Bacteria	p__Actinobacteriota	c__Acidimicrobiia	o__IMCC26256	f__norank_o__IMCC26256	g__norank_f__norank_o__IMCC26256	s__uncultured_actinobacterium_g__norank_f__norank_o__IMCC26256	OTU866	0	0	0	0	0	0	0	0	6	0	0	0	0	0	0	0	0	0	0	0	6
d__Bacteria	k__norank_d__Bacteria	p__Verrucomicrobiota	c__Verrucomicrobiae	o__Chthoniobacterales	f__Chthoniobacteraceae	g__Candidatus_Udaeobacter	s__uncultured_Spartobacteria_bacterium_g__Candidatus_Udaeobacter	OTU162	0	0	14	0	0	0	0	0	0	1	0	0	0	0	0	0	0	0	0	0	15
d__Bacteria	k__norank_d__Bacteria	p__Actinobacteriota	c__Thermoleophilia	o__Solirubrobacterales	f__Solirubrobacteraceae	g__unclassified_f__Solirubrobacteraceae	s__unclassified_f__Solirubrobacteraceae	OTU851	0	0	0	0	0	0	0	0	8	0	0	0	0	0	0	0	0	0	0	0	8
d__Bacteria	k__norank_d__Bacteria	p__Chloroflexi	c__Anaerolineae	o__Anaerolineales	f__Anaerolineaceae	g__norank_f__Anaerolineaceae	s__unclassified_g__norank_f__Anaerolineaceae	OTU179	0	0	0	4	0	0	0	0	0	0	0	0	0	0	0	0	0	0	0	0	4
d__Bacteria	k__norank_d__Bacteria	p__Proteobacteria	c__Alphaproteobacteria	o__Rhodospirillales	f__norank_o__Rhodospirillales	g__norank_f__norank_o__Rhodospirillales	s__metagenome_g__norank_f__norank_o__Rhodospirillales	OTU398	0	0	0	5	0	0	45	0	9	1	1	1	0	5	0	0	0	0	4	7	78
d__Bacteria	k__norank_d__Bacteria	p__Bacteroidota	c__SJA-28	o__norank_c__SJA-28	f__norank_o__norank_c__SJA-28	g__norank_f__norank_o__norank_c__SJA-28	s__metagenome_g__norank_f__norank_o__norank_c__SJA-28	OTU1398	0	0	0	0	0	0	0	0	0	0	0	0	0	0	0	0	0	3	0	0	3
d__Bacteria	k__norank_d__Bacteria	p__SAR324_cladeMarine_group_B	c__norank_p__SAR324_cladeMarine_group_B	o__norank_c__norank_p__SAR324_cladeMarine_group_B	f__norank_o__norank_c__norank_p__SAR324_cladeMarine_group_B	g__norank_f__norank_o__norank_c__norank_p__SAR324_cladeMarine_group_B	s__unclassified_g__norank_f__norank_o__norank_c__norank_p__SAR324_cladeMarine_group_B	OTU1509	0	0	0	0	0	0	0	0	0	0	0	0	0	0	0	0	1	0	4	0	5
d__Bacteria	k__norank_d__Bacteria	p__Firmicutes	c__Bacilli	o__Lactobacillales	f__Leuconostocaceae	g__Weissella	s__Weissella_cibaria	OTU92	0	0	16	0	0	0	0	0	0	0	0	0	18	0	0	0	0	0	0	0	34
d__Bacteria	k__norank_d__Bacteria	p__Proteobacteria	c__Gammaproteobacteria	o__Pseudomonadales	f__Pseudomonadaceae	g__Pseudomonas	s__Pseudomonas_yamanorum	OTU1184	0	7	31	35	6	557	2385	30722	27470	16435	5086	5878	19101	26874	0	2547	2653	21162	25045	29660	215654
d__Bacteria	k__norank_d__Bacteria	p__Actinobacteriota	c__Actinobacteria	o__Frankiales	f__norank_o__Frankiales	g__norank_f__norank_o__Frankiales	s__unclassified_g__norank_f__norank_o__Frankiales	OTU698	0	0	3	0	0	0	0	0	11	0	0	0	0	0	0	0	0	0	0	2	16
d__Bacteria	k__norank_d__Bacteria	p__Actinobacteriota	c__Thermoleophilia	o__Solirubrobacterales	f__Solirubrobacteraceae	g__Solirubrobacter	s__uncultured_bacterium_g__Solirubrobacter	OTU114	0	0	6	0	0	0	9	0	3	2	0	0	0	0	0	0	1	0	4	0	25
d__Bacteria	k__norank_d__Bacteria	p__Actinobacteriota	c__Thermoleophilia	o__Solirubrobacterales	f__67-14	g__norank_f__67-14	s__Solirubrobacterales_bacterium_67-14	OTU143	0	0	1	0	0	1	0	0	0	2	0	0	0	0	0	0	2	0	5	2	13
d__Bacteria	k__norank_d__Bacteria	p__Desulfobacterota	c__Desulfobulbia	o__Desulfobulbales	f__Desulfobulbaceae	g__norank_f__Desulfobulbaceae	s__uncultured_bacterium_g__norank_f__Desulfobulbaceae	OTU1123	0	0	0	0	0	0	0	0	0	4	0	0	0	0	0	0	0	0	0	0	4
d__Bacteria	k__norank_d__Bacteria	p__Chloroflexi	c__Anaerolineae	o__SBR1031	f__A4b	g__norank_f__A4b	s__uncultured_bacterium_g__norank_f__A4b	OTU419	0	0	0	0	0	9	32	0	1	10	0	0	0	0	0	1	5	4	5	8	75
d__Bacteria	k__norank_d__Bacteria	p__Acidobacteriota	c__Vicinamibacteria	o__Vicinamibacterales	f__norank_o__Vicinamibacterales	g__norank_f__norank_o__Vicinamibacterales	s__uncultured_prokaryote_g__norank_f__norank_o__Vicinamibacterales	OTU1448	0	0	0	0	0	0	5	0	0	2	0	0	0	0	0	0	0	4	4	0	15
d__Bacteria	k__norank_d__Bacteria	p__Proteobacteria	c__Alphaproteobacteria	o__Rhodobacterales	f__Rhodobacteraceae	g__unclassified_f__Rhodobacteraceae	s__unclassified_f__Rhodobacteraceae	OTU1053	0	0	0	0	0	0	0	0	0	8	0	0	0	0	0	0	0	0	0	0	8
d__Bacteria	k__norank_d__Bacteria	p__Proteobacteria	c__Alphaproteobacteria	o__norank_c__Alphaproteobacteria	f__norank_o__norank_c__Alphaproteobacteria	g__norank_f__norank_o__norank_c__Alphaproteobacteria	s__uncultured_Acetobacteraceae_bacterium_g__norank_f__norank	OTU1525	0	0	0	0	0	0	0	0	2	0	0	0	0	0	0	0	0	0	2	0	4
d__Bacteria	k__norank_d__Bacteria	p__Bacteroidota	c__Bacteroidia	o__Bacteroidales	f__Muribaculaceae	g__norank_f__Muribaculaceae	s__uncultured_bacterium_g__norank_f__Muribaculaceae	OTU534	0	0	0	2	0	0	18	0	0	5	0	0	0	0	0	0	0	0	0	0	25
d__Bacteria	k__norank_d__Bacteria	p__Proteobacteria	c__Gammaproteobacteria	o__Burkholderiales	f__Comamonadaceae	g__unclassified_f__Comamonadaceae	s__unclassified_f__Comamonadaceae	OTU1370	0	0	0	4	0	0	20	0	0	0	0	0	0	0	0	0	1	7	7	2	41
d__Bacteria	k__norank_d__Bacteria	p__Synergistota	c__Synergistia	o__Synergistales	f__Synergistaceae	g__Synergistes	s__uncultured_organism_g__Synergistes	OTU233	0	0	0	11	0	0	0	0	0	0	0	0	0	0	0	0	0	0	0	0	11
d__Bacteria	k__norank_d__Bacteria	p__Acidobacteriota	c__Vicinamibacteria	o__Vicinamibacterales	f__Vicinamibacteraceae	g__norank_f__Vicinamibacteraceae	s__unclassified_g__norank_f__Vicinamibacteraceae	OTU1310	0	0	0	0	0	0	0	0	0	0	0	0	0	0	0	0	0	2	0	0	2
d__Bacteria	k__norank_d__Bacteria	p__Chloroflexi	c__Anaerolineae	o__SBR1031	f__norank_o__SBR1031	g__norank_f__norank_o__SBR1031	s__unclassified_g__norank_f__norank_o__SBR1031	OTU881	0	0	0	0	0	0	0	0	4	0	0	0	0	0	0	0	0	0	0	0	4
d__Bacteria	k__norank_d__Bacteria	p__Actinobacteriota	c__Acidimicrobiia	o__IMCC26256	f__norank_o__IMCC26256	g__norank_f__norank_o__IMCC26256	s__uncultured_Actinomycetales_bacterium_g__norank_f__norank_o__IMCC26256	OTU955	0	0	0	0	0	0	0	0	0	3	0	0	0	0	0	0	0	0	0	0	3
d__Bacteria	k__norank_d__Bacteria	p__Desulfobacterota	c__norank_p__Desulfobacterota	o__norank_c__norank_p__Desulfobacterota	f__norank_o__norank_c__norank_p__Desulfobacterota	g__norank_f__norank_o__norank_c__norank_p__Desulfobacterota	s__delta_proteobacterium_WX81	OTU738	0	0	0	0	0	0	0	0	10	0	0	0	0	0	0	0	0	0	0	0	10
d__Bacteria	k__norank_d__Bacteria	p__Firmicutes	c__Clostridia	o__Clostridiales	f__Clostridiaceae	g__Sarcina	s__uncultured_bacterium_g__Sarcina	OTU26	0	0	3	0	0	0	0	0	0	0	0	0	0	0	0	0	0	0	0	0	3
d__Bacteria	k__norank_d__Bacteria	p__Bdellovibrionota	c__Oligoflexia	o__0319-6G20	f__norank_o__0319-6G20	g__norank_f__norank_o__0319-6G20	s__metagenome_g__norank_f__norank_o__0319-6G20	OTU731	0	0	0	0	0	0	0	0	6	0	0	0	0	0	0	0	0	0	0	0	6
d__Bacteria	k__norank_d__Bacteria	p__Firmicutes	c__Bacilli	o__Erysipelotrichales	f__Erysipelotrichaceae	g__Dubosiella	s__uncultured_bacterium_g__Dubosiella	OTU1510	0	0	0	0	0	0	0	0	0	0	0	0	0	0	0	0	0	3	2	1	6
d__Bacteria	k__norank_d__Bacteria	p__Firmicutes	c__Clostridia	o__Oscillospirales	f__Oscillospiraceae	g__NK4A214_group	s__uncultured_bacterium_g__NK4A214_group	OTU198	0	0	0	65	0	0	0	0	0	0	0	0	0	0	0	0	0	0	0	0	65
d__Bacteria	k__norank_d__Bacteria	p__Proteobacteria	c__Gammaproteobacteria	o__Xanthomonadales	f__Rhodanobacteraceae	g__Dyella	s__uncultured_Dyella_sp.	OTU113	14	8	107	88	9	3	144	17	19	5	0	2	5	6	1	0	0	8	16	9	461
d__Bacteria	k__norank_d__Bacteria	p__Proteobacteria	c__Gammaproteobacteria	o__Xanthomonadales	f__Xanthomonadaceae	g__Thermomonas	s__uncultured_bacterium_g__Thermomonas	OTU505	0	0	0	8	0	0	34	0	0	5	0	0	0	1	0	0	2	0	0	0	50
d__Bacteria	k__norank_d__Bacteria	p__Sumerlaeota	c__Sumerlaeia	o__Sumerlaeales	f__Sumerlaeaceae	g__Sumerlaea	s__unclassified_g__Sumerlaea	OTU1374	0	0	0	0	0	0	0	0	0	0	0	0	0	0	0	0	0	3	0	0	3
d__Bacteria	k__norank_d__Bacteria	p__Firmicutes	c__Clostridia	o__Lachnospirales	f__Lachnospiraceae	g__unclassified_f__Lachnospiraceae	s__unclassified_f__Lachnospiraceae	OTU1376	0	0	0	0	0	0	0	0	0	0	0	0	0	0	0	0	0	6	0	0	6
d__Bacteria	k__norank_d__Bacteria	p__Bacteroidota	c__Ignavibacteria	o__Ignavibacteriales	f__Melioribacteraceae	g__IheB3-7	s__uncultured_bacterium_g__IheB3-7	OTU371	0	0	0	0	0	1	26	0	2	0	0	0	0	0	0	0	3	0	3	2	37
d__Bacteria	k__norank_d__Bacteria	p__Firmicutes	c__Bacilli	o__Erysipelotrichales	f__Erysipelotrichaceae	g__Ileibacterium	s__Ileibacterium_valens	OTU477	0	0	2	0	0	1	117	0	1	0	0	1	0	0	0	0	0	0	2	1	125
d__Bacteria	k__norank_d__Bacteria	p__Dependentiae	c__Babeliae	o__Babeliales	f__Vermiphilaceae	g__norank_f__Vermiphilaceae	s__uncultured_bacterium_g__norank_f__Vermiphilaceae	OTU658	0	0	0	0	0	0	0	0	5	0	0	0	0	0	0	0	0	0	0	0	5
d__Bacteria	k__norank_d__Bacteria	p__Actinobacteriota	c__Actinobacteria	o__Streptosporangiales	f__Thermomonosporaceae	g__Actinoallomurus	s__Actinoallomurus_sp._g__Actinoallomurus	OTU680	0	0	0	0	0	0	0	0	2	0	0	0	0	0	0	0	0	0	1	0	3
d__Bacteria	k__norank_d__Bacteria	p__Firmicutes	c__Bacilli	o__Erysipelotrichales	f__Erysipelotrichaceae	g__Merdibacter	s__unclassified_g__Merdibacter	OTU1167	0	0	0	0	0	0	0	0	0	0	0	0	1	0	0	0	0	0	0	0	1
d__Bacteria	k__norank_d__Bacteria	p__Firmicutes	c__Bacilli	o__Bacillales	f__Bacillaceae	g__Bacillus	s__Anoxybacillus_toebii	OTU34	0	0	3	0	0	0	0	0	0	0	0	0	0	0	0	0	0	0	0	0	3
d__Bacteria	k__norank_d__Bacteria	p__Actinobacteriota	c__Acidimicrobiia	o__Microtrichales	f__Ilumatobacteraceae	g__CL500-29_marine_group	s__metagenome_g__CL500-29_marine_group	OTU1307	0	0	0	0	0	1	0	2	2	0	0	0	0	0	0	0	0	4	5	0	14
d__Bacteria	k__norank_d__Bacteria	p__Verrucomicrobiota	c__Chlamydiae	o__Chlamydiales	f__cvE6	g__norank_f__cvE6	s__unclassified_g__norank_f__cvE6	OTU711	0	0	0	0	0	0	0	0	7	0	0	0	0	0	0	0	0	0	0	0	7
d__Bacteria	k__norank_d__Bacteria	p__Armatimonadota	c__DG-56	o__norank_c__DG-56	f__norank_o__norank_c__DG-56	g__norank_f__norank_o__norank_c__DG-56	s__uncultured_bacterium_g__norank_f__norank_o__norank_c__DG-56	OTU1400	0	0	0	0	0	0	0	0	0	0	0	0	0	0	0	0	0	5	0	0	5
d__Bacteria	k__norank_d__Bacteria	p__Proteobacteria	c__Alphaproteobacteria	o__Micavibrionales	f__norank_o__Micavibrionales	g__norank_f__norank_o__Micavibrionales	s__metagenome_g__norank_f__norank_o__Micavibrionales	OTU1257	0	0	0	0	0	0	0	0	0	0	0	0	0	0	0	0	0	3	0	0	3
d__Bacteria	k__norank_d__Bacteria	p__Firmicutes	c__Bacilli	o__Bacillales	f__Planococcaceae	g__Planococcus	s__unclassified_g__Planococcus	OTU1062	0	0	0	8	0	0	0	0	0	46	0	0	0	0	0	0	0	0	9	2	65
d__Bacteria	k__norank_d__Bacteria	p__Chloroflexi	c__Chloroflexia	o__Thermomicrobiales	f__JG30-KF-CM45	g__norank_f__JG30-KF-CM45	s__unclassified_g__norank_f__JG30-KF-CM45	OTU495	0	0	0	0	0	6	51	1	0	4	0	0	0	0	0	0	8	2	8	21	101
d__Bacteria	k__norank_d__Bacteria	p__Bacteroidota	c__Bacteroidia	o__Bacteroidales	f__Prolixibacteraceae	g__norank_f__Prolixibacteraceae	s__uncultured_soil_bacterium_g__norank_f__Prolixibacteraceae	OTU1138	0	0	0	0	0	0	0	0	0	2	0	0	0	0	0	0	0	0	1	0	3
d__Bacteria	k__norank_d__Bacteria	p__Actinobacteriota	c__MB-A2-108	o__norank_c__MB-A2-108	f__norank_o__norank_c__MB-A2-108	g__norank_f__norank_o__norank_c__MB-A2-108	s__metagenome_g__norank_f__norank_o__norank_c__MB-A2-108	OTU655	0	0	0	0	0	0	0	0	11	0	0	0	0	0	0	0	0	0	0	0	11
d__Bacteria	k__norank_d__Bacteria	p__Actinobacteriota	c__Acidimicrobiia	o__IMCC26256	f__norank_o__IMCC26256	g__norank_f__norank_o__IMCC26256	s__unclassified_g__norank_f__norank_o__IMCC26256	OTU625	0	0	0	0	0	1	0	1	12	5	0	0	0	0	0	0	1	0	0	0	20
d__Bacteria	k__norank_d__Bacteria	p__Cyanobacteria	c__Cyanobacteriia	o__Cyanobacteriales	f__Phormidiaceae	g__Phormidium_IAM_M-71	s__uncultured_bacterium_g__Phormidium_IAM_M-71	OTU1163	0	0	0	0	0	0	0	0	0	0	0	0	7	0	0	0	0	0	0	0	7
d__Bacteria	k__norank_d__Bacteria	p__Proteobacteria	c__Gammaproteobacteria	o__Xanthomonadales	f__Xanthomonadaceae	g__Arenimonas	s__uncultured_bacterium_g__Arenimonas	OTU1356	0	0	0	0	0	1	0	0	0	0	0	0	0	0	0	0	5	4	3	1	14
d__Bacteria	k__norank_d__Bacteria	p__Bacteroidota	c__Bacteroidia	o__Bacteroidales	f__Muribaculaceae	g__norank_f__Muribaculaceae	s__uncultured_bacterium_g__norank_f__Muribaculaceae	OTU712	0	0	1	0	0	0	0	0	3	0	0	0	0	0	0	0	0	0	0	0	4
d__Bacteria	k__norank_d__Bacteria	p__Proteobacteria	c__unclassified_p__Proteobacteria	o__unclassified_p__Proteobacteria	f__unclassified_p__Proteobacteria	g__unclassified_p__Proteobacteria	s__unclassified_p__Proteobacteria	OTU1301	0	0	0	0	0	0	0	0	0	0	0	0	0	0	0	0	0	2	0	0	2
d__Bacteria	k__norank_d__Bacteria	p__Bacteroidota	c__Bacteroidia	o__Sphingobacteriales	f__NS11-12_marine_group	g__norank_f__NS11-12_marine_group	s__unclassified_g__norank_f__NS11-12_marine_group	OTU1591	0	0	0	0	0	0	2	0	0	0	0	0	0	0	0	0	0	3	3	5	13
d__Bacteria	k__norank_d__Bacteria	p__Deinococcota	c__Deinococci	o__Thermales	f__Thermaceae	g__Thermus	s__unclassified_g__Thermus	OTU555	0	0	0	0	0	0	16	0	0	0	0	0	0	0	0	0	0	0	3	0	19
d__Bacteria	k__norank_d__Bacteria	p__Chloroflexi	c__Anaerolineae	o__C10-SB1A	f__norank_o__C10-SB1A	g__norank_f__norank_o__C10-SB1A	s__unclassified_g__norank_f__norank_o__C10-SB1A	OTU1568	0	0	0	0	0	0	9	0	0	0	0	0	0	0	0	0	2	4	0	6	21
d__Bacteria	k__norank_d__Bacteria	p__Acidobacteriota	c__unclassified_p__Acidobacteriota	o__unclassified_p__Acidobacteriota	f__unclassified_p__Acidobacteriota	g__unclassified_p__Acidobacteriota	s__unclassified_p__Acidobacteriota	OTU1576	0	0	0	0	0	0	0	0	0	0	0	0	0	0	0	0	0	0	0	2	2
d__Bacteria	k__norank_d__Bacteria	p__Actinobacteriota	c__Rubrobacteria	o__Rubrobacterales	f__Rubrobacteriaceae	g__Rubrobacter	s__unclassified_g__Rubrobacter	OTU1461	0	0	0	0	0	0	0	0	0	0	0	0	0	0	0	0	0	0	2	0	2
d__Bacteria	k__norank_d__Bacteria	p__Actinobacteriota	c__Actinobacteria	o__Frankiales	f__Sporichthyaceae	g__norank_f__Sporichthyaceae	s__uncultured_bacterium_g__norank_f__Sporichthyaceae	OTU1447	0	0	0	0	0	0	0	0	0	0	0	0	0	0	0	0	0	0	2	0	2
d__Bacteria	k__norank_d__Bacteria	p__Firmicutes	c__Clostridia	o__Lachnospirales	f__Lachnospiraceae	g__Anaerostipes	s__Anaerostipes_caccae_DSM_14662	OTU1352	0	0	0	0	0	0	0	0	0	0	0	0	0	0	0	0	0	6	0	0	6
d__Bacteria	k__norank_d__Bacteria	p__Desulfobacterota	c__Desulfovibrionia	o__Desulfovibrionales	f__Desulfovibrionaceae	g__Desulfovibrio	s__unclassified_g__Desulfovibrio	OTU874	0	0	0	0	0	0	0	0	3	0	0	0	0	0	0	0	0	0	0	0	3
d__Bacteria	k__norank_d__Bacteria	p__Proteobacteria	c__Gammaproteobacteria	o__unclassified_c__Gammaproteobacteria	f__unclassified_c__Gammaproteobacteria	g__unclassified_c__Gammaproteobacteria	s__unclassified_c__Gammaproteobacteria	OTU51	0	0	19	15	1	0	0	0	0	0	0	0	0	2	0	0	0	0	3	0	40
d__Bacteria	k__norank_d__Bacteria	p__Firmicutes	c__Bacilli	o__Bacillales	f__Bacillaceae	g__unclassified_f__Bacillaceae	s__unclassified_f__Bacillaceae	OTU982	0	0	0	0	0	0	0	0	0	6	0	0	0	0	0	0	0	0	0	0	6
d__Bacteria	k__norank_d__Bacteria	p__Acidobacteriota	c__Aminicenantia	o__Aminicenantales	f__norank_o__Aminicenantales	g__norank_f__norank_o__Aminicenantales	s__unclassified_g__norank_f__norank_o__Aminicenantales	OTU1437	0	0	0	0	0	0	0	0	0	0	0	0	0	0	0	0	0	0	5	0	5
d__Bacteria	k__norank_d__Bacteria	p__Desulfobacterota	c__Syntrophia	o__Syntrophales	f__Smithellaceae	g__Smithella	s__unclassified_g__Smithella	OTU1279	0	0	0	0	0	0	0	0	0	0	0	0	0	0	0	0	0	10	0	0	10
d__Bacteria	k__norank_d__Bacteria	p__Cyanobacteria	c__Cyanobacteriia	o__Chloroplast	f__norank_o__Chloroplast	g__norank_f__norank_o__Chloroplast	s__unclassified_g__norank_f__norank_o__Chloroplast	OTU1006	0	0	0	0	0	0	0	0	0	4	0	0	0	0	0	0	0	0	0	0	4
d__Bacteria	k__norank_d__Bacteria	p__Firmicutes	c__Bacilli	o__Bacillales	f__Bacillaceae	g__Pseudogracilibacillus	s__uncultured_bacterium_g__Pseudogracilibacillus	OTU962	0	0	0	0	0	0	0	0	2	31	0	0	0	0	0	0	0	0	3	0	36
d__Bacteria	k__norank_d__Bacteria	p__Bacteroidota	c__Bacteroidia	o__Chitinophagales	f__Saprospiraceae	g__norank_f__Saprospiraceae	s__uncultured_Saprospiraceae_bacterium_g__norank	OTU1375	0	0	0	0	0	0	0	0	0	0	0	0	0	0	0	0	0	4	0	0	4
d__Bacteria	k__norank_d__Bacteria	p__Bacteroidota	c__Bacteroidia	o__Sphingobacteriales	f__AKYH767	g__norank_f__AKYH767	s__uncultured_bacterium_g__norank_f__AKYH767	OTU1229	0	0	0	0	0	1	0	0	0	0	0	0	0	0	0	0	2	0	0	0	3
d__Bacteria	k__norank_d__Bacteria	p__Firmicutes	c__Clostridia	o__Clostridia_vadinBB60_group	f__norank_o__Clostridia_vadinBB60_group	g__norank_f__norank_o__Clostridia_vadinBB60_group	s__unclassified_g__norank_f__norank_o__Clostridia_vadinBB60_group	OTU1373	0	0	0	0	0	0	0	0	0	0	0	0	0	0	0	0	0	6	0	0	6
d__Bacteria	k__norank_d__Bacteria	p__Bacteroidota	c__Bacteroidia	o__Bacteroidales	f__Bacteroidaceae	g__Bacteroides	s__Bacteroides_eggerthii	OTU213	0	0	0	7	0	0	0	0	6	0	0	1	0	3	0	0	0	0	0	0	17
d__Bacteria	k__norank_d__Bacteria	p__Proteobacteria	c__Gammaproteobacteria	o__unclassified_c__Gammaproteobacteria	f__unclassified_c__Gammaproteobacteria	g__unclassified_c__Gammaproteobacteria	s__unclassified_c__Gammaproteobacteria	OTU993	0	0	0	0	0	0	0	0	0	2	0	0	0	0	0	0	0	0	0	0	2
d__Bacteria	k__norank_d__Bacteria	p__Proteobacteria	c__Gammaproteobacteria	o__Xanthomonadales	f__Rhodanobacteraceae	g__Dokdonella	s__uncultured_bacterium_g__Dokdonella	OTU314	0	0	3	11	11	1	0	0	0	0	0	0	0	0	0	0	1	0	0	0	27
d__Bacteria	k__norank_d__Bacteria	p__Firmicutes	c__Clostridia	o__Lachnospirales	f__Lachnospiraceae	g__unclassified_f__Lachnospiraceae	s__unclassified_f__Lachnospiraceae	OTU528	0	0	0	2	0	0	23	0	8	0	0	0	0	0	0	0	0	0	0	0	33
d__Bacteria	k__norank_d__Bacteria	p__Proteobacteria	c__Alphaproteobacteria	o__norank_c__Alphaproteobacteria	f__norank_o__norank_c__Alphaproteobacteria	g__norank_f__norank_o__norank_c__Alphaproteobacteria	s__Rhodospirillaceae_bacterium_L34	OTU435	0	0	0	0	0	0	14	0	4	0	0	0	0	0	0	0	0	0	0	0	18
d__Bacteria	k__norank_d__Bacteria	p__Proteobacteria	c__Gammaproteobacteria	o__Burkholderiales	f__TRA3-20	g__norank_f__TRA3-20	s__uncultured_bacterium_g__norank_f__TRA3-20	OTU299	0	0	0	2	6	0	0	0	3	0	0	0	0	0	0	0	0	0	0	0	11
d__Bacteria	k__norank_d__Bacteria	p__Bdellovibrionota	c__Oligoflexia	o__0319-6G20	f__norank_o__0319-6G20	g__norank_f__norank_o__0319-6G20	s__unclassified_g__norank_f__norank_o__0319-6G20	OTU931	0	0	0	0	0	0	0	0	0	4	0	0	0	0	0	0	0	0	0	0	4
d__Bacteria	k__norank_d__Bacteria	p__Acidobacteriota	c__Vicinamibacteria	o__Subgroup_17	f__norank_o__Subgroup_17	g__norank_f__norank_o__Subgroup_17	s__uncultured_bacterium_g__norank_f__norank_o__Subgroup_17	OTU946	0	0	0	0	0	0	0	0	0	5	0	0	0	0	0	0	0	0	0	0	5
d__Bacteria	k__norank_d__Bacteria	p__Actinobacteriota	c__Acidimicrobiia	o__IMCC26256	f__norank_o__IMCC26256	g__norank_f__norank_o__IMCC26256	s__uncultured_Acidimicrobiia_bacterium_g__norank_f__norank	OTU671	0	0	0	0	0	0	0	0	14	0	0	0	0	0	0	0	0	0	2	3	19
d__Bacteria	k__norank_d__Bacteria	p__Acidobacteriota	c__Vicinamibacteria	o__Vicinamibacterales	f__norank_o__Vicinamibacterales	g__norank_f__norank_o__Vicinamibacterales	s__unclassified_g__norank_f__norank_o__Vicinamibacterales	OTU1487	0	0	0	0	0	0	0	0	0	0	0	0	0	0	0	0	0	0	4	0	4
d__Bacteria	k__norank_d__Bacteria	p__Acidobacteriota	c__Subgroup_18	o__norank_c__Subgroup_18	f__norank_o__norank_c__Subgroup_18	g__norank_f__norank_o__norank_c__Subgroup_18	s__uncultured_bacterium_g__norank_f__norank_o__norank_c__Subgroup_18	OTU1023	0	0	0	0	0	0	0	0	0	2	0	0	0	0	0	0	0	0	0	0	2
d__Bacteria	k__norank_d__Bacteria	p__Proteobacteria	c__Gammaproteobacteria	o__KI89A_clade	f__norank_o__KI89A_clade	g__norank_f__norank_o__KI89A_clade	s__unclassified_g__norank_f__norank_o__KI89A_clade	OTU1319	0	0	0	0	0	0	0	0	0	0	0	0	0	0	0	0	0	2	0	0	2
d__Bacteria	k__norank_d__Bacteria	p__Acidobacteriota	c__Vicinamibacteria	o__Vicinamibacterales	f__norank_o__Vicinamibacterales	g__norank_f__norank_o__Vicinamibacterales	s__unclassified_g__norank_f__norank_o__Vicinamibacterales	OTU1065	0	0	0	0	0	0	0	0	0	5	0	0	0	0	0	0	0	0	0	0	5
d__Bacteria	k__norank_d__Bacteria	p__Bacteroidota	c__Bacteroidia	o__Bacteroidales	f__Rikenellaceae	g__Alistipes	s__uncultured_bacterium_g__Alistipes	OTU177	0	0	0	4	0	0	0	0	0	0	0	0	0	0	0	0	0	0	0	0	4
d__Bacteria	k__norank_d__Bacteria	p__Bacteroidota	c__SJA-28	o__norank_c__SJA-28	f__norank_o__norank_c__SJA-28	g__norank_f__norank_o__norank_c__SJA-28	s__uncultured_bacterium_g__norank_f__norank_o__norank_c__SJA-28	OTU902	0	0	0	0	0	0	0	0	9	0	0	0	0	0	0	0	0	0	0	0	9
d__Bacteria	k__norank_d__Bacteria	p__Bacteroidota	c__Bacteroidia	o__Flavobacteriales	f__Flavobacteriaceae	g__Flavobacterium	s__unclassified_g__Flavobacterium	OTU412	0	0	0	0	0	0	11	0	5	0	0	0	0	0	0	0	0	1	19	0	36
d__Bacteria	k__norank_d__Bacteria	p__Myxococcota	c__Polyangia	o__Haliangiales	f__Haliangiaceae	g__Haliangium	s__uncultured_bacterium_g__Haliangium	OTU774	0	0	0	0	0	0	0	0	3	0	0	0	0	0	0	0	0	0	0	0	3
d__Bacteria	k__norank_d__Bacteria	p__Firmicutes	c__Bacilli	o__Thermoactinomycetales	f__Thermoactinomycetaceae	g__Novibacillus	s__Novibacillus_thermophilus	OTU27	0	0	7	0	0	0	0	0	0	0	0	0	0	0	0	0	0	0	0	0	7
d__Bacteria	k__norank_d__Bacteria	p__Actinobacteriota	c__Thermoleophilia	o__Solirubrobacterales	f__67-14	g__norank_f__67-14	s__uncultured_bacterium_g__norank_f__67-14	OTU88	0	0	8	0	0	0	0	0	0	7	0	0	0	0	2	0	0	0	0	0	17
d__Bacteria	k__norank_d__Bacteria	p__Bacteroidota	c__Bacteroidia	o__Flavobacteriales	f__Flavobacteriaceae	g__Flavobacterium	s__unclassified_g__Flavobacterium	OTU415	0	0	0	0	0	5	65	3	8	0	0	0	0	0	0	0	2	3	12	6	104
d__Bacteria	k__norank_d__Bacteria	p__Bacteroidota	c__Bacteroidia	o__Chitinophagales	f__norank_o__Chitinophagales	g__norank_f__norank_o__Chitinophagales	s__uncultured_bacterium_g__norank_f__norank_o__Chitinophagales	OTU975	0	0	0	0	0	0	0	0	0	8	0	0	0	0	0	0	0	0	0	0	8
d__Bacteria	k__norank_d__Bacteria	p__unclassified_k__norank_d__Bacteria	c__unclassified_k__norank_d__Bacteria	o__unclassified_k__norank_d__Bacteria	f__unclassified_k__norank_d__Bacteria	g__unclassified_k__norank_d__Bacteria	s__unclassified_k__norank_d__Bacteria	OTU448	0	0	0	0	0	0	14	0	0	0	0	0	0	0	0	0	0	0	0	0	14
d__Bacteria	k__norank_d__Bacteria	p__Actinobacteriota	c__Actinobacteria	o__Micromonosporales	f__Micromonosporaceae	g__unclassified_f__Micromonosporaceae	s__unclassified_f__Micromonosporaceae	OTU1080	0	0	0	0	0	0	0	0	0	18	0	0	0	0	0	0	0	0	0	0	18
d__Bacteria	k__norank_d__Bacteria	p__Proteobacteria	c__Gammaproteobacteria	o__Pseudomonadales	f__Pseudomonadaceae	g__Pseudomonas	s__Pseudomonas_otitidis	OTU208	0	0	0	21	0	0	0	2	0	0	0	0	0	0	0	0	0	0	0	0	23
d__Bacteria	k__norank_d__Bacteria	p__Firmicutes	c__Negativicutes	o__Acidaminococcales	f__Acidaminococcaceae	g__Phascolarctobacterium	s__unclassified_g__Phascolarctobacterium	OTU1181	0	0	0	0	0	0	0	0	0	0	0	1	2	1	0	0	0	0	0	0	4
d__Bacteria	k__norank_d__Bacteria	p__Proteobacteria	c__Gammaproteobacteria	o__UBA10353_marine_group	f__norank_o__UBA10353_marine_group	g__norank_f__norank_o__UBA10353_marine_group	s__unclassified_g__norank_f__norank_o__UBA10353_marine_group	OTU1016	0	0	0	0	0	0	0	0	0	3	0	0	0	0	0	0	0	0	0	0	3
d__Bacteria	k__norank_d__Bacteria	p__Proteobacteria	c__Alphaproteobacteria	o__Micropepsales	f__Micropepsaceae	g__norank_f__Micropepsaceae	s__unclassified_g__norank_f__Micropepsaceae	OTU302	0	0	0	1	3	0	0	0	0	3	0	0	0	0	0	0	0	0	0	0	7
d__Bacteria	k__norank_d__Bacteria	p__Actinobacteriota	c__MB-A2-108	o__norank_c__MB-A2-108	f__norank_o__norank_c__MB-A2-108	g__norank_f__norank_o__norank_c__MB-A2-108	s__unclassified_g__norank_f__norank_o__norank_c__MB-A2-108	OTU32	0	0	7	0	0	0	0	0	0	0	0	0	0	0	0	0	0	0	0	0	7
d__Bacteria	k__norank_d__Bacteria	p__Acidobacteriota	c__Blastocatellia	o__Blastocatellales	f__Blastocatellaceae	g__norank_f__Blastocatellaceae	s__uncultured_Acidobacteria_bacterium_g__norank_f__Blastocatellaceae	OTU439	0	0	0	0	0	3	94	6	13	4	0	0	0	0	0	0	8	0	7	0	135
d__Bacteria	k__norank_d__Bacteria	p__Proteobacteria	c__Alphaproteobacteria	o__Rickettsiales	f__SM1B06	g__norank_f__SM1B06	s__uncultured_bacterium_g__norank_f__SM1B06	OTU1232	0	0	0	0	0	2	0	0	0	0	0	0	0	0	0	0	6	0	2	0	10
d__Bacteria	k__norank_d__Bacteria	p__Firmicutes	c__Bacilli	o__Paenibacillales	f__Paenibacillaceae	g__Paenibacillus	s__Paenibacillus_phyllosphaerae	OTU1497	0	0	0	0	0	0	0	0	0	0	0	0	0	0	0	0	0	0	4	0	4
d__Bacteria	k__norank_d__Bacteria	p__Verrucomicrobiota	c__Verrucomicrobiae	o__Pedosphaerales	f__Pedosphaeraceae	g__unclassified_f__Pedosphaeraceae	s__unclassified_f__Pedosphaeraceae	OTU455	0	0	0	0	0	0	5	0	0	0	0	0	0	0	0	0	0	0	0	0	5
d__Bacteria	k__norank_d__Bacteria	p__Bacteroidota	c__Bacteroidia	o__Bacteroidales	f__norank_o__Bacteroidales	g__norank_f__norank_o__Bacteroidales	s__uncultured_bacterium_g__norank_f__norank_o__Bacteroidales	OTU1001	0	0	0	0	0	0	0	0	0	2	0	0	0	0	0	0	0	0	0	0	2
d__Bacteria	k__norank_d__Bacteria	p__unclassified_k__norank_d__Bacteria	c__unclassified_k__norank_d__Bacteria	o__unclassified_k__norank_d__Bacteria	f__unclassified_k__norank_d__Bacteria	g__unclassified_k__norank_d__Bacteria	s__unclassified_k__norank_d__Bacteria	OTU1253	0	0	0	0	0	0	0	0	0	0	0	0	0	0	0	0	0	2	0	0	2
d__Bacteria	k__norank_d__Bacteria	p__Bacteroidota	c__Bacteroidia	o__Flavobacteriales	f__Flavobacteriaceae	g__Flavobacterium	s__unclassified_g__Flavobacterium	OTU129	0	0	7	0	0	0	0	0	0	0	0	0	0	0	0	0	0	0	0	0	7
d__Bacteria	k__norank_d__Bacteria	p__Actinobacteriota	c__Acidimicrobiia	o__Microtrichales	f__Microtrichaceae	g__IMCC26207	s__uncultured_bacterium_g__IMCC26207	OTU1270	0	0	0	0	0	0	0	3	1	1	0	0	0	0	0	0	3	2	2	0	12
d__Bacteria	k__norank_d__Bacteria	p__Patescibacteria	c__Gracilibacteria	o__norank_c__Gracilibacteria	f__norank_o__norank_c__Gracilibacteria	g__norank_f__norank_o__norank_c__Gracilibacteria	s__unclassified_g__norank_f__norank_o__norank_c__Gracilibacteria	OTU1043	0	0	0	0	0	0	0	0	0	13	0	0	0	0	0	0	0	0	0	0	13
d__Bacteria	k__norank_d__Bacteria	p__Firmicutes	c__Clostridia	o__Lachnospirales	f__Lachnospiraceae	g__Ruminococcus_torques_group	s__uncultured_bacterium_g__Ruminococcus_torques_group	OTU446	0	0	0	0	0	0	26	2	0	31	0	0	0	0	0	0	0	0	5	0	64
d__Bacteria	k__norank_d__Bacteria	p__Planctomycetota	c__Planctomycetes	o__Gemmatales	f__Gemmataceae	g__norank_f__Gemmataceae	s__uncultured_planctomycete_g__norank_f__Gemmataceae	OTU1569	0	0	0	0	0	0	0	0	1	0	0	0	0	0	0	0	0	0	0	2	3
d__Bacteria	k__norank_d__Bacteria	p__Bacteroidota	c__Bacteroidia	o__Chitinophagales	f__Saprospiraceae	g__Phaeodactylibacter	s__metagenome_g__Phaeodactylibacter	OTU522	0	0	0	0	0	0	16	0	7	0	0	0	0	0	0	0	0	0	1	0	24
d__Bacteria	k__norank_d__Bacteria	p__Bacteroidota	c__Bacteroidia	o__Sphingobacteriales	f__Sphingobacteriaceae	g__Sphingobacterium	s__Sphingobacterium_mizutaii	OTU465	0	0	1	0	0	0	27	0	0	0	0	0	0	0	0	0	0	0	0	0	28
d__Bacteria	k__norank_d__Bacteria	p__Bacteroidota	c__Bacteroidia	o__Bacteroidales	f__Muribaculaceae	g__norank_f__Muribaculaceae	s__unclassified_g__norank_f__Muribaculaceae	OTU927	0	0	0	0	0	0	0	0	0	2	0	0	0	0	0	0	0	0	1	0	3
d__Bacteria	k__norank_d__Bacteria	p__Proteobacteria	c__Gammaproteobacteria	o__Alteromonadales	f__Pseudoalteromonadaceae	g__Pseudoalteromonas	s__unclassified_g__Pseudoalteromonas	OTU1221	0	0	0	0	0	0	12	0	0	85	0	0	0	0	0	1	0	0	0	0	98
d__Bacteria	k__norank_d__Bacteria	p__Cyanobacteria	c__Cyanobacteriia	o__Cyanobacteriales	f__Nostocaceae	g__Calothrix_PCC-6303	s__uncultured_bacterium_g__Calothrix_PCC-6303	OTU1303	0	0	0	0	0	0	0	0	0	0	0	0	0	0	0	0	0	6	0	0	6
d__Bacteria	k__norank_d__Bacteria	p__Methylomirabilota	c__Methylomirabilia	o__Rokubacteriales	f__norank_o__Rokubacteriales	g__norank_f__norank_o__Rokubacteriales	s__uncultured_bacterium_g__norank_f__norank_o__Rokubacteriales	OTU1076	0	0	0	0	0	0	0	0	3	12	0	0	0	0	0	0	0	0	0	0	15
d__Bacteria	k__norank_d__Bacteria	p__Firmicutes	c__Clostridia	o__Clostridia_UCG-014	f__norank_o__Clostridia_UCG-014	g__norank_f__norank_o__Clostridia_UCG-014	s__uncultured_bacterium_g__norank_f__norank_o__Clostridia_UCG-014	OTU204	0	0	0	35	0	0	0	0	0	0	0	0	0	0	0	0	0	0	0	0	35
d__Bacteria	k__norank_d__Bacteria	p__Bacteroidota	c__Bacteroidia	o__Bacteroidales	f__Prevotellaceae	g__Paraprevotella	s__uncultured_bacterium_g__Paraprevotella	OTU1022	0	0	0	0	0	0	0	0	0	13	0	0	0	0	0	0	0	1	0	0	14
d__Bacteria	k__norank_d__Bacteria	p__Gemmatimonadota	c__Gemmatimonadetes	o__Gemmatimonadales	f__Gemmatimonadaceae	g__Roseisolibacter	s__uncultured_soil_bacterium_g__Roseisolibacter	OTU58	0	0	6	0	0	0	0	0	0	0	0	0	0	0	0	0	0	0	0	0	6
d__Bacteria	k__norank_d__Bacteria	p__Bdellovibrionota	c__Oligoflexia	o__Oligoflexales	f__norank_o__Oligoflexales	g__Oligoflexus	s__uncultured_bacterium_g__Oligoflexus	OTU952	0	0	0	0	0	0	0	0	0	4	0	0	0	0	0	0	0	0	0	0	4
d__Bacteria	k__norank_d__Bacteria	p__Acidobacteriota	c__Acidobacteriae	o__Bryobacterales	f__Bryobacteraceae	g__Bryobacter	s__unclassified_g__Bryobacter	OTU657	0	0	0	0	0	0	0	0	20	0	0	0	0	0	0	0	0	0	0	0	20
d__Bacteria	k__norank_d__Bacteria	p__Chloroflexi	c__Anaerolineae	o__SBR1031	f__norank_o__SBR1031	g__norank_f__norank_o__SBR1031	s__uncultured_soil_bacterium_g__norank_f__norank_o__SBR1031	OTU1225	0	0	0	0	0	0	3	0	0	0	0	0	0	0	0	1	0	0	2	0	6
d__Bacteria	k__norank_d__Bacteria	p__Acidobacteriota	c__Subgroup_11	o__norank_c__Subgroup_11	f__norank_o__norank_c__Subgroup_11	g__norank_f__norank_o__norank_c__Subgroup_11	s__uncultured_bacterium_g__norank_f__norank_o__norank_c__Subgroup_11	OTU151	0	0	14	0	0	0	0	0	0	0	0	0	0	0	0	0	0	0	0	0	14
d__Bacteria	k__norank_d__Bacteria	p__Firmicutes	c__Bacilli	o__Lactobacillales	f__Lactobacillaceae	g__Lactobacillus	s__Lactobacillus_paracasei	OTU1511	0	0	0	0	0	0	0	0	0	2	0	0	0	0	0	0	0	0	1	0	3
d__Bacteria	k__norank_d__Bacteria	p__Proteobacteria	c__Alphaproteobacteria	o__Rhizobiales	f__Rhizobiales_Incertae_Sedis	g__Phreatobacter	s__uncultured_bacterium_g__Phreatobacter	OTU228	0	0	0	2	0	0	0	1	1	0	0	0	0	0	0	0	0	0	0	0	4
d__Bacteria	k__norank_d__Bacteria	p__Chloroflexi	c__Anaerolineae	o__Caldilineales	f__Caldilineaceae	g__norank_f__Caldilineaceae	s__metagenome_g__norank_f__Caldilineaceae	OTU349	0	0	0	0	0	9	150	0	2	0	0	0	0	0	0	0	7	4	10	6	188
d__Bacteria	k__norank_d__Bacteria	p__Firmicutes	c__Clostridia	o__Lachnospirales	f__Lachnospiraceae	g__Lachnospiraceae_NK4A136_group	s__uncultured_bacterium_g__Lachnospiraceae_NK4A136_group	OTU831	0	0	0	0	0	0	0	0	15	0	0	0	0	0	0	0	0	2	0	0	17
d__Bacteria	k__norank_d__Bacteria	p__Acidobacteriota	c__Holophagae	o__Subgroup_7	f__norank_o__Subgroup_7	g__norank_f__norank_o__Subgroup_7	s__uncultured_bacterium_SJA-36	OTU1059	0	0	0	3	0	0	3	0	3	2	0	0	0	0	0	0	5	4	1	1	22
d__Bacteria	k__norank_d__Bacteria	p__Bacteroidota	c__Kryptonia	o__Kryptoniales	f__BSV26	g__norank_f__BSV26	s__uncultured_Bacteroidetes_bacterium_g__norank_f__BSV26	OTU1284	0	0	0	0	0	0	0	0	0	0	0	0	0	0	0	0	3	4	0	0	7
d__Bacteria	k__norank_d__Bacteria	p__Actinobacteriota	c__Thermoleophilia	o__Gaiellales	f__norank_o__Gaiellales	g__norank_f__norank_o__Gaiellales	s__Gaiella_sp._EBR4-RS1	OTU1601	15	1	6	19	20	0	3	1	1	0	1	0	2	0	0	0	0	0	2	10	81
d__Bacteria	k__norank_d__Bacteria	p__Myxococcota	c__Polyangia	o__Haliangiales	f__Haliangiaceae	g__Haliangium	s__uncultured_proteobacterium_g__Haliangium	OTU1081	0	0	0	0	0	0	0	0	0	3	0	0	0	0	0	0	0	0	0	0	3
d__Bacteria	k__norank_d__Bacteria	p__Bacteroidota	c__Bacteroidia	o__Chitinophagales	f__Chitinophagaceae	g__Taibaiella	s__Taibaiella_koreensis	OTU1559	0	0	0	0	0	1	7	4	5	0	0	0	0	0	0	0	1	0	7	9	34
d__Bacteria	k__norank_d__Bacteria	p__Acidobacteriota	c__Acidobacteriae	o__Subgroup_2	f__norank_o__Subgroup_2	g__norank_f__norank_o__Subgroup_2	s__uncultured_bacterium_g__norank_f__norank_o__Subgroup_2	OTU231	0	0	0	6	0	0	0	1	0	0	0	0	0	0	0	0	0	0	0	0	7
d__Bacteria	k__norank_d__Bacteria	p__Firmicutes	c__Clostridia	o__Peptostreptococcales-Tissierellales	f__Peptostreptococcaceae	g__unclassified_f__Peptostreptococcaceae	s__unclassified_f__Peptostreptococcaceae	OTU1020	0	0	0	0	0	0	0	0	0	4	0	0	0	0	0	0	0	3	0	0	7
d__Bacteria	k__norank_d__Bacteria	p__Proteobacteria	c__Gammaproteobacteria	o__Steroidobacterales	f__Steroidobacteraceae	g__norank_f__Steroidobacteraceae	s__uncultured_gamma_proteobacterium_g__norank_f__Steroidobacteraceae	OTU1351	0	0	0	0	0	0	53	0	9	8	0	0	0	0	0	0	2	22	24	3	121
d__Bacteria	k__norank_d__Bacteria	p__Bacteroidota	c__Kapabacteria	o__Kapabacteriales	f__norank_o__Kapabacteriales	g__norank_f__norank_o__Kapabacteriales	s__uncultured_bacterium_g__norank_f__norank_o__Kapabacteriales	OTU1466	0	0	0	0	0	1	38	0	0	0	0	0	0	0	0	0	0	0	20	0	59
d__Bacteria	k__norank_d__Bacteria	p__Proteobacteria	c__Alphaproteobacteria	o__Rhizobiales	f__Beijerinckiaceae	g__FukuN57	s__uncultured_proteobacterium_g__FukuN57	OTU1424	0	0	0	0	0	0	0	0	0	0	0	0	0	0	0	0	0	0	7	0	7
d__Bacteria	k__norank_d__Bacteria	p__Chloroflexi	c__Anaerolineae	o__1-20	f__norank_o__1-20	g__norank_f__norank_o__1-20	s__metagenome_g__norank_f__norank_o__1-20	OTU1573	0	0	0	0	0	0	0	0	0	0	0	0	0	0	0	0	0	0	0	2	2
d__Bacteria	k__norank_d__Bacteria	p__Bacteroidota	c__SJA-28	o__norank_c__SJA-28	f__norank_o__norank_c__SJA-28	g__norank_f__norank_o__norank_c__SJA-28	s__unclassified_g__norank_f__norank_o__norank_c__SJA-28	OTU1441	0	0	0	0	0	0	0	0	0	0	0	0	0	0	0	0	0	0	4	0	4
d__Bacteria	k__norank_d__Bacteria	p__Chloroflexi	c__Anaerolineae	o__SBR1031	f__norank_o__SBR1031	g__norank_f__norank_o__SBR1031	s__uncultured_sludge_bacterium_H5	OTU809	0	0	0	0	0	0	0	0	4	0	0	0	0	0	0	0	0	0	0	0	4
d__Bacteria	k__norank_d__Bacteria	p__Firmicutes	c__Clostridia	o__Lachnospirales	f__Lachnospiraceae	g__Eubacterium_hallii_group	s__uncultured_bacterium_g__Eubacterium_hallii_group	OTU750	0	0	0	0	0	0	0	0	13	0	0	0	0	0	0	0	0	0	0	0	13
d__Bacteria	k__norank_d__Bacteria	p__Patescibacteria	c__WWE3	o__norank_c__WWE3	f__norank_o__norank_c__WWE3	g__norank_f__norank_o__norank_c__WWE3	s__candidate_division_WWE3_bacterium_RIFCSPHIGHO2_02_FULL_38_14	OTU542	0	0	0	0	0	0	15	0	0	0	0	0	0	0	0	0	0	0	0	0	15
d__Bacteria	k__norank_d__Bacteria	p__Bacteroidota	c__Bacteroidia	o__Cytophagales	f__Microscillaceae	g__norank_f__Microscillaceae	s__unclassified_g__norank_f__Microscillaceae	OTU783	0	0	0	0	0	2	0	0	15	0	0	0	0	0	0	0	3	0	2	0	22
d__Bacteria	k__norank_d__Bacteria	p__Desulfobacterota	c__Desulfuromonadia	o__Geobacterales	f__Geobacteraceae	g__norank_f__Geobacteraceae	s__uncultured_delta_proteobacterium_g__norank_f__Geobacteraceae	OTU1428	0	0	0	0	0	0	0	0	0	5	0	0	0	0	0	0	0	3	3	0	11
d__Bacteria	k__norank_d__Bacteria	p__Gemmatimonadota	c__Gemmatimonadetes	o__Gemmatimonadales	f__Gemmatimonadaceae	g__norank_f__Gemmatimonadaceae	s__unclassified_g__norank_f__Gemmatimonadaceae	OTU1255	0	0	0	0	0	0	0	0	0	0	0	0	0	0	0	0	0	2	0	0	2
d__Bacteria	k__norank_d__Bacteria	p__Verrucomicrobiota	c__Kiritimatiellae	o__WCHB1-41	f__norank_o__WCHB1-41	g__norank_f__norank_o__WCHB1-41	s__uncultured_prokaryote_g__norank_f__norank	OTU1580	0	0	0	0	0	0	0	0	0	0	0	0	0	0	0	0	0	0	0	2	2
d__Bacteria	k__norank_d__Bacteria	p__Firmicutes	c__Clostridia	o__Lachnospirales	f__Lachnospiraceae	g__Blautia	s__uncultured_Blautia_sp._g__Blautia	OTU624	0	0	0	0	0	0	0	2	8	0	0	0	0	1	0	0	0	0	1	0	12
d__Bacteria	k__norank_d__Bacteria	p__Proteobacteria	c__Gammaproteobacteria	o__Burkholderiales	f__Methylophilaceae	g__unclassified_f__Methylophilaceae	s__unclassified_f__Methylophilaceae	OTU335	0	0	0	0	0	1	4	0	2	0	0	0	0	0	0	0	0	0	4	0	11
d__Bacteria	k__norank_d__Bacteria	p__Desulfobacterota	c__Desulfovibrionia	o__Desulfovibrionales	f__Desulfomicrobiaceae	g__Desulfomicrobium	s__uncultured_bacterium_g__Desulfomicrobium	OTU305	0	0	0	0	7	1	0	0	0	0	0	0	0	0	0	0	0	0	0	0	8
d__Bacteria	k__norank_d__Bacteria	p__Proteobacteria	c__Gammaproteobacteria	o__Burkholderiales	f__Methylophilaceae	g__MM2	s__uncultured_bacterium_g__MM2	OTU1226	0	0	0	0	0	2	51	0	1	0	0	0	0	0	0	0	5	0	13	3	75
d__Bacteria	k__norank_d__Bacteria	p__Bacteroidota	c__Bacteroidia	o__Cytophagales	f__Microscillaceae	g__norank_f__Microscillaceae	s__unclassified_g__norank_f__Microscillaceae	OTU1431	0	0	0	0	0	0	0	0	0	0	0	0	0	0	0	0	0	0	4	0	4
d__Bacteria	k__norank_d__Bacteria	p__Bacteroidota	c__SJA-28	o__norank_c__SJA-28	f__norank_o__norank_c__SJA-28	g__norank_f__norank_o__norank_c__SJA-28	s__metagenome_g__norank_f__norank_o__norank_c__SJA-28	OTU837	0	0	0	0	0	0	0	0	6	0	0	0	0	0	0	0	0	0	0	0	6
d__Bacteria	k__norank_d__Bacteria	p__Proteobacteria	c__Alphaproteobacteria	o__Sphingomonadales	f__Sphingomonadaceae	g__Sphingomonas	s__Sphingomonas_leidyi	OTU217	18	5	839	900	27	2	189	16	6	39	2	1	3	6	18	0	0	12	4	5	2092
d__Bacteria	k__norank_d__Bacteria	p__Zixibacteria	c__norank_p__Zixibacteria	o__norank_c__norank_p__Zixibacteria	f__norank_o__norank_c__norank_p__Zixibacteria	g__norank_f__norank_o__norank_c__norank_p__Zixibacteria	s__unclassified_g__norank_f__norank_o__norank_c__norank_p__Zixibacteria	OTU596	0	0	0	0	0	0	0	2	0	0	0	0	0	0	0	0	0	0	1	0	3
d__Bacteria	k__norank_d__Bacteria	p__Proteobacteria	c__Gammaproteobacteria	o__Burkholderiales	f__Nitrosomonadaceae	g__MND1	s__uncultured_bacterium_g__MND1	OTU941	0	0	0	0	0	0	0	0	0	9	0	0	0	0	0	0	0	0	0	0	9
d__Bacteria	k__norank_d__Bacteria	p__Acidobacteriota	c__Vicinamibacteria	o__Vicinamibacterales	f__Vicinamibacteraceae	g__norank_f__Vicinamibacteraceae	s__uncultured_Acidobacteriales_bacterium_g__norank_f__Vicinamibacteraceae	OTU916	0	0	0	0	0	0	0	0	7	0	0	0	0	0	0	0	0	0	0	0	7
d__Bacteria	k__norank_d__Bacteria	p__Proteobacteria	c__Alphaproteobacteria	o__Tistrellales	f__Geminicoccaceae	g__norank_f__Geminicoccaceae	s__uncultured_bacterium_g__norank_f__Geminicoccaceae	OTU311	0	0	0	0	3	0	0	0	0	0	0	0	0	0	0	0	0	0	0	0	3
d__Bacteria	k__norank_d__Bacteria	p__Firmicutes	c__Bacilli	o__Erysipelotrichales	f__Erysipelatoclostridiaceae	g__Erysipelatoclostridium	s__Clostridium_spiroforme	OTU1	9	0	0	1	0	0	0	0	7	0	0	0	3	0	0	0	0	0	0	0	20
d__Bacteria	k__norank_d__Bacteria	p__Actinobacteriota	c__Thermoleophilia	o__Solirubrobacterales	f__Solirubrobacteraceae	g__Conexibacter	s__metagenome_g__Conexibacter	OTU346	0	0	0	0	0	2	0	0	0	0	0	0	0	0	0	0	0	0	3	0	5
d__Bacteria	k__norank_d__Bacteria	p__Myxococcota	c__Polyangia	o__Haliangiales	f__Haliangiaceae	g__Haliangium	s__unclassified_g__Haliangium	OTU476	0	0	0	0	0	0	28	0	1	0	0	0	0	0	0	0	0	0	0	0	29
d__Bacteria	k__norank_d__Bacteria	p__Chloroflexi	c__AD3	o__norank_c__AD3	f__norank_o__norank_c__AD3	g__norank_f__norank_o__norank_c__AD3	s__uncultured_bacterium_g__norank_f__norank_o__norank_c__AD3	OTU1579	0	0	0	0	0	0	0	0	0	0	0	0	0	0	0	0	0	1	0	5	6
d__Bacteria	k__norank_d__Bacteria	p__Bacteroidota	c__Bacteroidia	o__Sphingobacteriales	f__KD3-93	g__norank_f__KD3-93	s__unclassified_g__norank_f__KD3-93	OTU364	0	0	0	0	0	0	9	0	0	0	0	0	0	0	0	0	0	0	4	0	13
d__Bacteria	k__norank_d__Bacteria	p__Firmicutes	c__Clostridia	o__Oscillospirales	f__Oscillospiraceae	g__norank_f__Oscillospiraceae	s__unclassified_g__norank_f__Oscillospiraceae	OTU136	0	0	14	3	0	0	0	0	0	0	4	1	0	0	0	0	0	0	0	0	22
d__Bacteria	k__norank_d__Bacteria	p__Myxococcota	c__Polyangia	o__Haliangiales	f__Haliangiaceae	g__Haliangium	s__unclassified_g__Haliangium	OTU54	0	0	32	0	0	1	0	0	8	0	0	0	0	0	0	0	0	0	1	0	42
d__Bacteria	k__norank_d__Bacteria	p__Cyanobacteria	c__Vampirivibrionia	o__Gastranaerophilales	f__norank_o__Gastranaerophilales	g__norank_f__norank_o__Gastranaerophilales	s__Candidatus_Melainabacteria_bacterium_RIFOXYA2_FULL_32_9	OTU582	0	0	0	0	0	0	0	4	0	0	0	0	0	0	0	0	0	0	0	0	4
d__Bacteria	k__norank_d__Bacteria	p__Chloroflexi	c__Anaerolineae	o__Caldilineales	f__Caldilineaceae	g__norank_f__Caldilineaceae	s__metagenome_g__norank_f__Caldilineaceae	OTU1241	0	0	0	0	0	0	69	2	0	0	0	0	0	0	0	0	4	2	9	5	91
d__Bacteria	k__norank_d__Bacteria	p__Firmicutes	c__Bacilli	o__Paenibacillales	f__Paenibacillaceae	g__Paenibacillus	s__Paenibacillus_sinopodophylli	OTU288	0	0	0	0	35	0	0	0	0	0	0	0	0	0	0	0	0	0	0	0	35
d__Bacteria	k__norank_d__Bacteria	p__Firmicutes	c__Clostridia	o__norank_c__Clostridia	f__Hungateiclostridiaceae	g__Anaerobacterium	s__uncultured_bacterium_g__Anaerobacterium	OTU1064	0	0	0	0	0	0	0	0	0	2	0	0	0	0	0	0	0	0	0	0	2
d__Bacteria	k__norank_d__Bacteria	p__Proteobacteria	c__Alphaproteobacteria	o__Rhizobiales	f__Rhizobiales_Incertae_Sedis	g__norank_f__Rhizobiales_Incertae_Sedis	s__uncultured_bacterium_g__norank_f__Rhizobiales_Incertae_Sedis	OTU810	0	0	0	0	0	0	0	0	6	0	0	0	0	0	0	0	0	1	1	6	14
d__Bacteria	k__norank_d__Bacteria	p__Myxococcota	c__Polyangia	o__mle1-27	f__norank_o__mle1-27	g__norank_f__norank_o__mle1-27	s__uncultured_delta_proteobacterium_g__norank_f__norank_o__mle1-27	OTU889	0	0	0	0	0	0	0	0	8	0	0	0	0	0	0	0	0	0	0	0	8
d__Bacteria	k__norank_d__Bacteria	p__Bacteroidota	c__Bacteroidia	o__Bacteroidales	f__Bacteroidaceae	g__Bacteroides	s__Bacteroides_xylanisolvens_g__Bacteroides	OTU1392	0	0	11	0	0	0	0	1	3	121	1	0	4	0	0	0	0	15	8	0	164
d__Bacteria	k__norank_d__Bacteria	p__Acidobacteriota	c__Holophagae	o__Subgroup_7	f__norank_o__Subgroup_7	g__norank_f__norank_o__Subgroup_7	s__unclassified_g__norank_f__norank_o__Subgroup_7	OTU1047	0	0	0	0	0	0	0	0	0	6	0	0	0	0	0	0	0	0	0	0	6
d__Bacteria	k__norank_d__Bacteria	p__Proteobacteria	c__Gammaproteobacteria	o__Aeromonadales	f__Aeromonadaceae	g__Aeromonas	s__unclassified_g__Aeromonas	OTU1543	0	0	0	0	0	0	0	0	0	0	0	0	0	0	0	0	0	0	2	0	2
d__Bacteria	k__norank_d__Bacteria	p__Bacteroidota	c__Bacteroidia	o__Chitinophagales	f__Saprospiraceae	g__norank_f__Saprospiraceae	s__wastewater_metagenome_g__norank_f__Saprospiraceae	OTU1435	0	0	0	0	0	0	0	0	0	0	0	0	0	0	0	0	5	0	7	0	12
d__Bacteria	k__norank_d__Bacteria	p__Bacteroidota	c__Bacteroidia	o__Chitinophagales	f__Saprospiraceae	g__norank_f__Saprospiraceae	s__unclassified_g__norank_f__Saprospiraceae	OTU1228	0	0	0	0	0	0	0	0	0	0	0	0	0	0	0	0	2	0	0	0	2
d__Bacteria	k__norank_d__Bacteria	p__Proteobacteria	c__Gammaproteobacteria	o__Alteromonadales	f__Alteromonadaceae	g__Rheinheimera	s__unclassified_g__Rheinheimera	OTU294	0	0	0	0	8	0	0	0	0	0	0	0	0	0	0	0	0	0	3	0	11
d__Bacteria	k__norank_d__Bacteria	p__Proteobacteria	c__Alphaproteobacteria	o__Rhizobiales	f__Hyphomicrobiaceae	g__norank_f__Hyphomicrobiaceae	s__uncultured_bacterium_g__norank_f__Hyphomicrobiaceae	OTU703	0	0	0	0	0	1	40	0	3	1	0	0	0	0	0	0	0	0	0	1	46
d__Bacteria	k__norank_d__Bacteria	p__Verrucomicrobiota	c__Verrucomicrobiae	o__Pedosphaerales	f__Pedosphaeraceae	g__norank_f__Pedosphaeraceae	s__uncultured_bacterium_g__norank_f__Pedosphaeraceae	OTU847	0	0	0	0	0	0	0	0	3	0	0	0	0	0	0	0	0	0	0	0	3
d__Bacteria	k__norank_d__Bacteria	p__Firmicutes	c__Clostridia	o__Clostridiales	f__Clostridiaceae	g__Clostridium_sensu_stricto_12	s__unclassified_g__Clostridium_sensu_stricto_12	OTU990	0	0	0	0	0	0	0	0	1	6	0	0	0	0	0	0	0	0	1	0	8
d__Bacteria	k__norank_d__Bacteria	p__Desulfobacterota	c__Syntrophobacteria	o__Syntrophobacterales	f__Syntrophobacteraceae	g__Syntrophobacter	s__uncultured_delta_proteobacterium_g__Syntrophobacter	OTU1429	0	0	0	0	0	0	0	0	0	0	0	0	0	0	0	0	0	0	5	0	5
d__Bacteria	k__norank_d__Bacteria	p__Bdellovibrionota	c__Bdellovibrionia	o__Bdellovibrionales	f__Bdellovibrionaceae	g__Bdellovibrio	s__uncultured_bacterium_g__Bdellovibrio	OTU1180	0	0	0	0	0	0	0	0	0	0	0	0	0	4	0	0	0	0	0	0	4
d__Bacteria	k__norank_d__Bacteria	p__Chloroflexi	c__Anaerolineae	o__Anaerolineales	f__Anaerolineaceae	g__norank_f__Anaerolineaceae	s__unclassified_g__norank_f__Anaerolineaceae	OTU1092	0	0	0	0	0	0	0	0	0	4	0	0	0	0	0	0	0	0	0	0	4
d__Bacteria	k__norank_d__Bacteria	p__Bacteroidota	c__Bacteroidia	o__Sphingobacteriales	f__AKYH767	g__norank_f__AKYH767	s__Bacteroidetes_bacterium_OLB10	OTU1246	0	0	0	0	0	0	0	3	0	0	0	0	0	0	0	1	8	0	4	0	16
d__Bacteria	k__norank_d__Bacteria	p__Patescibacteria	c__Saccharimonadia	o__Saccharimonadales	f__norank_o__Saccharimonadales	g__norank_f__norank_o__Saccharimonadales	s__uncultured_bacterium_SBR2013	OTU603	0	0	0	0	0	1	13	6	0	0	0	0	0	0	0	0	0	10	2	0	32
d__Bacteria	k__norank_d__Bacteria	p__Armatimonadota	c__Chthonomonadetes	o__Chthonomonadales	f__norank_o__Chthonomonadales	g__norank_f__norank_o__Chthonomonadales	s__unclassified_g__norank_f__norank_o__Chthonomonadales	OTU1281	0	0	0	0	0	0	0	0	0	0	0	0	0	0	0	0	0	2	0	0	2
d__Bacteria	k__norank_d__Bacteria	p__Proteobacteria	c__Gammaproteobacteria	o__Alteromonadales	f__Alteromonadaceae	g__Salinimonas	s__unclassified_g__Salinimonas	OTU944	0	0	0	0	0	0	0	0	0	4	0	0	0	0	0	0	0	0	0	0	4
d__Bacteria	k__norank_d__Bacteria	p__Firmicutes	c__Clostridia	o__Lachnospirales	f__Lachnospiraceae	g__Ruminococcus_torques_group	s__uncultured_bacterium_g__Ruminococcus_torques_group	OTU187	1	0	20	28	6	0	0	4	0	17	4	8	6	20	14	0	0	6	3	0	137
d__Bacteria	k__norank_d__Bacteria	p__Bacteroidota	c__Bacteroidia	o__Bacteroidales	f__Muribaculaceae	g__norank_f__Muribaculaceae	s__uncultured_bacterium_g__norank_f__Muribaculaceae	OTU1616	0	0	0	0	0	0	10	0	0	6	0	0	0	0	0	0	1	0	3	2	22
d__Bacteria	k__norank_d__Bacteria	p__Planctomycetota	c__Planctomycetes	o__Gemmatales	f__Gemmataceae	g__norank_f__Gemmataceae	s__unclassified_g__norank_f__Gemmataceae	OTU453	0	0	0	0	0	0	4	0	0	0	0	0	0	0	0	0	0	0	0	0	4
d__Bacteria	k__norank_d__Bacteria	p__Proteobacteria	c__Gammaproteobacteria	o__Beggiatoales	f__Beggiatoaceae	g__norank_f__Beggiatoaceae	s__uncultured_gamma_proteobacterium_g__norank_f__Beggiatoaceae	OTU247	5	10	167	170	37	0	4	7	4	2	0	0	4	0	6	0	0	0	0	0	416
d__Bacteria	k__norank_d__Bacteria	p__Proteobacteria	c__Gammaproteobacteria	o__Steroidobacterales	f__Steroidobacteraceae	g__norank_f__Steroidobacteraceae	s__unclassified_g__norank_f__Steroidobacteraceae	OTU1380	0	0	0	0	0	1	73	1	0	0	0	0	0	0	0	0	3	6	5	3	92
d__Bacteria	k__norank_d__Bacteria	p__Firmicutes	c__Bacilli	o__Lactobacillales	f__Lactobacillaceae	g__Lactobacillus	s__Lactobacillus_murinus	OTU39	0	1	1	5	0	2	5	9	12	44	0	1	0	0	1	0	0	8	15	10	114
d__Bacteria	k__norank_d__Bacteria	p__Bacteroidota	c__Bacteroidia	o__Flavobacteriales	f__Weeksellaceae	g__Moheibacter	s__uncultured_compost_bacterium_g__Moheibacter	OTU1027	0	0	0	0	0	0	2	0	0	25	0	0	0	0	0	0	0	0	0	0	27
d__Bacteria	k__norank_d__Bacteria	p__Acidobacteriota	c__Vicinamibacteria	o__Vicinamibacterales	f__norank_o__Vicinamibacterales	g__norank_f__norank_o__Vicinamibacterales	s__uncultured_bacterium_g__norank_f__norank_o__Vicinamibacterales	OTU609	0	1	0	0	0	0	0	2	1	0	0	0	0	0	0	0	0	0	0	0	4
d__Bacteria	k__norank_d__Bacteria	p__Chloroflexi	c__Ktedonobacteria	o__Ktedonobacterales	f__JG30-KF-AS9	g__norank_f__JG30-KF-AS9	s__uncultured_bacterium_g__norank_f__JG30-KF-AS9	OTU852	0	0	0	0	0	0	0	0	3	0	0	0	0	0	0	0	0	0	0	0	3
d__Bacteria	k__norank_d__Bacteria	p__Proteobacteria	c__Gammaproteobacteria	o__Enterobacterales	f__Morganellaceae	g__Morganella	s__Morganella_morganii	OTU85	0	0	6	0	0	0	0	0	0	0	0	0	0	0	0	0	0	0	0	0	6
d__Bacteria	k__norank_d__Bacteria	p__Bacteroidota	c__Bacteroidia	o__Sphingobacteriales	f__env.OPS_17	g__norank_f__env.OPS_17	s__unclassified_g__norank_f__env.OPS_17	OTU1026	0	0	0	0	0	0	0	0	0	6	0	0	0	0	0	0	0	0	0	0	6
d__Bacteria	k__norank_d__Bacteria	p__Chloroflexi	c__Anaerolineae	o__RBG-13-54-9	f__norank_o__RBG-13-54-9	g__norank_f__norank_o__RBG-13-54-9	s__unclassified_g__norank_f__norank_o__RBG-13-54-9	OTU806	0	0	0	0	0	0	0	0	13	0	0	0	0	0	0	0	0	0	0	0	13
d__Bacteria	k__norank_d__Bacteria	p__Proteobacteria	c__Alphaproteobacteria	o__Rhodospirillales	f__norank_o__Rhodospirillales	g__norank_f__norank_o__Rhodospirillales	s__gut_metagenome_g__norank	OTU1206	0	0	0	0	0	0	0	0	0	0	0	0	0	0	1	0	0	0	0	0	1
d__Bacteria	k__norank_d__Bacteria	p__Firmicutes	c__Bacilli	o__Lactobacillales	f__Lactobacillaceae	g__Lactobacillus	s__Lactobacillus_parabuchneri	OTU1169	0	0	0	0	0	0	0	0	0	0	0	0	12	0	0	0	0	0	0	0	12
d__Bacteria	k__norank_d__Bacteria	p__Methylomirabilota	c__Methylomirabilia	o__Methylomirabilales	f__Methylomirabilaceae	g__Sh765B-TzT-35	s__uncultured_bacterium_g__Sh765B-TzT-35	OTU701	0	0	0	0	0	0	0	0	8	0	0	0	0	0	0	0	0	0	0	0	8
d__Bacteria	k__norank_d__Bacteria	p__Acidobacteriota	c__Vicinamibacteria	o__Vicinamibacterales	f__norank_o__Vicinamibacterales	g__norank_f__norank_o__Vicinamibacterales	s__unclassified_g__norank_f__norank_o__Vicinamibacterales	OTU506	0	0	0	0	0	0	8	0	0	0	0	0	0	0	0	0	0	0	0	0	8
d__Bacteria	k__norank_d__Bacteria	p__Chloroflexi	c__Chloroflexia	o__Thermomicrobiales	f__JG30-KF-CM45	g__norank_f__JG30-KF-CM45	s__unclassified_g__norank_f__JG30-KF-CM45	OTU487	0	0	0	0	0	0	44	0	5	0	0	0	0	0	0	0	0	0	0	0	49
d__Bacteria	k__norank_d__Bacteria	p__Chloroflexi	c__Chloroflexia	o__Thermomicrobiales	f__JG30-KF-CM45	g__norank_f__JG30-KF-CM45	s__uncultured_Chloroflexi_bacterium_g__norank_f__JG30-KF-CM45	OTU285	0	0	0	0	10	0	0	0	0	0	0	0	0	0	0	0	0	1	0	0	11
d__Bacteria	k__norank_d__Bacteria	p__Actinobacteriota	c__Thermoleophilia	o__Gaiellales	f__norank_o__Gaiellales	g__norank_f__norank_o__Gaiellales	s__uncultured_bacterium_g__norank_f__norank_o__Gaiellales	OTU142	0	0	5	0	0	0	0	1	0	0	0	0	0	0	0	0	0	0	0	0	6
d__Bacteria	k__norank_d__Bacteria	p__Acidobacteriota	c__Subgroup_5	o__norank_c__Subgroup_5	f__norank_o__norank_c__Subgroup_5	g__norank_f__norank_o__norank_c__Subgroup_5	s__uncultured_Acidobacteria_bacterium_g__norank_f__norank_o__norank_c__Subgroup_5	OTU1581	0	0	0	0	0	0	0	0	0	0	0	0	0	0	0	0	0	0	0	3	3
d__Bacteria	k__norank_d__Bacteria	p__Firmicutes	c__Clostridia	o__Christensenellales	f__Christensenellaceae	g__Christensenellaceae_R-7_group	s__unclassified_g__Christensenellaceae_R-7_group	OTU250	0	0	0	22	0	0	0	0	0	0	0	0	0	0	0	0	0	0	0	0	22
d__Bacteria	k__norank_d__Bacteria	p__Proteobacteria	c__Gammaproteobacteria	o__Cellvibrionales	f__Spongiibacteraceae	g__BD1-7_clade	s__metagenome_g__BD1-7_clade	OTU1334	0	0	0	0	0	0	0	0	0	2	0	0	0	0	0	1	0	17	5	0	25
d__Bacteria	k__norank_d__Bacteria	p__Acidobacteriota	c__Acidobacteriae	o__Bryobacterales	f__Bryobacteraceae	g__Bryobacter	s__uncultured_Acidobacteria_bacterium_g__Bryobacter	OTU1260	0	0	0	0	0	0	0	0	5	0	0	0	0	0	0	0	0	12	0	0	17
d__Bacteria	k__norank_d__Bacteria	p__Myxococcota	c__Myxococcia	o__Myxococcales	f__Myxococcaceae	g__KD3-10	s__unclassified_g__KD3-10	OTU352	0	0	0	0	0	0	4	0	0	0	0	0	0	0	0	0	0	0	0	0	4
d__Bacteria	k__norank_d__Bacteria	p__Actinobacteriota	c__Thermoleophilia	o__Gaiellales	f__norank_o__Gaiellales	g__norank_f__norank_o__Gaiellales	s__bacterium_Ellin6515	OTU501	0	0	3	0	0	0	21	0	0	0	0	0	0	0	0	1	0	0	0	0	25
d__Bacteria	k__norank_d__Bacteria	p__Proteobacteria	c__Alphaproteobacteria	o__Rhizobiales	f__unclassified_o__Rhizobiales	g__unclassified_o__Rhizobiales	s__unclassified_o__Rhizobiales	OTU1391	0	0	0	0	0	0	0	1	1	0	0	0	0	0	0	0	2	7	1	0	12
d__Bacteria	k__norank_d__Bacteria	p__Firmicutes	c__Bacilli	o__RF39	f__norank_o__RF39	g__norank_f__norank_o__RF39	s__unclassified_g__norank_f__norank_o__RF39	OTU209	0	0	0	15	0	0	0	0	0	0	0	0	0	0	0	0	0	0	0	0	15
d__Bacteria	k__norank_d__Bacteria	p__Proteobacteria	c__Gammaproteobacteria	o__Burkholderiales	f__Hydrogenophilaceae	g__Thiobacillus	s__uncultured_prokaryote_g__Thiobacillus	OTU1129	0	0	0	0	0	0	0	0	0	23	0	0	0	0	0	0	0	0	1	0	24
d__Bacteria	k__norank_d__Bacteria	p__Acidobacteriota	c__Vicinamibacteria	o__Subgroup_17	f__norank_o__Subgroup_17	g__norank_f__norank_o__Subgroup_17	s__unclassified_g__norank_f__norank_o__Subgroup_17	OTU1362	0	0	0	0	0	0	0	0	0	0	0	0	0	0	0	0	0	3	3	0	6
d__Bacteria	k__norank_d__Bacteria	p__Proteobacteria	c__Gammaproteobacteria	o__Methylococcales	f__Methylomonadaceae	g__Crenothrix	s__uncultured_bacterium_g__Crenothrix	OTU284	0	0	0	0	5	0	0	0	0	2	0	0	0	0	0	0	0	6	3	2	18
d__Bacteria	k__norank_d__Bacteria	p__Bacteroidota	c__Bacteroidia	o__Chitinophagales	f__Chitinophagaceae	g__Hydrotalea	s__uncultured_bacterium_g__Hydrotalea	OTU370	1	0	10	12	1	0	29	0	0	0	0	0	4	8	0	0	0	0	2	5	72
d__Bacteria	k__norank_d__Bacteria	p__Chloroflexi	c__Anaerolineae	o__Anaerolineales	f__Anaerolineaceae	g__norank_f__Anaerolineaceae	s__uncultured_Chloroflexi_bacterium_g__norank_f__Anaerolineaceae	OTU718	0	0	0	0	0	0	0	0	2	0	0	0	0	0	0	0	0	0	0	0	2
d__Bacteria	k__norank_d__Bacteria	p__Acidobacteriota	c__Acidobacteriae	o__Acidobacteriales	f__Acidobacteriaceae_Subgroup_1	g__unclassified_f__Acidobacteriaceae_Subgroup_1	s__unclassified_f__Acidobacteriaceae_Subgroup_1	OTU911	0	0	0	0	0	0	0	0	4	4	0	0	0	0	0	0	0	0	0	0	8
d__Bacteria	k__norank_d__Bacteria	p__Proteobacteria	c__Gammaproteobacteria	o__Burkholderiales	f__Alcaligenaceae	g__Pusillimonas	s__uncultured_bacterium_g__Pusillimonas	OTU959	0	0	0	0	0	0	0	0	0	18	0	0	0	0	0	0	0	0	0	0	18
d__Bacteria	k__norank_d__Bacteria	p__Patescibacteria	c__WWE3	o__norank_c__WWE3	f__norank_o__norank_c__WWE3	g__norank_f__norank_o__norank_c__WWE3	s__metagenome_g__norank_f__norank_o__norank_c__WWE3	OTU1276	0	0	0	0	0	0	0	0	0	0	0	0	0	0	0	0	0	1	3	5	9
d__Bacteria	k__norank_d__Bacteria	p__Firmicutes	c__Bacilli	o__Lactobacillales	f__Carnobacteriaceae	g__Atopostipes	s__uncultured_bacterium_g__Atopostipes	OTU295	0	0	0	24	4	1	0	1	0	0	0	0	0	0	0	0	0	13	7	2	52
d__Bacteria	k__norank_d__Bacteria	p__Proteobacteria	c__Gammaproteobacteria	o__Gammaproteobacteria_Incertae_Sedis	f__unclassified_o__Gammaproteobacteria_Incertae_Sedis	g__Acidibacter	s__unclassified_g__Acidibacter	OTU373	0	0	0	0	0	0	9	0	0	0	0	0	0	0	0	0	0	0	0	0	9
d__Bacteria	k__norank_d__Bacteria	p__Desulfobacterota	c__Desulfobulbia	o__Desulfobulbales	f__Desulfobulbaceae	g__norank_f__Desulfobulbaceae	s__uncultured_Desulfobulbaceae_bacterium_g__norank_f__Desulfobulbaceae	OTU1058	0	0	0	0	0	0	0	0	0	3	0	0	0	0	0	0	0	0	0	0	3
d__Bacteria	k__norank_d__Bacteria	p__Actinobacteriota	c__Actinobacteria	o__Micrococcales	f__Micrococcaceae	g__Nesterenkonia	s__Nesterenkonia_sp._g__Nesterenkonia	OTU132	0	0	10	0	0	0	0	0	0	0	0	0	0	0	0	0	0	0	0	0	10
d__Bacteria	k__norank_d__Bacteria	p__Firmicutes	c__Bacilli	o__Lactobacillales	f__Aerococcaceae	g__Aerococcus	s__Aerococcus_urinaeequi	OTU135	0	0	39	0	0	0	3	5	1	0	0	2	0	0	0	0	0	0	0	3	53
d__Bacteria	k__norank_d__Bacteria	p__Planctomycetota	c__OM190	o__norank_c__OM190	f__norank_o__norank_c__OM190	g__norank_f__norank_o__norank_c__OM190	s__uncultured_bacterium_g__norank_f__norank_o__norank_c__OM190	OTU90	0	0	14	0	0	0	0	0	0	0	0	0	0	0	0	0	0	0	0	0	14
d__Bacteria	k__norank_d__Bacteria	p__Firmicutes	c__Bacilli	o__Erysipelotrichales	f__Erysipelatoclostridiaceae	g__Erysipelatoclostridium	s__bacterium_ic1391	OTU1187	0	0	11	20	0	0	0	0	0	0	0	4	0	12	0	0	0	0	0	0	47
d__Bacteria	k__norank_d__Bacteria	p__Firmicutes	c__Clostridia	o__Peptococcales	f__Peptococcaceae	g__norank_f__Peptococcaceae	s__unclassified_g__norank_f__Peptococcaceae	OTU1342	0	0	0	0	0	0	0	0	0	0	0	0	0	0	0	0	0	4	0	0	4
d__Bacteria	k__norank_d__Bacteria	p__Spirochaetota	c__Leptospirae	o__Leptospirales	f__Leptospiraceae	g__Turneriella	s__metagenome_g__Turneriella	OTU589	0	0	0	0	0	0	0	1	2	0	0	0	0	0	0	0	0	0	0	0	3
d__Bacteria	k__norank_d__Bacteria	p__Cyanobacteria	c__Vampirivibrionia	o__Obscuribacterales	f__Obscuribacteraceae	g__norank_f__Obscuribacteraceae	s__uncultured_bacterium_g__norank_f__Obscuribacteraceae	OTU145	0	0	7	0	0	0	0	0	0	0	0	0	0	0	0	0	0	0	0	0	7
d__Bacteria	k__norank_d__Bacteria	p__Proteobacteria	c__Gammaproteobacteria	o__KI89A_clade	f__norank_o__KI89A_clade	g__norank_f__norank_o__KI89A_clade	s__uncultured_bacterium_g__norank_f__norank_o__KI89A_clade	OTU1096	0	0	0	0	0	0	0	0	0	4	0	0	0	0	0	0	0	0	0	0	4
d__Bacteria	k__norank_d__Bacteria	p__Cyanobacteria	c__Cyanobacteriia	o__Leptolyngbyales	f__Leptolyngbyaceae	g__unclassified_f__Leptolyngbyaceae	s__unclassified_f__Leptolyngbyaceae	OTU656	0	0	0	0	0	0	0	0	4	0	0	0	0	0	0	0	0	0	0	0	4
d__Bacteria	k__norank_d__Bacteria	p__Myxococcota	c__Polyangia	o__Polyangiales	f__Sandaracinaceae	g__norank_f__Sandaracinaceae	s__unclassified_g__norank_f__Sandaracinaceae	OTU788	0	0	0	0	0	0	0	0	2	0	0	0	0	0	0	0	0	0	0	0	2
d__Bacteria	k__norank_d__Bacteria	p__Proteobacteria	c__Gammaproteobacteria	o__Burkholderiales	f__Nitrosomonadaceae	g__MND1	s__unclassified_g__MND1	OTU238	0	0	0	2	0	0	0	0	7	0	0	0	0	0	0	0	0	0	0	0	9
d__Bacteria	k__norank_d__Bacteria	p__Acidobacteriota	c__Acidobacteriae	o__norank_c__Acidobacteriae	f__norank_o__norank_c__Acidobacteriae	g__Paludibaculum	s__unclassified_g__Paludibaculum	OTU400	0	0	0	0	0	0	8	0	0	0	0	0	0	0	0	0	0	0	6	1	15
d__Bacteria	k__norank_d__Bacteria	p__Cyanobacteria	c__Cyanobacteriia	o__Chloroplast	f__norank_o__Chloroplast	g__norank_f__norank_o__Chloroplast	s__groundwater_metagenome_g__norank_f__norank	OTU1557	0	0	0	0	0	0	0	0	0	0	0	0	0	0	0	0	0	0	0	3	3
d__Bacteria	k__norank_d__Bacteria	p__Proteobacteria	c__Alphaproteobacteria	o__Rhizobiales	f__Hyphomicrobiaceae	g__Pedomicrobium	s__uncultured_bacterium_g__Pedomicrobium	OTU566	0	0	0	0	0	0	43	0	7	6	0	0	0	0	0	0	0	0	0	0	56
d__Bacteria	k__norank_d__Bacteria	p__Chloroflexi	c__Ktedonobacteria	o__Ktedonobacterales	f__Ktedonobacteraceae	g__unclassified_f__Ktedonobacteraceae	s__unclassified_f__Ktedonobacteraceae	OTU971	0	0	0	0	0	0	0	0	0	4	0	0	0	0	0	0	0	0	0	0	4
d__Bacteria	k__norank_d__Bacteria	p__Verrucomicrobiota	c__Chlamydiae	o__Chlamydiales	f__Parachlamydiaceae	g__Neochlamydia	s__Neochlamydia_hartmannellae	OTU1430	0	0	0	0	0	0	0	0	0	0	0	0	0	0	0	0	0	0	3	0	3
d__Bacteria	k__norank_d__Bacteria	p__Chloroflexi	c__AD3	o__norank_c__AD3	f__norank_o__norank_c__AD3	g__norank_f__norank_o__norank_c__AD3	s__uncultured_bacterium_g__norank_f__norank_o__norank_c__AD3	OTU1567	0	0	0	0	0	0	0	2	0	0	0	0	0	0	0	1	0	1	0	17	21
d__Bacteria	k__norank_d__Bacteria	p__Proteobacteria	c__Alphaproteobacteria	o__Rickettsiales	f__SM2D12	g__norank_f__SM2D12	s__metagenome_g__norank_f__SM2D12	OTU1386	0	0	0	0	0	0	0	0	0	0	0	0	0	0	0	0	0	4	0	0	4
d__Bacteria	k__norank_d__Bacteria	p__Firmicutes	c__Bacilli	o__Lactobacillales	f__Enterococcaceae	g__Enterococcus	s__Enterococcus_cecorum	OTU1145	0	0	5	3	0	0	0	0	0	0	1	1	0	0	0	0	0	0	0	0	10
d__Bacteria	k__norank_d__Bacteria	p__Firmicutes	c__Bacilli	o__Bacillales	f__Bacillaceae	g__Bacillus	s__Bacillus_anthracis_g__Bacillus	OTU763	0	0	0	0	4	1	0	2	11	0	0	0	0	0	0	0	1	1	4	0	24
d__Bacteria	k__norank_d__Bacteria	p__Sumerlaeota	c__Sumerlaeia	o__Sumerlaeales	f__Sumerlaeaceae	g__Sumerlaea	s__unclassified_g__Sumerlaea	OTU765	0	0	0	0	0	0	0	0	3	0	0	0	0	0	0	0	0	0	0	0	3
d__Bacteria	k__norank_d__Bacteria	p__Proteobacteria	c__Gammaproteobacteria	o__Burkholderiales	f__Oxalobacteraceae	g__Massilia	s__uncultured_bacterium_g__Massilia	OTU160	1	0	39	0	0	0	0	0	3	0	0	0	0	0	0	0	0	0	1	0	44
d__Bacteria	k__norank_d__Bacteria	p__Proteobacteria	c__Gammaproteobacteria	o__Burkholderiales	f__B1-7BS	g__norank_f__B1-7BS	s__uncultured_bacterium_g__norank_f__B1-7BS	OTU1075	0	0	0	0	0	0	0	0	0	4	0	0	0	0	0	0	0	0	0	0	4
d__Bacteria	k__norank_d__Bacteria	p__Proteobacteria	c__Alphaproteobacteria	o__Dongiales	f__Dongiaceae	g__Dongia	s__unclassified_g__Dongia	OTU679	0	0	0	0	0	0	0	0	12	0	0	0	0	0	0	0	0	0	0	0	12
d__Bacteria	k__norank_d__Bacteria	p__WPS-2	c__norank_p__WPS-2	o__norank_c__norank_p__WPS-2	f__norank_o__norank_c__norank_p__WPS-2	g__norank_f__norank_o__norank_c__norank_p__WPS-2	s__metagenome_g__norank_f__norank_o__norank_c__norank_p__WPS-2	OTU485	0	0	0	0	0	0	62	0	16	0	0	0	0	0	0	0	0	0	0	1	79
d__Bacteria	k__norank_d__Bacteria	p__Chloroflexi	c__Ktedonobacteria	o__Ktedonobacterales	f__JG30-KF-AS9	g__norank_f__JG30-KF-AS9	s__uncultured_bacterium_g__norank_f__JG30-KF-AS9	OTU696	0	0	0	0	0	0	0	0	3	0	0	0	0	0	0	0	0	0	0	0	3
d__Bacteria	k__norank_d__Bacteria	p__Chloroflexi	c__Ktedonobacteria	o__Ktedonobacterales	f__JG30-KF-AS9	g__norank_f__JG30-KF-AS9	s__uncultured_bacterium_g__norank_f__JG30-KF-AS9	OTU694	0	0	0	0	0	0	0	0	11	0	0	0	0	0	0	0	0	0	1	0	12
d__Bacteria	k__norank_d__Bacteria	p__Planctomycetota	c__Planctomycetes	o__Gemmatales	f__Gemmataceae	g__norank_f__Gemmataceae	s__uncultured_bacterium_g__norank_f__Gemmataceae	OTU466	0	0	0	0	0	0	2	0	0	0	0	0	0	0	0	0	0	0	0	1	3
d__Bacteria	k__norank_d__Bacteria	p__Firmicutes	c__Clostridia	o__Lachnospirales	f__Lachnospiraceae	g__Blautia	s__unclassified_g__Blautia	OTU989	0	0	0	0	0	0	121	5	4	101	0	0	0	0	0	0	0	6	10	13	260
d__Bacteria	k__norank_d__Bacteria	p__Bacteroidota	c__Bacteroidia	o__Chitinophagales	f__Saprospiraceae	g__norank_f__Saprospiraceae	s__uncultured_Saprospiraceae_bacterium_g__norank	OTU1542	0	0	0	0	0	0	0	0	0	0	0	0	0	0	0	0	0	0	3	0	3
d__Bacteria	k__norank_d__Bacteria	p__Firmicutes	c__Clostridia	o__Clostridiales	f__Clostridiaceae	g__Clostridium_sensu_stricto_3	s__uncultured_bacterium_g__Clostridium_sensu_stricto_3	OTU749	0	0	0	0	0	0	0	0	5	0	0	0	0	0	0	0	0	0	0	0	5
d__Bacteria	k__norank_d__Bacteria	p__Actinobacteriota	c__Acidimicrobiia	o__Microtrichales	f__norank_o__Microtrichales	g__norank_f__norank_o__Microtrichales	s__unclassified_g__norank_f__norank_o__Microtrichales	OTU608	0	0	0	0	0	2	4	7	0	1	0	0	0	0	0	1	1	17	4	3	40
d__Bacteria	k__norank_d__Bacteria	p__Firmicutes	c__Clostridia	o__Clostridiales	f__Clostridiaceae	g__Clostridium_sensu_stricto_12	s__unclassified_g__Clostridium_sensu_stricto_12	OTU579	0	0	0	0	0	0	0	4	0	0	0	0	0	0	0	0	0	0	0	0	4
d__Bacteria	k__norank_d__Bacteria	p__Chloroflexi	c__Anaerolineae	o__Anaerolineales	f__Anaerolineaceae	g__Longilinea	s__uncultured_Chloroflexi_bacterium_g__Longilinea	OTU1401	0	0	0	0	0	0	0	0	0	0	0	0	0	0	0	0	0	0	3	1	4
d__Bacteria	k__norank_d__Bacteria	p__Bacteroidota	c__Bacteroidia	o__Bacteroidales	f__Bacteroidaceae	g__Bacteroides	s__uncultured_bacterium_g__Bacteroides	OTU206	0	0	0	22	0	0	0	0	0	0	1	7	7	5	0	0	0	0	0	0	42
d__Bacteria	k__norank_d__Bacteria	p__Chloroflexi	c__Anaerolineae	o__SBR1031	f__norank_o__SBR1031	g__norank_f__norank_o__SBR1031	s__wastewater_metagenome_g__norank_f__norank_o__SBR1031	OTU1547	0	0	0	0	0	0	0	2	0	0	0	0	0	0	0	0	0	0	1	2	5
d__Bacteria	k__norank_d__Bacteria	p__Firmicutes	c__Bacilli	o__Bacillales	f__Planococcaceae	g__Solibacillus	s__Solibacillus_silvestris	OTU298	0	0	0	0	23	0	0	5	0	0	0	0	0	0	0	0	0	0	0	0	28
d__Bacteria	k__norank_d__Bacteria	p__Planctomycetota	c__Phycisphaerae	o__Phycisphaerales	f__Phycisphaeraceae	g__SM1A02	s__uncultured_bacterium_g__SM1A02	OTU673	0	0	0	0	0	0	0	0	2	0	0	0	0	0	0	0	0	0	0	0	2
d__Bacteria	k__norank_d__Bacteria	p__Bacteroidota	c__Bacteroidia	o__Sphingobacteriales	f__Sphingobacteriaceae	g__Pedobacter	s__unclassified_g__Pedobacter	OTU9	10	0	0	0	0	0	8	0	0	0	0	0	0	0	0	0	0	1	2	0	21
d__Bacteria	k__norank_d__Bacteria	p__Bacteroidota	c__Bacteroidia	o__Chitinophagales	f__Chitinophagaceae	g__Taibaiella	s__unclassified_g__Taibaiella	OTU1350	0	0	0	0	0	0	0	0	0	0	0	0	0	0	0	0	0	3	0	0	3
d__Bacteria	k__norank_d__Bacteria	p__Firmicutes	c__Clostridia	o__Oscillospirales	f__Oscillospiraceae	g__NK4A214_group	s__uncultured_rumen_bacterium_g__NK4A214_group	OTU226	0	0	0	2	0	0	0	0	0	0	0	0	0	0	0	0	0	0	0	0	2
d__Bacteria	k__norank_d__Bacteria	p__Bacteroidota	c__Bacteroidia	o__Chitinophagales	f__37-13	g__norank_f__37-13	s__uncultured_bacterium_g__norank_f__37-13	OTU1230	0	0	0	0	0	0	0	0	0	0	0	0	0	0	0	0	6	0	0	0	6
d__Bacteria	k__norank_d__Bacteria	p__Firmicutes	c__Clostridia	o__Lachnospirales	f__Lachnospiraceae	g__unclassified_f__Lachnospiraceae	s__unclassified_f__Lachnospiraceae	OTU1539	0	0	0	0	0	0	0	0	0	0	0	0	0	0	0	0	0	0	2	0	2
d__Bacteria	k__norank_d__Bacteria	p__Bacteroidota	c__Bacteroidia	o__Sphingobacteriales	f__AKYH767	g__norank_f__AKYH767	s__uncultured_bacterium_g__norank_f__AKYH767	OTU74	0	0	9	0	0	0	0	0	0	0	0	0	0	1	0	0	0	0	0	0	10
d__Bacteria	k__norank_d__Bacteria	p__Acidobacteriota	c__Vicinamibacteria	o__Vicinamibacterales	f__norank_o__Vicinamibacterales	g__norank_f__norank_o__Vicinamibacterales	s__uncultured_Acidobacteriales_bacterium_g__norank_f__norank_o__Vicinamibacterales	OTU860	0	0	0	0	0	0	0	0	4	0	0	0	0	0	0	0	0	2	0	0	6
d__Bacteria	k__norank_d__Bacteria	p__Verrucomicrobiota	c__Verrucomicrobiae	o__Pedosphaerales	f__Pedosphaeraceae	g__norank_f__Pedosphaeraceae	s__uncultured_soil_bacterium_g__norank_f__Pedosphaeraceae	OTU777	0	0	0	0	0	0	0	0	6	0	0	0	0	0	0	0	0	0	0	0	6
d__Bacteria	k__norank_d__Bacteria	p__Firmicutes	c__Bacilli	o__Bacillales	f__Bacillaceae	g__Pseudogracilibacillus	s__uncultured_bacterium_g__Pseudogracilibacillus	OTU1336	0	0	0	0	0	0	0	0	0	41	0	0	0	0	0	0	0	2	0	0	43
d__Bacteria	k__norank_d__Bacteria	p__Patescibacteria	c__Saccharimonadia	o__Saccharimonadales	f__norank_o__Saccharimonadales	g__norank_f__norank_o__Saccharimonadales	s__uncultured_candidate_division_WS5_bacterium	OTU972	0	0	0	0	0	0	0	0	0	17	0	0	0	0	0	0	0	0	0	0	17
d__Bacteria	k__norank_d__Bacteria	p__Chloroflexi	c__Anaerolineae	o__Anaerolineales	f__Anaerolineaceae	g__unclassified_f__Anaerolineaceae	s__unclassified_f__Anaerolineaceae	OTU785	0	0	0	0	0	0	0	0	6	0	0	0	0	0	0	0	0	0	0	0	6
d__Bacteria	k__norank_d__Bacteria	p__Proteobacteria	c__Alphaproteobacteria	o__Caulobacterales	f__Caulobacteraceae	g__Phenylobacterium	s__unclassified_g__Phenylobacterium	OTU237	0	0	0	5	0	0	0	0	1	0	0	0	0	0	0	0	1	0	0	0	7
d__Bacteria	k__norank_d__Bacteria	p__Proteobacteria	c__Alphaproteobacteria	o__Rhodobacterales	f__Rhodobacteraceae	g__unclassified_f__Rhodobacteraceae	s__unclassified_f__Rhodobacteraceae	OTU1007	0	0	11	0	0	1	1	2	1	11	0	0	0	0	0	0	3	1	4	0	35
d__Bacteria	k__norank_d__Bacteria	p__Bdellovibrionota	c__Oligoflexia	o__Oligoflexales	f__norank_o__Oligoflexales	g__Oligoflexus	s__unclassified_g__Oligoflexus	OTU1485	0	0	0	0	0	0	0	0	0	0	0	0	0	0	0	0	0	0	2	0	2
d__Bacteria	k__norank_d__Bacteria	p__Patescibacteria	c__Saccharimonadia	o__Saccharimonadales	f__norank_o__Saccharimonadales	g__norank_f__norank_o__Saccharimonadales	s__uncultured_bacterium_g__norank_f__norank_o__Saccharimonadales	OTU1335	0	0	0	0	0	0	0	0	0	0	0	0	0	0	0	0	0	3	0	0	3
d__Bacteria	k__norank_d__Bacteria	p__Proteobacteria	c__Alphaproteobacteria	o__Acetobacterales	f__Acetobacteraceae	g__Acetobacter	s__unclassified_g__Acetobacter	OTU1146	824	226	0	0	0	0	0	0	0	0	302	1784	0	0	0	0	1	0	3	0	3140
d__Bacteria	k__norank_d__Bacteria	p__Bacteroidota	c__Bacteroidia	o__Bacteroidales	f__Bacteroidaceae	g__Bacteroides	s__unclassified_g__Bacteroides	OTU1111	0	0	0	0	0	0	0	0	0	5	0	0	0	0	0	0	0	0	0	0	5
d__Bacteria	k__norank_d__Bacteria	p__Dependentiae	c__Babeliae	o__Babeliales	f__unclassified_o__Babeliales	g__unclassified_o__Babeliales	s__unclassified_o__Babeliales	OTU836	0	0	0	0	0	0	0	0	7	0	0	0	0	0	0	0	0	0	0	0	7
d__Bacteria	k__norank_d__Bacteria	p__Proteobacteria	c__Alphaproteobacteria	o__Caulobacterales	f__Caulobacteraceae	g__Brevundimonas	s__Brevundimonas_vesicularis	OTU1252	0	0	9	3	0	0	76	0	0	0	0	0	0	0	0	0	0	3	5	5	101
d__Bacteria	k__norank_d__Bacteria	p__Firmicutes	c__Clostridia	o__Lachnospirales	f__Lachnospiraceae	g__Eubacterium_hallii_group	s__unclassified_g__Eubacterium_hallii_group	OTU667	0	0	0	0	0	0	0	0	12	2	0	0	0	0	0	0	0	0	1	0	15
d__Bacteria	k__norank_d__Bacteria	p__Zixibacteria	c__norank_p__Zixibacteria	o__norank_c__norank_p__Zixibacteria	f__norank_o__norank_c__norank_p__Zixibacteria	g__norank_f__norank_o__norank_c__norank_p__Zixibacteria	s__uncultured_prokaryote_g__norank_f__norank_o__norank_c__norank_p__Zixibacteria	OTU1377	0	0	0	0	0	0	90	2	0	0	0	0	0	0	0	0	3	10	12	4	121
d__Bacteria	k__norank_d__Bacteria	p__Firmicutes	c__Bacilli	o__Erysipelotrichales	f__Erysipelotrichaceae	g__Allobaculum	s__uncultured_bacterium_g__Allobaculum	OTU436	0	0	0	0	0	1	29	0	17	0	0	0	0	0	0	0	0	6	10	0	63
d__Bacteria	k__norank_d__Bacteria	p__Verrucomicrobiota	c__Verrucomicrobiae	o__Pedosphaerales	f__Pedosphaeraceae	g__unclassified_f__Pedosphaeraceae	s__unclassified_f__Pedosphaeraceae	OTU969	0	0	0	0	0	0	0	0	0	4	0	0	0	0	0	0	0	0	0	0	4
d__Bacteria	k__norank_d__Bacteria	p__Actinobacteriota	c__Actinobacteria	o__Frankiales	f__Acidothermaceae	g__Acidothermus	s__uncultured_bacterium_g__Acidothermus	OTU1578	0	0	0	0	0	0	0	1	0	0	0	0	0	0	0	0	0	0	0	2	3
d__Bacteria	k__norank_d__Bacteria	p__Bacteroidota	c__Bacteroidia	o__Flavobacteriales	f__Flavobacteriaceae	g__unclassified_f__Flavobacteriaceae	s__unclassified_f__Flavobacteriaceae	OTU864	0	0	0	0	0	0	0	0	5	0	0	0	0	0	0	0	0	0	0	0	5
d__Bacteria	k__norank_d__Bacteria	p__Actinobacteriota	c__Acidimicrobiia	o__IMCC26256	f__norank_o__IMCC26256	g__norank_f__norank_o__IMCC26256	s__unclassified_g__norank_f__norank_o__IMCC26256	OTU868	0	0	0	0	0	0	0	0	12	0	0	0	0	0	0	0	0	0	0	1	13
d__Bacteria	k__norank_d__Bacteria	p__Proteobacteria	c__Gammaproteobacteria	o__Burkholderiales	f__Burkholderiaceae	g__Ralstonia	s__unclassified_g__Ralstonia	OTU218	622	455	8374	10169	2330	2	146	31	40	938	17	16	121	173	489	4	5	33	59	38	24062
d__Bacteria	k__norank_d__Bacteria	p__Proteobacteria	c__Alphaproteobacteria	o__Rhizobiales	f__Rhizobiales_Incertae_Sedis	g__norank_f__Rhizobiales_Incertae_Sedis	s__uncultured_bacterium_g__norank_f__Rhizobiales_Incertae_Sedis	OTU557	0	0	0	1	17	0	12	0	0	0	0	0	0	0	0	0	1	6	3	0	40
d__Bacteria	k__norank_d__Bacteria	p__Firmicutes	c__Clostridia	o__Oscillospirales	f__Ruminococcaceae	g__Subdoligranulum	s__uncultured_bacterium_g__Subdoligranulum	OTU1209	0	0	2	4	0	0	0	0	11	0	1	1	7	1	23	0	0	1	0	0	51
d__Bacteria	k__norank_d__Bacteria	p__Proteobacteria	c__Alphaproteobacteria	o__Rhizobiales	f__Beijerinckiaceae	g__Methylovirgula	s__uncultured_bacterium_g__Methylovirgula	OTU1294	0	0	3	9	0	0	0	2	1	14	0	0	0	0	0	0	0	7	12	2	50
d__Bacteria	k__norank_d__Bacteria	p__Cyanobacteria	c__Cyanobacteriia	o__Cyanobacteriales	f__Coleofasciculaceae	g__norank_f__Coleofasciculaceae	s__uncultured_cyanobacterium_g__norank_f__Coleofasciculaceae	OTU861	0	0	0	0	0	0	0	0	8	0	0	0	0	0	0	0	0	0	0	0	8
d__Bacteria	k__norank_d__Bacteria	p__Proteobacteria	c__Gammaproteobacteria	o__Oceanospirillales	f__Halomonadaceae	g__Halomonas	s__unclassified_g__Halomonas	OTU301	0	0	0	0	14	1	28	0	0	0	0	0	0	0	0	0	0	0	1	0	44
d__Bacteria	k__norank_d__Bacteria	p__Firmicutes	c__Clostridia	o__norank_c__Clostridia	f__Hungateiclostridiaceae	g__HN-HF0106	s__uncultured_prokaryote_g__HN-HF0106	OTU743	0	0	0	0	0	0	0	0	2	0	0	0	0	0	0	0	0	0	0	0	2
d__Bacteria	k__norank_d__Bacteria	p__Bacteroidota	c__Bacteroidia	o__Cytophagales	f__Microscillaceae	g__OLB12	s__uncultured_bacterium_g__OLB12	OTU1478	0	0	0	0	1	1	5	0	4	0	0	0	0	0	0	0	10	0	12	1	34
d__Bacteria	k__norank_d__Bacteria	p__Bacteroidota	c__Bacteroidia	o__Bacteroidales	f__Muribaculaceae	g__norank_f__Muribaculaceae	s__uncultured_bacterium_g__norank_f__Muribaculaceae	OTU464	0	0	0	0	0	0	11	0	0	0	0	0	0	0	0	0	0	0	1	0	12
d__Bacteria	k__norank_d__Bacteria	p__Bacteroidota	c__Bacteroidia	o__Flavobacteriales	f__Weeksellaceae	g__Chryseobacterium	s__uncultured_bacterium_g__Chryseobacterium	OTU584	0	0	0	0	0	0	0	2	0	0	0	0	0	0	0	0	0	0	0	0	2
d__Bacteria	k__norank_d__Bacteria	p__Proteobacteria	c__Alphaproteobacteria	o__Reyranellales	f__Reyranellaceae	g__Reyranella	s__uncultured_bacterium_g__Reyranella	OTU406	0	0	80	34	48	1	98	7	11	5	0	0	3	11	13	2	0	17	19	8	357
d__Bacteria	k__norank_d__Bacteria	p__Firmicutes	c__Bacilli	o__Lactobacillales	f__Leuconostocaceae	g__Weissella	s__Weissella_viridescens	OTU178	13103	20581	8232	17868	28973	20475	7865	454	862	3662	11157	7414	6392	4594	32538	5832	10405	8599	3829	1245	214080
d__Bacteria	k__norank_d__Bacteria	p__Bacteroidota	c__Bacteroidia	o__Bacteroidales	f__Muribaculaceae	g__norank_f__Muribaculaceae	s__uncultured_bacterium_g__norank_f__Muribaculaceae	OTU994	0	0	0	1	0	0	0	0	0	5	0	0	0	0	0	0	0	0	0	0	6
d__Bacteria	k__norank_d__Bacteria	p__Acidobacteriota	c__Acidobacteriae	o__Acidobacteriales	f__norank_o__Acidobacteriales	g__norank_f__norank_o__Acidobacteriales	s__unclassified_g__norank_f__norank_o__Acidobacteriales	OTU742	0	0	0	0	0	0	0	0	7	0	0	0	0	0	0	0	0	0	0	0	7
d__Bacteria	k__norank_d__Bacteria	p__Zixibacteria	c__norank_p__Zixibacteria	o__norank_c__norank_p__Zixibacteria	f__norank_o__norank_c__norank_p__Zixibacteria	g__norank_f__norank_o__norank_c__norank_p__Zixibacteria	s__unclassified_g__norank_f__norank_o__norank_c__norank_p__Zixibacteria	OTU1630	0	0	0	0	0	0	26	2	7	0	0	0	0	0	0	0	0	0	1	1	37
d__Bacteria	k__norank_d__Bacteria	p__Proteobacteria	c__Alphaproteobacteria	o__Rickettsiales	f__SM2D12	g__norank_f__SM2D12	s__uncultured_bacterium_g__norank_f__SM2D12	OTU1346	0	0	0	0	0	0	0	0	0	0	0	0	0	0	0	0	0	3	0	0	3
d__Bacteria	k__norank_d__Bacteria	p__Proteobacteria	c__Gammaproteobacteria	o__Burkholderiales	f__Methylophilaceae	g__Methylotenera	s__unclassified_g__Methylotenera	OTU1555	0	0	0	0	0	1	0	0	0	0	0	0	0	0	0	0	1	0	0	1	3
d__Bacteria	k__norank_d__Bacteria	p__Proteobacteria	c__Alphaproteobacteria	o__Rhizobiales	f__Beijerinckiaceae	g__28-YEA-48	s__Afipia_genosp._6	OTU18	0	1	0	0	0	0	0	0	0	0	0	0	0	0	0	0	0	0	0	0	1
d__Bacteria	k__norank_d__Bacteria	p__Firmicutes	c__Bacilli	o__Lactobacillales	f__Leuconostocaceae	g__Weissella	s__unclassified_g__Weissella	OTU1176	0	0	0	0	0	0	0	0	0	0	0	0	1	0	0	0	0	0	0	0	1
d__Bacteria	k__norank_d__Bacteria	p__Proteobacteria	c__Alphaproteobacteria	o__Rhodobacterales	f__Rhodobacteraceae	g__Rubellimicrobium	s__uncultured_bacterium_g__Rubellimicrobium	OTU1202	0	0	0	0	0	0	0	0	0	0	0	0	0	0	7	0	0	0	0	0	7
d__Bacteria	k__norank_d__Bacteria	p__Proteobacteria	c__Gammaproteobacteria	o__Xanthomonadales	f__Rhodanobacteraceae	g__Ahniella	s__uncultured_bacterium_g__Ahniella	OTU325	0	0	0	0	0	4	0	0	11	12	0	0	0	0	0	2	18	2	6	2	57
d__Bacteria	k__norank_d__Bacteria	p__Bacteroidota	c__Bacteroidia	o__Chitinophagales	f__Chitinophagaceae	g__Edaphobaculum	s__uncultured_Sphingobacterium_sp._g__Edaphobaculum	OTU546	0	0	0	0	0	2	14	0	2	0	0	0	0	0	0	0	0	2	3	0	23
d__Bacteria	k__norank_d__Bacteria	p__Bacteroidota	c__Bacteroidia	o__Bacteroidales	f__Marinifilaceae	g__Odoribacter	s__Odoribacter_splanchnicus	OTU649	0	0	0	0	0	0	0	0	3	0	0	0	0	0	0	0	0	0	0	0	3
d__Bacteria	k__norank_d__Bacteria	p__Chloroflexi	c__Ktedonobacteria	o__Ktedonobacterales	f__JG30-KF-AS9	g__norank_f__JG30-KF-AS9	s__unclassified_g__norank_f__JG30-KF-AS9	OTU1572	0	0	0	0	0	0	0	0	0	0	0	0	0	0	0	0	0	0	0	2	2
d__Bacteria	k__norank_d__Bacteria	p__Cyanobacteria	c__Vampirivibrionia	o__Obscuribacterales	f__Obscuribacteraceae	g__norank_f__Obscuribacteraceae	s__uncultured_bacterium_g__norank_f__Obscuribacteraceae	OTU155	0	0	5	0	0	0	0	0	0	0	0	0	0	0	0	0	0	0	0	0	5
d__Bacteria	k__norank_d__Bacteria	p__Firmicutes	c__Clostridia	o__Clostridia_UCG-014	f__norank_o__Clostridia_UCG-014	g__norank_f__norank_o__Clostridia_UCG-014	s__unclassified_g__norank_f__norank_o__Clostridia_UCG-014	OTU257	0	0	0	17	0	0	0	0	0	0	0	0	0	0	0	0	0	0	0	0	17
d__Bacteria	k__norank_d__Bacteria	p__Actinobacteriota	c__Acidimicrobiia	o__Microtrichales	f__unclassified_o__Microtrichales	g__unclassified_o__Microtrichales	s__unclassified_o__Microtrichales	OTU1535	0	0	0	0	0	0	0	0	6	0	0	0	0	0	0	0	0	0	5	3	14
d__Bacteria	k__norank_d__Bacteria	p__Chloroflexi	c__Anaerolineae	o__SJA-15	f__norank_o__SJA-15	g__norank_f__norank_o__SJA-15	s__unclassified_g__norank_f__norank_o__SJA-15	OTU601	0	0	0	0	0	0	0	3	2	0	0	0	0	0	0	0	0	0	0	0	5
d__Bacteria	k__norank_d__Bacteria	p__Proteobacteria	c__Alphaproteobacteria	o__Defluviicoccales	f__Defluviicoccaceae	g__Defluviicoccus	s__metagenome_g__Defluviicoccus	OTU269	4	0	17	5	0	1	0	0	0	0	0	0	0	0	0	0	0	0	0	0	27
d__Bacteria	k__norank_d__Bacteria	p__Acidobacteriota	c__Acidobacteriae	o__Solibacterales	f__Solibacteraceae	g__Candidatus_Solibacter	s__uncultured_Acidobacteria_bacterium_g__Candidatus_Solibacter	OTU471	0	0	0	0	0	0	66	0	23	0	0	0	0	0	0	0	0	0	9	0	98
d__Bacteria	k__norank_d__Bacteria	p__unclassified_k__norank_d__Bacteria	c__unclassified_k__norank_d__Bacteria	o__unclassified_k__norank_d__Bacteria	f__unclassified_k__norank_d__Bacteria	g__unclassified_k__norank_d__Bacteria	s__unclassified_k__norank_d__Bacteria	OTU381	0	0	0	0	0	0	14	0	0	0	0	0	0	0	0	0	0	0	0	0	14
d__Bacteria	k__norank_d__Bacteria	p__Bacteroidota	c__Bacteroidia	o__Bacteroidales	f__Rikenellaceae	g__Alistipes	s__uncultured_bacterium_g__Alistipes	OTU244	0	0	0	3	0	0	0	0	0	0	0	0	0	0	0	0	0	0	0	0	3
d__Bacteria	k__norank_d__Bacteria	p__Gemmatimonadota	c__Gemmatimonadetes	o__Gemmatimonadales	f__Gemmatimonadaceae	g__Gemmatimonas	s__unclassified_g__Gemmatimonas	OTU627	0	0	0	0	0	0	0	5	0	0	0	0	0	0	0	0	0	0	0	0	5
d__Bacteria	k__norank_d__Bacteria	p__Proteobacteria	c__Alphaproteobacteria	o__Paracaedibacterales	f__Paracaedibacteraceae	g__Candidatus_Finniella	s__uncultured_bacterium_g__Candidatus_Finniella	OTU1530	0	0	0	0	0	0	0	0	4	4	0	0	0	0	0	0	0	0	5	0	13
d__Bacteria	k__norank_d__Bacteria	p__Chloroflexi	c__Ktedonobacteria	o__Ktedonobacterales	f__JG30-KF-AS9	g__norank_f__JG30-KF-AS9	s__uncultured_bacterium_g__norank_f__JG30-KF-AS9	OTU669	0	0	0	0	0	0	0	0	1	0	0	0	0	0	0	0	0	0	0	0	1
d__Bacteria	k__norank_d__Bacteria	p__Proteobacteria	c__Gammaproteobacteria	o__Xanthomonadales	f__Rhodanobacteraceae	g__Tahibacter	s__uncultured_bacterium_g__Tahibacter	OTU330	0	0	0	0	0	1	10	0	0	0	0	0	0	0	0	0	0	0	4	3	18
d__Bacteria	k__norank_d__Bacteria	p__Proteobacteria	c__Alphaproteobacteria	o__Acetobacterales	f__Acetobacteraceae	g__unclassified_f__Acetobacteraceae	s__unclassified_f__Acetobacteraceae	OTU1152	3	0	0	0	0	0	0	0	0	0	0	24	0	0	0	0	0	0	0	0	27
d__Bacteria	k__norank_d__Bacteria	p__Sva0485	c__norank_p__Sva0485	o__norank_c__norank_p__Sva0485	f__norank_o__norank_c__norank_p__Sva0485	g__norank_f__norank_o__norank_c__norank_p__Sva0485	s__unclassified_g__norank_f__norank_o__norank_c__norank_p__Sva0485	OTU459	0	0	0	0	0	0	22	0	0	0	0	0	0	0	0	0	0	0	0	0	22
d__Bacteria	k__norank_d__Bacteria	p__Acidobacteriota	c__Acidobacteriae	o__Bryobacterales	f__Bryobacteraceae	g__Bryobacter	s__unclassified_g__Bryobacter	OTU813	0	0	0	0	0	0	0	0	3	1	0	0	0	0	0	0	1	0	0	0	5
d__Bacteria	k__norank_d__Bacteria	p__Acidobacteriota	c__Acidobacteriae	o__Bryobacterales	f__Bryobacteraceae	g__Bryobacter	s__unclassified_g__Bryobacter	OTU815	0	0	0	0	0	0	0	0	5	0	0	0	0	0	0	0	0	0	0	0	5
d__Bacteria	k__norank_d__Bacteria	p__Acidobacteriota	c__Acidobacteriae	o__Bryobacterales	f__Bryobacteraceae	g__Bryobacter	s__unclassified_g__Bryobacter	OTU817	0	0	0	0	0	0	0	0	3	0	0	0	0	0	0	0	0	0	0	0	3
d__Bacteria	k__norank_d__Bacteria	p__Proteobacteria	c__Gammaproteobacteria	o__Burkholderiales	f__Rhodocyclaceae	g__Denitratisoma	s__uncultured_bacterium_g__Denitratisoma	OTU1434	0	0	0	0	0	4	194	6	4	0	0	0	0	0	0	0	3	10	13	19	253
d__Bacteria	k__norank_d__Bacteria	p__Verrucomicrobiota	c__Verrucomicrobiae	o__Pedosphaerales	f__Pedosphaeraceae	g__unclassified_f__Pedosphaeraceae	s__unclassified_f__Pedosphaeraceae	OTU760	0	0	0	0	0	0	0	0	2	0	0	0	0	0	0	0	0	0	0	0	2
d__Bacteria	k__norank_d__Bacteria	p__Actinobacteriota	c__Actinobacteria	o__Propionibacteriales	f__Nocardioidaceae	g__Nocardioides	s__Nocardioides_dubius	OTU1243	0	0	0	2	0	0	0	0	0	1	0	0	0	0	0	0	0	0	0	0	3
d__Bacteria	k__norank_d__Bacteria	p__Bacteroidota	c__Bacteroidia	o__Chitinophagales	f__Saprospiraceae	g__norank_f__Saprospiraceae	s__bacterium_enrichment_culture_clone_SRAO_34	OTU1095	0	0	0	0	0	0	0	0	0	3	0	0	0	0	0	0	0	0	0	0	3
d__Bacteria	k__norank_d__Bacteria	p__unclassified_k__norank_d__Bacteria	c__unclassified_k__norank_d__Bacteria	o__unclassified_k__norank_d__Bacteria	f__unclassified_k__norank_d__Bacteria	g__unclassified_k__norank_d__Bacteria	s__unclassified_k__norank_d__Bacteria	OTU979	0	0	0	0	0	0	0	0	0	3	0	0	0	0	0	0	0	0	0	0	3
d__Bacteria	k__norank_d__Bacteria	p__Bacteroidota	c__Bacteroidia	o__Bacteroidales	f__Prolixibacteraceae	g__BSV13	s__uncultured_bacterium_g__BSV13	OTU1308	0	0	0	0	0	0	0	0	0	0	0	0	0	0	0	0	0	3	0	0	3
d__Bacteria	k__norank_d__Bacteria	p__Actinobacteriota	c__Actinobacteria	o__Frankiales	f__Acidothermaceae	g__Acidothermus	s__uncultured_actinobacterium_g__Acidothermus	OTU1631	0	0	0	0	0	0	0	0	1	0	0	0	0	0	0	0	0	0	0	3	4
d__Bacteria	k__norank_d__Bacteria	p__Bacteroidota	c__Bacteroidia	o__Bacteroidales	f__Williamwhitmaniaceae	g__Acetobacteroides	s__uncultured_bacterium_g__Acetobacteroides	OTU1056	0	0	0	0	0	0	0	0	0	1	0	0	0	0	0	0	0	0	0	1	2
d__Bacteria	k__norank_d__Bacteria	p__Actinobacteriota	c__Actinobacteria	o__Micrococcales	f__Intrasporangiaceae	g__Ornithinimicrobium	s__uncultured_bacterium_g__Ornithinimicrobium	OTU1204	0	0	0	0	0	0	0	0	0	0	0	0	0	0	2	0	0	0	0	0	2
d__Bacteria	k__norank_d__Bacteria	p__Chloroflexi	c__TK10	o__norank_c__TK10	f__norank_o__norank_c__TK10	g__norank_f__norank_o__norank_c__TK10	s__unclassified_g__norank_f__norank_o__norank_c__TK10	OTU913	0	0	0	0	0	0	0	0	8	0	0	0	0	0	0	0	0	0	0	0	8
d__Bacteria	k__norank_d__Bacteria	p__Acidobacteriota	c__Vicinamibacteria	o__Subgroup_17	f__norank_o__Subgroup_17	g__norank_f__norank_o__Subgroup_17	s__uncultured_bacterium_g__norank_f__norank_o__Subgroup_17	OTU618	0	0	0	0	0	0	0	2	0	0	0	0	0	0	0	0	0	0	1	0	3
d__Bacteria	k__norank_d__Bacteria	p__Actinobacteriota	c__Actinobacteria	o__Propionibacteriales	f__Propionibacteriaceae	g__Propionicicella	s__uncultured_bacterium_g__Propionicicella	OTU633	0	0	0	0	0	0	0	1	0	0	0	0	0	0	0	0	0	0	0	0	1
d__Bacteria	k__norank_d__Bacteria	p__Proteobacteria	c__Gammaproteobacteria	o__Burkholderiales	f__Chitinimonadaceae	g__Chitinimonas	s__Chitinimonas_viridis	OTU1475	0	0	0	0	0	0	0	0	0	0	0	0	0	0	0	0	0	0	2	0	2
d__Bacteria	k__norank_d__Bacteria	p__Firmicutes	c__Clostridia	o__Peptostreptococcales-Tissierellales	f__norank_o__Peptostreptococcales-Tissierellales	g__Tepidimicrobium	s__unclassified_g__Tepidimicrobium	OTU706	0	0	0	0	0	0	0	0	10	0	0	0	0	0	0	0	0	0	0	0	10
d__Bacteria	k__norank_d__Bacteria	p__Actinobacteriota	c__Actinobacteria	o__Corynebacteriales	f__Corynebacteriaceae	g__Lawsonella	s__unclassified_g__Lawsonella	OTU207	0	0	0	1	0	0	0	0	0	0	0	0	0	0	2	0	0	0	0	0	3
d__Bacteria	k__norank_d__Bacteria	p__Firmicutes	c__Bacilli	o__Erysipelotrichales	f__Erysipelotrichaceae	g__Clostridium_innocuum_group	s__uncultured_bacterium_g__Clostridium_innocuum_group	OTU570	0	0	0	0	0	0	0	1	5	11	0	0	0	0	0	0	0	0	0	0	17
d__Bacteria	k__norank_d__Bacteria	p__Bacteroidota	c__Bacteroidia	o__Chitinophagales	f__Saprospiraceae	g__norank_f__Saprospiraceae	s__unclassified_g__norank_f__Saprospiraceae	OTU73	0	0	24	0	0	0	0	0	0	0	0	0	0	0	0	0	0	0	0	0	24
d__Bacteria	k__norank_d__Bacteria	p__Firmicutes	c__Bacilli	o__Lactobacillales	f__Leuconostocaceae	g__Leuconostoc	s__Leuconostoc_lactis	OTU1172	0	0	0	0	0	0	0	0	0	0	0	0	34	0	0	0	0	0	0	0	34
d__Bacteria	k__norank_d__Bacteria	p__Firmicutes	c__Bacilli	o__Lactobacillales	f__Lactobacillaceae	g__Lactobacillus	s__unclassified_g__Lactobacillus	OTU336	1	0	1	0	0	2	26	10	6	138	0	0	0	0	0	4	0	7	5	2	202
d__Bacteria	k__norank_d__Bacteria	p__Bacteroidota	c__Bacteroidia	o__Sphingobacteriales	f__Lentimicrobiaceae	g__norank_f__Lentimicrobiaceae	s__uncultured_Sphingobacteriales_bacterium_g__norank_f__Lentimicrobiaceae	OTU1323	0	0	0	0	0	0	0	0	3	0	0	0	0	0	0	0	0	3	0	0	6
d__Bacteria	k__norank_d__Bacteria	p__Cyanobacteria	c__Cyanobacteriia	o__Chloroplast	f__norank_o__Chloroplast	g__norank_f__norank_o__Chloroplast	s__Arachis_hypogaea_var._vulgaris	OTU1021	0	0	0	0	0	0	0	0	0	6	0	0	0	0	0	0	0	0	0	0	6
d__Bacteria	k__norank_d__Bacteria	p__Chloroflexi	c__Ktedonobacteria	o__C0119	f__norank_o__C0119	g__norank_f__norank_o__C0119	s__uncultured_Chloroflexi_bacterium_g__norank_f__norank_o__C0119	OTU1477	0	0	0	0	0	0	0	0	0	0	0	0	0	0	0	0	0	0	3	0	3
d__Bacteria	k__norank_d__Bacteria	p__Proteobacteria	c__Gammaproteobacteria	o__Burkholderiales	f__Comamonadaceae	g__Hydrogenophaga	s__uncultured_bacterium_g__Hydrogenophaga	OTU1012	0	0	0	0	0	0	0	0	0	5	0	0	0	0	0	0	0	0	0	0	5
d__Bacteria	k__norank_d__Bacteria	p__Proteobacteria	c__Alphaproteobacteria	o__Rickettsiales	f__Mitochondria	g__norank_f__Mitochondria	s__unclassified_g__norank_f__Mitochondria	OTU25	0	0	14	0	0	0	0	0	0	0	0	0	0	0	0	0	0	0	0	0	14
d__Bacteria	k__norank_d__Bacteria	p__SAR324_cladeMarine_group_B	c__norank_p__SAR324_cladeMarine_group_B	o__norank_c__norank_p__SAR324_cladeMarine_group_B	f__norank_o__norank_c__norank_p__SAR324_cladeMarine_group_B	g__norank_f__norank_o__norank_c__norank_p__SAR324_cladeMarine_group_B	s__unclassified_g__norank_f__norank_o__norank_c__norank_p__SAR324_cladeMarine_group_B	OTU1548	0	0	0	0	0	0	0	0	0	0	0	0	0	0	0	0	0	0	0	4	4
d__Bacteria	k__norank_d__Bacteria	p__Spirochaetota	c__Spirochaetia	o__Spirochaetales	f__Spirochaetaceae	g__norank_f__Spirochaetaceae	s__uncultured_bacterium_g__norank_f__Spirochaetaceae	OTU616	0	0	0	0	0	0	0	2	0	0	0	0	0	0	0	0	0	0	0	0	2
d__Bacteria	k__norank_d__Bacteria	p__Firmicutes	c__Desulfitobacteriia	o__Desulfitobacteriales	f__Heliobacteriaceae	g__norank_f__Heliobacteriaceae	s__uncultured_bacterium_g__norank_f__Heliobacteriaceae	OTU685	0	0	0	0	0	0	0	0	3	0	0	0	0	0	0	0	0	0	0	0	3
d__Bacteria	k__norank_d__Bacteria	p__Actinobacteriota	c__Actinobacteria	o__Streptosporangiales	f__Streptosporangiaceae	g__Microbispora	s__Microbispora_rosea	OTU652	0	0	0	0	0	0	0	0	8	0	0	0	0	0	0	0	0	0	0	0	8
d__Bacteria	k__norank_d__Bacteria	p__Dependentiae	c__Babeliae	o__Babeliales	f__Vermiphilaceae	g__norank_f__Vermiphilaceae	s__uncultured_bacterium_g__norank_f__Vermiphilaceae	OTU1330	0	0	0	0	0	0	0	0	0	0	0	0	0	0	0	0	0	2	0	0	2
d__Bacteria	k__norank_d__Bacteria	p__Actinobacteriota	c__Actinobacteria	o__Micrococcales	f__Microbacteriaceae	g__Microterricola	s__Microterricola_viridarii	OTU44	0	0	8	0	0	0	3	0	2	0	0	0	0	0	8	0	0	3	3	0	27
d__Bacteria	k__norank_d__Bacteria	p__Chloroflexi	c__Ktedonobacteria	o__Ktedonobacterales	f__JG30-KF-AS9	g__norank_f__JG30-KF-AS9	s__uncultured_bacterium_g__norank_f__JG30-KF-AS9	OTU449	0	0	0	0	0	0	13	0	2	0	0	0	0	0	0	0	0	0	0	0	15
d__Bacteria	k__norank_d__Bacteria	p__Chloroflexi	c__AD3	o__norank_c__AD3	f__norank_o__norank_c__AD3	g__norank_f__norank_o__norank_c__AD3	s__uncultured_bacterium_g__norank_f__norank_o__norank_c__AD3	OTU641	0	0	0	0	0	0	0	0	7	0	0	0	0	0	0	0	0	2	0	0	9
d__Bacteria	k__norank_d__Bacteria	p__Proteobacteria	c__Alphaproteobacteria	o__Acetobacterales	f__Acetobacteraceae	g__Acidicaldus	s__uncultured_bacterium_g__Acidicaldus	OTU833	0	0	0	0	0	0	0	0	4	0	0	0	0	0	0	0	0	0	0	0	4
d__Bacteria	k__norank_d__Bacteria	p__Bacteroidota	c__Bacteroidia	o__Bacteroidales	f__Muribaculaceae	g__norank_f__Muribaculaceae	s__uncultured_bacterium_g__norank_f__Muribaculaceae	OTU356	0	0	0	0	0	0	2	0	0	0	0	0	0	0	0	0	0	0	0	0	2
d__Bacteria	k__norank_d__Bacteria	p__Acidobacteriota	c__Subgroup_18	o__norank_c__Subgroup_18	f__norank_o__norank_c__Subgroup_18	g__norank_f__norank_o__norank_c__Subgroup_18	s__uncultured_Acidobacteria_bacterium_g__norank_f__norank_o__norank_c__Subgroup_18	OTU1486	0	0	0	0	0	0	0	0	0	0	0	0	0	0	0	0	0	0	4	0	4
d__Bacteria	k__norank_d__Bacteria	p__Bacteroidota	c__Bacteroidia	o__Bacteroidales	f__SB-5	g__norank_f__SB-5	s__uncultured_bacterium_g__norank_f__SB-5	OTU1438	0	0	0	0	0	0	0	4	0	0	0	0	0	0	0	0	1	0	4	0	9
d__Bacteria	k__norank_d__Bacteria	p__Bacteroidota	c__Bacteroidia	o__Cytophagales	f__Microscillaceae	g__norank_f__Microscillaceae	s__metagenome_g__norank_f__Microscillaceae	OTU782	0	0	0	0	0	1	0	0	2	0	0	0	0	0	0	0	5	4	1	0	13
d__Bacteria	k__norank_d__Bacteria	p__Proteobacteria	c__Alphaproteobacteria	o__unclassified_c__Alphaproteobacteria	f__unclassified_c__Alphaproteobacteria	g__unclassified_c__Alphaproteobacteria	s__unclassified_c__Alphaproteobacteria	OTU383	0	0	0	0	0	0	42	1	2	0	0	0	0	0	0	0	0	0	0	0	45
d__Bacteria	k__norank_d__Bacteria	p__Proteobacteria	c__Alphaproteobacteria	o__Rhizobiales	f__Hyphomicrobiaceae	g__Hyphomicrobium	s__uncultured_Hyphomicrobiaceae_bacterium_g__Hyphomicrobium	OTU445	0	0	0	0	0	4	153	3	1	0	0	0	0	0	0	0	4	0	7	3	175
d__Bacteria	k__norank_d__Bacteria	p__Proteobacteria	c__Gammaproteobacteria	o__Pseudomonadales	f__Moraxellaceae	g__Enhydrobacter	s__Moraxella_osloensis_g__Enhydrobacter	OTU153	0	0	11	1	0	0	13	0	0	0	0	0	0	0	0	0	0	0	0	5	30
d__Bacteria	k__norank_d__Bacteria	p__Actinobacteriota	c__Thermoleophilia	o__norank_c__Thermoleophilia	f__norank_o__norank_c__Thermoleophilia	g__norank_f__norank_o__norank_c__Thermoleophilia	s__uncultured_bacterium_g__norank_f__norank_o__norank_c__Thermoleophilia	OTU954	0	0	0	0	0	0	0	0	0	9	0	0	0	0	0	0	0	0	0	0	9
d__Bacteria	k__norank_d__Bacteria	p__Proteobacteria	c__Gammaproteobacteria	o__Burkholderiales	f__SC-I-84	g__norank_f__SC-I-84	s__unclassified_g__norank_f__SC-I-84	OTU662	0	0	0	0	0	0	0	0	23	0	0	0	0	0	0	0	0	0	0	0	23
d__Bacteria	k__norank_d__Bacteria	p__Bacteroidota	c__Bacteroidia	o__Bacteroidales	f__SB-5	g__norank_f__SB-5	s__uncultured_bacterium_g__norank_f__SB-5	OTU1504	0	0	0	0	0	0	0	0	0	0	0	0	0	0	0	0	0	0	2	0	2
d__Bacteria	k__norank_d__Bacteria	p__Chloroflexi	c__Gitt-GS-136	o__norank_c__Gitt-GS-136	f__norank_o__norank_c__Gitt-GS-136	g__norank_f__norank_o__norank_c__Gitt-GS-136	s__unclassified_g__norank_f__norank_o__norank_c__Gitt-GS-136	OTU752	0	0	0	0	1	0	0	0	12	0	0	0	0	0	0	0	0	0	0	0	13
d__Bacteria	k__norank_d__Bacteria	p__Proteobacteria	c__Gammaproteobacteria	o__CCD24	f__norank_o__CCD24	g__norank_f__norank_o__CCD24	s__uncultured_bacterium_g__norank_f__norank_o__CCD24	OTU988	0	0	0	0	0	0	0	0	3	9	0	0	0	0	0	0	0	3	0	0	15
d__Bacteria	k__norank_d__Bacteria	p__Planctomycetota	c__BD7-11	o__norank_c__BD7-11	f__norank_o__norank_c__BD7-11	g__norank_f__norank_o__norank_c__BD7-11	s__uncultured_bacterium_g__norank_f__norank_o__norank_c__BD7-11	OTU70	0	0	14	23	0	0	0	0	0	0	0	0	0	0	0	0	0	4	0	0	41
d__Bacteria	k__norank_d__Bacteria	p__Proteobacteria	c__Alphaproteobacteria	o__Rhizobiales	f__Beijerinckiaceae	g__unclassified_f__Beijerinckiaceae	s__unclassified_f__Beijerinckiaceae	OTU396	0	0	0	0	0	0	5	0	0	0	0	0	0	0	0	0	0	0	0	1	6
d__Bacteria	k__norank_d__Bacteria	p__Proteobacteria	c__Gammaproteobacteria	o__Oceanospirillales	f__Halomonadaceae	g__Halomonas	s__unclassified_g__Halomonas	OTU1541	0	0	0	0	0	0	0	0	0	1	0	0	0	0	0	0	0	0	2	0	3
d__Bacteria	k__norank_d__Bacteria	p__Proteobacteria	c__Alphaproteobacteria	o__Elsterales	f__norank_o__Elsterales	g__norank_f__norank_o__Elsterales	s__unclassified_g__norank_f__norank_o__Elsterales	OTU1068	0	0	0	0	0	0	0	0	0	7	0	0	0	0	0	0	0	0	0	0	7
d__Bacteria	k__norank_d__Bacteria	p__Acidobacteriota	c__Vicinamibacteria	o__Vicinamibacterales	f__norank_o__Vicinamibacterales	g__norank_f__norank_o__Vicinamibacterales	s__uncultured_bacterium_g__norank_f__norank_o__Vicinamibacterales	OTU1318	0	0	0	0	0	0	0	0	5	0	0	0	0	0	0	0	0	6	0	0	11
d__Bacteria	k__norank_d__Bacteria	p__Acidobacteriota	c__Holophagae	o__Holophagales	f__Holophagaceae	g__Geothrix	s__unclassified_g__Geothrix	OTU124	0	0	8	0	0	0	0	0	0	2	0	0	0	0	0	0	0	0	0	0	10
d__Bacteria	k__norank_d__Bacteria	p__Bacteroidota	c__Bacteroidia	o__Bacteroidales	f__Muribaculaceae	g__norank_f__Muribaculaceae	s__uncultured_bacterium_g__norank_f__Muribaculaceae	OTU877	0	0	0	0	0	0	0	0	9	0	0	0	0	0	0	0	0	0	0	0	9
d__Bacteria	k__norank_d__Bacteria	p__Chloroflexi	c__Ktedonobacteria	o__Ktedonobacterales	f__JG30-KF-AS9	g__norank_f__JG30-KF-AS9	s__uncultured_bacterium_g__norank_f__JG30-KF-AS9	OTU891	0	0	0	0	0	0	0	0	6	0	0	0	0	0	0	0	0	0	0	0	6
d__Bacteria	k__norank_d__Bacteria	p__Proteobacteria	c__Gammaproteobacteria	o__Burkholderiales	f__TRA3-20	g__norank_f__TRA3-20	s__unclassified_g__norank_f__TRA3-20	OTU904	0	0	0	0	0	0	0	0	5	0	0	0	0	0	0	0	0	0	0	2	7
d__Bacteria	k__norank_d__Bacteria	p__Chloroflexi	c__Anaerolineae	o__SBR1031	f__norank_o__SBR1031	g__norank_f__norank_o__SBR1031	s__unclassified_g__norank_f__norank_o__SBR1031	OTU1029	0	0	0	0	0	0	0	0	2	6	0	0	0	0	0	0	0	0	0	0	8
d__Bacteria	k__norank_d__Bacteria	p__Gemmatimonadota	c__Gemmatimonadetes	o__Gemmatimonadales	f__Gemmatimonadaceae	g__norank_f__Gemmatimonadaceae	s__uncultured_proteobacterium_g__norank_f__Gemmatimonadaceae	OTU957	0	0	6	0	0	0	0	0	4	11	0	0	0	0	0	0	0	0	0	0	21
d__Bacteria	k__norank_d__Bacteria	p__Bacteroidota	c__Kapabacteria	o__Kapabacteriales	f__norank_o__Kapabacteriales	g__norank_f__norank_o__Kapabacteriales	s__uncultured_Chlorobiales_bacterium_g__norank	OTU316	0	0	0	0	8	0	0	2	0	8	0	0	0	0	0	0	3	2	1	0	24
d__Bacteria	k__norank_d__Bacteria	p__Firmicutes	c__Clostridia	o__Lachnospirales	f__Lachnospiraceae	g__Lachnoclostridium	s__Clostridium_scindens	OTU1063	2	0	2	1	0	0	0	0	0	6	0	0	0	0	0	0	0	0	1	0	12
d__Bacteria	k__norank_d__Bacteria	p__Chloroflexi	c__Anaerolineae	o__Caldilineales	f__Caldilineaceae	g__norank_f__Caldilineaceae	s__uncultured_bacterium_g__norank_f__Caldilineaceae	OTU483	0	0	0	0	0	0	11	0	0	0	0	0	0	0	0	0	0	0	0	0	11
d__Bacteria	k__norank_d__Bacteria	p__Chloroflexi	c__Anaerolineae	o__SJA-15	f__norank_o__SJA-15	g__norank_f__norank_o__SJA-15	s__uncultured_bacterium_g__norank_f__norank_o__SJA-15	OTU369	0	0	0	0	0	0	4	0	0	0	0	0	0	0	0	0	0	1	2	0	7
d__Bacteria	k__norank_d__Bacteria	p__Bacteroidota	c__Bacteroidia	o__Flavobacteriales	f__Crocinitomicaceae	g__Fluviicola	s__uncultured_bacterium_g__Fluviicola	OTU318	0	0	0	0	0	2	0	4	0	0	0	0	0	0	0	0	1	1	5	0	13
d__Bacteria	k__norank_d__Bacteria	p__Patescibacteria	c__Parcubacteria	o__Candidatus_Kaiserbacteria	f__norank_o__Candidatus_Kaiserbacteria	g__norank_f__norank_o__Candidatus_Kaiserbacteria	s__groundwater_metagenome_g__norank_f__norank_o__Candidatus_Kaiserbacteria	OTU223	0	0	1	17	0	0	0	0	0	0	0	0	0	7	0	0	0	0	0	0	25
d__Bacteria	k__norank_d__Bacteria	p__Acidobacteriota	c__Vicinamibacteria	o__Vicinamibacterales	f__norank_o__Vicinamibacterales	g__norank_f__norank_o__Vicinamibacterales	s__uncultured_Acidobacteriales_bacterium_g__norank_f__norank_o__Vicinamibacterales	OTU929	0	0	0	0	0	0	0	0	3	10	0	0	0	0	0	0	0	0	0	0	13
d__Bacteria	k__norank_d__Bacteria	p__Actinobacteriota	c__Actinobacteria	o__Streptosporangiales	f__Nocardiopsaceae	g__Thermobifida	s__Thermobifida_fusca	OTU59	0	1	13	6	0	1	0	0	0	0	0	0	0	0	0	0	0	0	2	0	23
d__Bacteria	k__norank_d__Bacteria	p__Myxococcota	c__Myxococcia	o__Myxococcales	f__Myxococcaceae	g__P3OB-42	s__unclassified_g__P3OB-42	OTU1345	0	0	0	0	0	0	0	0	0	0	0	0	0	0	0	0	0	9	0	0	9
d__Bacteria	k__norank_d__Bacteria	p__Verrucomicrobiota	c__Verrucomicrobiae	o__Pedosphaerales	f__Pedosphaeraceae	g__Ellin516	s__uncultured_bacterium_g__Ellin516	OTU480	0	0	0	0	0	0	17	0	0	0	0	0	0	0	0	0	0	0	0	0	17
d__Bacteria	k__norank_d__Bacteria	p__Cyanobacteria	c__Vampirivibrionia	o__Obscuribacterales	f__Obscuribacteraceae	g__Candidatus_Obscuribacter	s__uncultured_bacterium_g__Candidatus_Obscuribacter	OTU1552	0	0	0	0	0	0	14	2	0	0	0	0	0	0	0	0	2	0	0	2	20
d__Bacteria	k__norank_d__Bacteria	p__Proteobacteria	c__Alphaproteobacteria	o__Rickettsiales	f__SM2D12	g__norank_f__SM2D12	s__uncultured_bacterium_g__norank_f__SM2D12	OTU313	0	0	0	10	6	0	0	0	0	0	0	0	0	0	0	0	0	0	0	0	16
d__Bacteria	k__norank_d__Bacteria	p__Bacteroidota	c__Bacteroidia	o__Bacteroidales	f__Muribaculaceae	g__norank_f__Muribaculaceae	s__uncultured_bacterium_g__norank_f__Muribaculaceae	OTU615	0	0	0	0	0	0	0	3	4	0	0	0	0	0	0	0	0	0	2	0	9
d__Bacteria	k__norank_d__Bacteria	p__Cyanobacteria	c__Sericytochromatia	o__norank_c__Sericytochromatia	f__norank_o__norank_c__Sericytochromatia	g__norank_f__norank_o__norank_c__Sericytochromatia	s__uncultured_soil_bacterium_g__norank_f__norank_o__norank_c__Sericytochromatia	OTU561	0	0	0	0	0	0	9	0	0	0	0	0	0	0	0	0	0	0	0	0	9
d__Bacteria	k__norank_d__Bacteria	p__Proteobacteria	c__Gammaproteobacteria	o__Methylococcales	f__Methylomonadaceae	g__Methylosarcina	s__Methylosarcina_fibrata_AML-C10	OTU1061	0	0	0	0	0	0	0	0	0	11	0	0	0	0	0	0	3	0	0	0	14
d__Bacteria	k__norank_d__Bacteria	p__Firmicutes	c__Bacilli	o__Erysipelotrichales	f__Erysipelatoclostridiaceae	g__Catenibacterium	s__uncultured_bacterium_g__Catenibacterium	OTU923	0	0	0	0	0	0	0	0	2	0	0	0	0	0	0	0	0	0	0	0	2
d__Bacteria	k__norank_d__Bacteria	p__Acidobacteriota	c__Subgroup_5	o__norank_c__Subgroup_5	f__norank_o__norank_c__Subgroup_5	g__norank_f__norank_o__norank_c__Subgroup_5	s__uncultured_bacterium_g__norank_f__norank_o__norank_c__Subgroup_5	OTU109	0	0	4	0	0	0	0	0	2	0	0	0	0	0	0	0	0	0	0	0	6
d__Bacteria	k__norank_d__Bacteria	p__Chloroflexi	c__Chloroflexia	o__Chloroflexales	f__Herpetosiphonaceae	g__Herpetosiphon	s__Herpetosiphon_aurantiacus_DSM_785	OTU630	0	0	0	0	0	24	126	27	59	16	0	0	0	0	0	7	66	49	101	10	485
d__Bacteria	k__norank_d__Bacteria	p__Chloroflexi	c__Anaerolineae	o__Caldilineales	f__Caldilineaceae	g__norank_f__Caldilineaceae	s__metagenome_g__norank_f__Caldilineaceae	OTU636	0	0	0	0	0	0	0	1	0	0	0	0	0	0	0	0	0	0	0	0	1
d__Bacteria	k__norank_d__Bacteria	p__Firmicutes	c__Clostridia	o__Lachnospirales	f__Lachnospiraceae	g__norank_f__Lachnospiraceae	s__uncultured_bacterium_g__norank_f__Lachnospiraceae	OTU273	0	0	0	4	0	0	0	0	0	0	0	0	0	0	0	0	0	0	0	0	4
d__Bacteria	k__norank_d__Bacteria	p__Chloroflexi	c__unclassified_p__Chloroflexi	o__unclassified_p__Chloroflexi	f__unclassified_p__Chloroflexi	g__unclassified_p__Chloroflexi	s__unclassified_p__Chloroflexi	OTU647	0	0	0	0	0	0	0	0	7	0	0	0	0	0	0	0	0	0	0	0	7
d__Bacteria	k__norank_d__Bacteria	p__Actinobacteriota	c__Thermoleophilia	o__Gaiellales	f__norank_o__Gaiellales	g__norank_f__norank_o__Gaiellales	s__unclassified_g__norank_f__norank_o__Gaiellales	OTU943	0	0	0	0	0	0	0	0	0	9	0	0	0	0	0	0	0	0	0	0	9
d__Bacteria	k__norank_d__Bacteria	p__Verrucomicrobiota	c__Verrucomicrobiae	o__Verrucomicrobiales	f__DEV007	g__norank_f__DEV007	s__uncultured_bacterium_g__norank_f__DEV007	OTU1339	0	0	0	0	0	0	0	0	0	0	0	0	0	0	0	0	0	6	0	0	6
d__Bacteria	k__norank_d__Bacteria	p__Acidobacteriota	c__Subgroup_22	o__norank_c__Subgroup_22	f__norank_o__norank_c__Subgroup_22	g__norank_f__norank_o__norank_c__Subgroup_22	s__uncultured_bacterium_g__norank_f__norank_o__norank_c__Subgroup_22	OTU388	0	0	0	0	0	1	17	0	0	0	0	0	0	0	0	0	0	0	2	0	20
d__Bacteria	k__norank_d__Bacteria	p__Acidobacteriota	c__Acidobacteriae	o__Bryobacterales	f__Bryobacteraceae	g__Bryobacter	s__unclassified_g__Bryobacter	OTU1305	0	0	0	0	0	0	0	0	0	0	0	0	0	0	0	0	2	4	0	0	6
d__Bacteria	k__norank_d__Bacteria	p__Cyanobacteria	c__Cyanobacteriia	o__Chloroplast	f__norank_o__Chloroplast	g__norank_f__norank_o__Chloroplast	s__unclassified_g__norank_f__norank_o__Chloroplast	OTU976	4	0	14	0	0	0	39	8	19	274	0	0	0	0	1	0	2	3	8	14	386
d__Bacteria	k__norank_d__Bacteria	p__Deinococcota	c__Deinococci	o__Deinococcales	f__Deinococcaceae	g__Deinococcus	s__uncultured_bacterium_g__Deinococcus	OTU591	0	0	0	0	0	0	0	3	0	0	0	0	0	0	0	0	0	0	0	0	3
d__Bacteria	k__norank_d__Bacteria	p__Actinobacteriota	c__Coriobacteriia	o__Coriobacteriales	f__Eggerthellaceae	g__Enterorhabdus	s__uncultured_bacterium_g__Enterorhabdus	OTU1522	0	0	0	0	0	0	0	2	0	0	0	0	0	0	0	0	0	0	4	0	6
d__Bacteria	k__norank_d__Bacteria	p__Chloroflexi	c__Anaerolineae	o__SBR1031	f__norank_o__SBR1031	g__norank_f__norank_o__SBR1031	s__unclassified_g__norank_f__norank_o__SBR1031	OTU1379	0	0	0	0	0	0	0	0	0	0	0	0	0	0	0	0	0	5	0	0	5
d__Bacteria	k__norank_d__Bacteria	p__Bacteroidota	c__Bacteroidia	o__Bacteroidales	f__Muribaculaceae	g__norank_f__Muribaculaceae	s__uncultured_bacterium_g__norank_f__Muribaculaceae	OTU189	0	0	0	3	0	0	0	0	0	0	0	0	0	0	0	0	0	0	0	0	3
d__Bacteria	k__norank_d__Bacteria	p__Proteobacteria	c__Gammaproteobacteria	o__Burkholderiales	f__Comamonadaceae	g__unclassified_f__Comamonadaceae	s__unclassified_f__Comamonadaceae	OTU1586	0	0	0	0	0	0	1	0	1	0	0	0	0	0	0	0	0	0	0	5	7
d__Bacteria	k__norank_d__Bacteria	p__Firmicutes	c__Bacilli	o__Lactobacillales	f__Carnobacteriaceae	g__Granulicatella	s__uncultured_organism_g__Granulicatella	OTU425	0	0	0	4	0	0	28	0	0	0	0	0	0	0	1	0	0	0	0	0	33
d__Bacteria	k__norank_d__Bacteria	p__Patescibacteria	c__Berkelbacteria	o__norank_c__Berkelbacteria	f__norank_o__norank_c__Berkelbacteria	g__norank_f__norank_o__norank_c__Berkelbacteria	s__Candidatus_Berkelbacteria_bacterium_CG2_30_43_20	OTU1103	0	0	0	0	0	0	0	0	0	2	0	0	0	0	0	0	0	0	0	0	2
d__Bacteria	k__norank_d__Bacteria	p__Verrucomicrobiota	c__Chlamydiae	o__Chlamydiales	f__Parachlamydiaceae	g__unclassified_f__Parachlamydiaceae	s__unclassified_f__Parachlamydiaceae	OTU804	0	0	0	0	0	0	0	0	3	0	0	0	0	0	0	0	0	0	0	0	3
d__Bacteria	k__norank_d__Bacteria	p__Proteobacteria	c__Alphaproteobacteria	o__Rhodobacterales	f__Rhodobacteraceae	g__HIMB11	s__uncultured_bacterium_g__HIMB11	OTU1069	0	0	0	0	0	0	0	0	0	13	0	0	0	0	0	0	0	0	0	0	13
d__Bacteria	k__norank_d__Bacteria	p__Proteobacteria	c__Gammaproteobacteria	o__Gammaproteobacteria_Incertae_Sedis	f__unclassified_o__Gammaproteobacteria_Incertae_Sedis	g__norank_f__unclassified	s__uncultured_bacterium_g__norank_f__unclassified	OTU947	0	0	0	0	0	0	0	0	0	3	0	0	0	0	0	1	0	0	0	0	4
d__Bacteria	k__norank_d__Bacteria	p__Bacteroidota	c__Bacteroidia	o__Chitinophagales	f__Saprospiraceae	g__OLB8	s__uncultured_bacterium_g__OLB8	OTU386	0	0	0	0	0	6	120	3	6	0	0	0	0	0	0	0	37	2	16	10	200
d__Bacteria	k__norank_d__Bacteria	p__Bacteroidota	c__Bacteroidia	o__Chitinophagales	f__Chitinophagaceae	g__norank_f__Chitinophagaceae	s__unclassified_g__norank_f__Chitinophagaceae	OTU733	0	0	0	0	0	0	0	0	5	0	0	0	0	0	0	0	0	0	0	1	6
d__Bacteria	k__norank_d__Bacteria	p__Firmicutes	c__Clostridia	o__Lachnospirales	f__Lachnospiraceae	g__norank_f__Lachnospiraceae	s__uncultured_organism_g__norank_f__Lachnospiraceae	OTU1396	0	0	0	0	0	0	0	1	1	0	0	0	0	0	0	0	0	3	0	0	5
d__Bacteria	k__norank_d__Bacteria	p__Bacteroidota	c__Kryptonia	o__Kryptoniales	f__MSB-3C8	g__norank_f__MSB-3C8	s__unclassified_g__norank_f__MSB-3C8	OTU380	0	0	0	0	0	0	7	0	0	0	0	0	0	0	0	0	0	0	0	0	7
d__Bacteria	k__norank_d__Bacteria	p__Chloroflexi	c__Anaerolineae	o__Anaerolineales	f__Anaerolineaceae	g__Anaerolinea	s__uncultured_bacterium_g__Anaerolinea	OTU1368	0	0	0	0	0	0	0	0	0	0	0	0	0	0	0	0	0	2	0	0	2
d__Bacteria	k__norank_d__Bacteria	p__Firmicutes	c__Clostridia	o__Lachnospirales	f__Lachnospiraceae	g__Marvinbryantia	s__uncultured_rumen_bacterium_g__Marvinbryantia	OTU224	0	0	0	16	0	0	0	0	0	0	0	0	0	0	0	0	0	0	0	0	16
d__Bacteria	k__norank_d__Bacteria	p__Acidobacteriota	c__Blastocatellia	o__Blastocatellales	f__Blastocatellaceae	g__JGI_0001001-H03	s__uncultured_bacterium_g__JGI_0001001-H03	OTU350	0	0	0	0	0	1	0	0	0	0	0	0	0	0	0	0	0	0	1	0	2
d__Bacteria	k__norank_d__Bacteria	p__Proteobacteria	c__Alphaproteobacteria	o__Acetobacterales	f__Acetobacteraceae	g__Roseomonas	s__Roseomonas_ludipueritiae	OTU599	0	0	0	0	0	0	3	2	0	0	0	0	0	0	0	0	0	0	0	0	5
d__Bacteria	k__norank_d__Bacteria	p__Chloroflexi	c__Anaerolineae	o__Anaerolineales	f__Anaerolineaceae	g__norank_f__Anaerolineaceae	s__unclassified_g__norank_f__Anaerolineaceae	OTU467	0	0	0	0	0	0	6	0	0	0	0	0	0	0	0	0	0	0	0	0	6
d__Bacteria	k__norank_d__Bacteria	p__Proteobacteria	c__Alphaproteobacteria	o__unclassified_c__Alphaproteobacteria	f__unclassified_c__Alphaproteobacteria	g__unclassified_c__Alphaproteobacteria	s__unclassified_c__Alphaproteobacteria	OTU69	0	0	18	0	0	0	0	0	0	0	0	0	0	0	0	0	0	0	0	0	18
d__Bacteria	k__norank_d__Bacteria	p__Firmicutes	c__Clostridia	o__Oscillospirales	f__Ruminococcaceae	g__norank_f__Ruminococcaceae	s__uncultured_bacterium_g__norank_f__Ruminococcaceae	OTU243	0	0	0	5	0	0	0	0	0	0	0	0	0	0	0	0	0	0	0	0	5
d__Bacteria	k__norank_d__Bacteria	p__unclassified_k__norank_d__Bacteria	c__unclassified_k__norank_d__Bacteria	o__unclassified_k__norank_d__Bacteria	f__unclassified_k__norank_d__Bacteria	g__unclassified_k__norank_d__Bacteria	s__unclassified_k__norank_d__Bacteria	OTU21	0	5	0	0	0	0	0	0	0	0	0	0	0	0	0	0	0	0	0	0	5
d__Bacteria	k__norank_d__Bacteria	p__Bacteroidota	c__Bacteroidia	o__Flavobacteriales	f__Flavobacteriaceae	g__Flavobacterium	s__unclassified_g__Flavobacterium	OTU57	0	0	11	0	0	0	0	0	0	0	0	0	0	0	0	0	0	0	0	0	11
d__Bacteria	k__norank_d__Bacteria	p__Desulfobacterota	c__Syntrophia	o__Syntrophales	f__Smithellaceae	g__Smithella	s__uncultured_bacterium_g__Smithella	OTU1268	0	0	0	0	0	0	0	0	0	0	0	0	0	0	0	0	0	6	0	0	6
d__Bacteria	k__norank_d__Bacteria	p__Firmicutes	c__Bacilli	o__Lactobacillales	f__unclassified_o__Lactobacillales	g__unclassified_o__Lactobacillales	s__unclassified_o__Lactobacillales	OTU340	4	15	0	0	0	646	1	0	0	2	321	274	8	0	1	545	915	0	0	0	2732
d__Bacteria	k__norank_d__Bacteria	p__Verrucomicrobiota	c__Verrucomicrobiae	o__Opitutales	f__Opitutaceae	g__Opitutus	s__metagenome_g__Opitutus	OTU686	0	0	0	0	0	0	0	0	7	0	0	0	0	0	0	0	0	0	0	0	7
d__Bacteria	k__norank_d__Bacteria	p__Firmicutes	c__Bacilli	o__Lactobacillales	f__Carnobacteriaceae	g__Trichococcus	s__uncultured_Trichococcus_sp.	OTU1193	0	0	0	7	0	0	0	0	0	1	0	0	0	0	1	0	2	2	2	1	16
d__Bacteria	k__norank_d__Bacteria	p__Firmicutes	c__Bacilli	o__Lactobacillales	f__Leuconostocaceae	g__Weissella	s__unclassified_g__Weissella	OTU1144	17	15	2	0	2	1009	0	0	0	1	530	572	0	0	0	873	1446	1	1	1	4470
d__Bacteria	k__norank_d__Bacteria	p__Firmicutes	c__Bacilli	o__Erysipelotrichales	f__Erysipelotrichaceae	g__Erysipelothrix	s__unclassified_g__Erysipelothrix	OTU1100	0	0	0	0	0	0	0	0	0	4	0	0	0	0	0	0	0	0	0	0	4
d__Bacteria	k__norank_d__Bacteria	p__Proteobacteria	c__Gammaproteobacteria	o__Methylococcales	f__Methylococcaceae	g__Methylocaldum	s__uncultured_bacterium_g__Methylocaldum	OTU525	0	0	0	0	0	0	11	0	0	0	0	0	0	0	0	0	0	0	0	0	11
d__Bacteria	k__norank_d__Bacteria	p__Actinobacteriota	c__Thermoleophilia	o__Gaiellales	f__Gaiellaceae	g__Gaiella	s__uncultured_bacterium_g__Gaiella	OTU690	0	0	0	0	0	2	9	2	7	0	0	0	0	0	0	0	2	0	3	3	28
d__Bacteria	k__norank_d__Bacteria	p__Chloroflexi	c__Anaerolineae	o__SJA-15	f__norank_o__SJA-15	g__norank_f__norank_o__SJA-15	s__uncultured_bacterium_g__norank_f__norank_o__SJA-15	OTU1087	0	0	0	0	0	0	0	0	0	7	0	0	0	0	0	0	0	0	0	0	7
d__Bacteria	k__norank_d__Bacteria	p__Chloroflexi	c__Anaerolineae	o__Anaerolineales	f__Anaerolineaceae	g__norank_f__Anaerolineaceae	s__uncultured_soil_bacterium_g__norank_f__Anaerolineaceae	OTU529	0	0	0	0	0	0	12	0	0	0	0	0	0	0	0	0	0	0	0	0	12
d__Bacteria	k__norank_d__Bacteria	p__Actinobacteriota	c__Actinobacteria	o__Propionibacteriales	f__Nocardioidaceae	g__Nocardioides	s__Nocardioides_hungaricus	OTU157	0	0	11	0	0	0	0	0	5	0	0	0	0	0	0	0	0	0	0	0	16
d__Bacteria	k__norank_d__Bacteria	p__Spirochaetota	c__norank_p__Spirochaetota	o__norank_c__norank_p__Spirochaetota	f__norank_o__norank_c__norank_p__Spirochaetota	g__norank_f__norank_o__norank_c__norank_p__Spirochaetota	s__metagenome_g__norank_f__norank_o__norank_c__norank_p__Spirochaetota	OTU1280	0	0	0	0	0	0	0	0	0	0	0	0	0	0	0	0	0	5	0	0	5
d__Bacteria	k__norank_d__Bacteria	p__Proteobacteria	c__Gammaproteobacteria	o__Steroidobacterales	f__Steroidobacteraceae	g__norank_f__Steroidobacteraceae	s__unclassified_g__norank_f__Steroidobacteraceae	OTU293	0	0	0	1	10	0	0	0	0	0	0	0	0	0	0	0	0	1	0	0	12
d__Bacteria	k__norank_d__Bacteria	p__Firmicutes	c__Bacilli	o__Bacillales	f__Bacillaceae	g__Oceanobacillus	s__uncultured_bacterium_g__Oceanobacillus	OTU510	0	0	0	0	0	0	52	0	0	3	0	0	0	0	0	0	0	0	0	0	55
d__Bacteria	k__norank_d__Bacteria	p__Planctomycetota	c__Phycisphaerae	o__Phycisphaerales	f__Phycisphaeraceae	g__SM1A02	s__uncultured_bacterium_g__SM1A02	OTU1390	0	0	0	0	0	0	0	0	0	0	0	0	0	0	0	0	0	1	0	0	1
d__Bacteria	k__norank_d__Bacteria	p__Firmicutes	c__Clostridia	o__Christensenellales	f__Christensenellaceae	g__Christensenellaceae_R-7_group	s__uncultured_rumen_bacterium_g__Christensenellaceae_R-7_group	OTU211	0	0	0	3	0	0	0	0	0	0	0	0	0	0	0	0	0	0	0	0	3
d__Bacteria	k__norank_d__Bacteria	p__Actinobacteriota	c__MB-A2-108	o__norank_c__MB-A2-108	f__norank_o__norank_c__MB-A2-108	g__norank_f__norank_o__norank_c__MB-A2-108	s__uncultured_bacterium_g__norank_f__norank_o__norank_c__MB-A2-108	OTU98	0	0	3	0	0	0	0	0	0	0	0	0	0	0	0	0	0	0	0	0	3
d__Bacteria	k__norank_d__Bacteria	p__Desulfobacterota	c__Desulfuromonadia	o__Geobacterales	f__Geobacteraceae	g__norank_f__Geobacteraceae	s__unclassified_g__norank_f__Geobacteraceae	OTU1309	0	0	0	0	0	0	0	0	0	0	0	0	0	0	0	0	0	5	0	0	5
d__Bacteria	k__norank_d__Bacteria	p__Proteobacteria	c__Alphaproteobacteria	o__unclassified_c__Alphaproteobacteria	f__unclassified_c__Alphaproteobacteria	g__unclassified_c__Alphaproteobacteria	s__unclassified_c__Alphaproteobacteria	OTU169	1	1	52	40	5	1	41	9	2	4	0	3	0	4	0	0	0	0	8	8	179
d__Bacteria	k__norank_d__Bacteria	p__Proteobacteria	c__Alphaproteobacteria	o__Caulobacterales	f__Hyphomonadaceae	g__SWB02	s__uncultured_bacterium_g__SWB02	OTU1235	0	0	3	0	0	2	0	2	0	0	0	0	0	0	0	0	3	0	0	0	10
d__Bacteria	k__norank_d__Bacteria	p__Proteobacteria	c__Gammaproteobacteria	o__Burkholderiales	f__SC-I-84	g__norank_f__SC-I-84	s__uncultured_bacterium_g__norank_f__SC-I-84	OTU1527	0	0	0	0	0	0	0	0	0	10	0	0	0	0	0	0	0	0	3	0	13
d__Bacteria	k__norank_d__Bacteria	p__Actinobacteriota	c__Actinobacteria	o__Frankiales	f__Geodermatophilaceae	g__Blastococcus	s__uncultured_bacterium_g__Blastococcus	OTU1106	0	0	2	0	0	0	2	0	0	9	0	0	0	0	0	0	0	0	1	2	16
d__Bacteria	k__norank_d__Bacteria	p__Proteobacteria	c__Gammaproteobacteria	o__Xanthomonadales	f__Rhodanobacteraceae	g__Rhodanobacter	s__uncultured_Rhodanobacter_sp._g__Rhodanobacter	OTU507	0	0	0	0	0	0	26	0	0	0	0	0	0	0	0	0	0	0	0	0	26
d__Bacteria	k__norank_d__Bacteria	p__Actinobacteriota	c__Rubrobacteria	o__Rubrobacterales	f__Rubrobacteriaceae	g__Rubrobacter	s__uncultured_Rubrobacter_sp.	OTU1116	0	0	0	0	0	0	0	0	0	6	0	0	0	0	0	0	0	0	0	0	6
d__Bacteria	k__norank_d__Bacteria	p__Acidobacteriota	c__Acidobacteriae	o__Subgroup_13	f__norank_o__Subgroup_13	g__norank_f__norank_o__Subgroup_13	s__uncultured_bacterium_g__norank_f__norank_o__Subgroup_13	OTU857	0	0	0	0	0	0	0	0	8	0	0	0	0	0	0	0	0	0	0	0	8
d__Bacteria	k__norank_d__Bacteria	p__Patescibacteria	c__Gracilibacteria	o__Candidatus_Peregrinibacteria	f__norank_o__Candidatus_Peregrinibacteria	g__norank_f__norank_o__Candidatus_Peregrinibacteria	s__uncultured_bacterium_g__norank_f__norank_o__Candidatus_Peregrinibacteria	OTU378	0	0	0	0	0	2	29	3	0	0	0	0	0	0	0	0	1	0	1	0	36
d__Bacteria	k__norank_d__Bacteria	p__Bacteroidota	c__Bacteroidia	o__Bacteroidales	f__Muribaculaceae	g__norank_f__Muribaculaceae	s__uncultured_bacterium_g__norank_f__Muribaculaceae	OTU264	0	0	0	11	0	0	0	0	0	0	0	0	0	0	0	0	0	0	0	0	11
d__Bacteria	k__norank_d__Bacteria	p__Bacteroidota	c__Bacteroidia	o__Bacteroidales	f__Muribaculaceae	g__norank_f__Muribaculaceae	s__uncultured_bacterium_g__norank_f__Muribaculaceae	OTU265	0	0	0	10	0	0	0	0	0	0	0	0	0	0	0	0	0	0	0	0	10
d__Bacteria	k__norank_d__Bacteria	p__Chloroflexi	c__Anaerolineae	o__Caldilineales	f__Caldilineaceae	g__norank_f__Caldilineaceae	s__metagenome_g__norank_f__Caldilineaceae	OTU319	0	0	0	0	0	1	0	1	0	0	0	0	0	0	0	0	0	0	0	0	2
d__Bacteria	k__norank_d__Bacteria	p__Bacteroidota	c__Bacteroidia	o__Sphingobacteriales	f__env.OPS_17	g__norank_f__env.OPS_17	s__uncultured_Sphingobacteriia_bacterium_g__norank_f__env.OPS_17	OTU1210	0	0	0	0	2	0	0	1	0	0	0	0	1	0	3	0	0	0	0	0	7
d__Bacteria	k__norank_d__Bacteria	p__Campilobacterota	c__Campylobacteria	o__Campylobacterales	f__Sulfurovaceae	g__Sulfurovum	s__uncultured_Sulfurovum_sp.	OTU1049	0	0	0	0	0	0	0	0	0	13	0	0	0	0	0	0	0	0	0	0	13
d__Bacteria	k__norank_d__Bacteria	p__Desulfobacterota	c__Desulfuromonadia	o__Geobacterales	f__Geobacteraceae	g__norank_f__Geobacteraceae	s__uncultured_bacterium_g__norank_f__Geobacteraceae	OTU803	0	0	0	0	0	0	0	0	6	0	0	0	0	0	0	0	0	0	3	0	9
d__Bacteria	k__norank_d__Bacteria	p__Actinobacteriota	c__Actinobacteria	o__Streptomycetales	f__Streptomycetaceae	g__Streptomyces	s__unclassified_g__Streptomyces	OTU81	0	0	7	0	0	0	0	0	34	1	0	0	0	0	0	0	0	4	5	1	52
d__Bacteria	k__norank_d__Bacteria	p__Desulfobacterota	c__Desulfobacteria	o__Desulfobacterales	f__Desulfosarcinaceae	g__Desulfatirhabdium	s__unclassified_g__Desulfatirhabdium	OTU460	0	0	0	0	0	0	13	0	0	0	0	0	0	0	0	0	0	0	0	0	13
d__Bacteria	k__norank_d__Bacteria	p__Gemmatimonadota	c__Gemmatimonadetes	o__Gemmatimonadales	f__Gemmatimonadaceae	g__norank_f__Gemmatimonadaceae	s__metagenome_g__norank_f__Gemmatimonadaceae	OTU578	0	0	0	0	0	0	0	2	2	0	0	0	0	0	0	0	0	0	0	0	4
d__Bacteria	k__norank_d__Bacteria	p__Myxococcota	c__bacteriap25	o__norank_c__bacteriap25	f__norank_o__norank_c__bacteriap25	g__norank_f__norank_o__norank_c__bacteriap25	s__metagenome_g__norank_f__norank_o__norank_c__bacteriap25	OTU1048	0	0	0	0	0	0	0	0	0	6	0	0	0	0	0	0	0	0	0	0	6
d__Bacteria	k__norank_d__Bacteria	p__Planctomycetota	c__Phycisphaerae	o__Phycisphaerales	f__Phycisphaeraceae	g__SM1A02	s__unclassified_g__SM1A02	OTU427	0	0	0	0	0	0	4	0	0	0	0	0	0	0	0	0	0	0	0	0	4
d__Bacteria	k__norank_d__Bacteria	p__Proteobacteria	c__Alphaproteobacteria	o__Kiloniellales	f__Fodinicurvataceae	g__norank_f__Fodinicurvataceae	s__uncultured_Alphaproteobacteria_bacterium_g__norank_f__Fodinicurvataceae	OTU403	0	0	0	0	0	0	28	0	0	0	0	0	0	0	0	0	0	0	0	0	28
d__Bacteria	k__norank_d__Bacteria	p__Actinobacteriota	c__Actinobacteria	o__Corynebacteriales	f__Nocardiaceae	g__Rhodococcus	s__Rhodococcus_erythropolis	OTU1162	0	0	1	20	0	0	11	4	1	9	13	11	58	54	1	0	0	0	1	0	184
d__Bacteria	k__norank_d__Bacteria	p__Proteobacteria	c__Gammaproteobacteria	o__Burkholderiales	f__Comamonadaceae	g__unclassified_f__Comamonadaceae	s__unclassified_f__Comamonadaceae	OTU1227	0	0	0	0	0	0	0	0	0	0	0	0	0	0	0	0	3	0	2	0	5
d__Bacteria	k__norank_d__Bacteria	p__Proteobacteria	c__Alphaproteobacteria	o__Rhizobiales	f__Rhizobiaceae	g__Phyllobacterium	s__Phyllobacterium_myrsinacearum	OTU15	0	18	22	15	4	1	22	0	8	0	1	1	0	1	2	0	1	5	2	4	107
d__Bacteria	k__norank_d__Bacteria	p__Actinobacteriota	c__Thermoleophilia	o__Solirubrobacterales	f__Solirubrobacteraceae	g__Solirubrobacter	s__metagenome_g__Solirubrobacter	OTU762	0	0	0	0	0	0	0	0	2	0	0	0	0	0	0	0	0	0	0	0	2
d__Bacteria	k__norank_d__Bacteria	p__Proteobacteria	c__Alphaproteobacteria	o__Caulobacterales	f__Hyphomonadaceae	g__Hirschia	s__uncultured_bacterium_g__Hirschia	OTU594	0	0	0	0	0	0	0	4	0	0	0	0	0	0	0	0	0	0	0	0	4
d__Bacteria	k__norank_d__Bacteria	p__Proteobacteria	c__Alphaproteobacteria	o__Micavibrionales	f__norank_o__Micavibrionales	g__norank_f__norank_o__Micavibrionales	s__metagenome_g__norank_f__norank_o__Micavibrionales	OTU1328	0	0	0	0	0	0	0	0	0	0	0	0	0	0	0	0	0	2	0	0	2
d__Bacteria	k__norank_d__Bacteria	p__Proteobacteria	c__Alphaproteobacteria	o__Acetobacterales	f__Acetobacteraceae	g__Rubritepida	s__uncultured_bacterium_g__Rubritepida	OTU621	0	0	0	0	0	0	0	2	0	0	0	0	0	0	0	0	0	0	0	0	2
d__Bacteria	k__norank_d__Bacteria	p__Proteobacteria	c__Gammaproteobacteria	o__Ectothiorhodospirales	f__unclassified_o__Ectothiorhodospirales	g__unclassified_o__Ectothiorhodospirales	s__unclassified_o__Ectothiorhodospirales	OTU950	0	0	0	0	0	0	0	0	0	7	0	0	0	0	0	0	0	0	0	0	7
d__Bacteria	k__norank_d__Bacteria	p__Acidobacteriota	c__Acidobacteriae	o__Acidobacteriales	f__norank_o__Acidobacteriales	g__norank_f__norank_o__Acidobacteriales	s__unclassified_g__norank_f__norank_o__Acidobacteriales	OTU1621	0	0	0	0	0	0	0	0	4	6	0	0	0	0	0	0	0	0	0	5	15
d__Bacteria	k__norank_d__Bacteria	p__Firmicutes	c__Bacilli	o__Thermoactinomycetales	f__Thermoactinomycetaceae	g__Planifilum	s__uncultured_compost_bacterium_g__Planifilum	OTU898	0	0	0	0	0	0	0	0	12	0	0	0	0	0	0	0	0	0	0	0	12
d__Bacteria	k__norank_d__Bacteria	p__Proteobacteria	c__Gammaproteobacteria	o__Burkholderiales	f__Gallionellaceae	g__Candidatus_Nitrotoga	s__uncultured_bacterium_g__Candidatus_Nitrotoga	OTU91	0	0	18	0	0	0	0	0	0	6	0	0	0	0	0	0	0	0	0	0	24
d__Bacteria	k__norank_d__Bacteria	p__Verrucomicrobiota	c__Chlamydiae	o__Chlamydiales	f__Simkaniaceae	g__norank_f__Simkaniaceae	s__unclassified_g__norank_f__Simkaniaceae	OTU1179	0	0	0	0	0	0	0	1	1	0	0	1	0	2	0	0	0	0	0	0	5
d__Bacteria	k__norank_d__Bacteria	p__Actinobacteriota	c__Coriobacteriia	o__Coriobacteriales	f__Coriobacteriaceae	g__Collinsella	s__Collinsella_aerofaciens	OTU1566	0	0	0	0	0	0	45	2	12	0	0	0	0	0	0	0	0	0	3	9	71
d__Bacteria	k__norank_d__Bacteria	p__Bacteroidota	c__Bacteroidia	o__Sphingobacteriales	f__unclassified_o__Sphingobacteriales	g__unclassified_o__Sphingobacteriales	s__unclassified_o__Sphingobacteriales	OTU362	0	0	0	0	0	0	28	0	0	0	0	0	0	0	0	0	0	0	0	0	28
d__Bacteria	k__norank_d__Bacteria	p__Proteobacteria	c__Gammaproteobacteria	o__Burkholderiales	f__Oxalobacteraceae	g__Massilia	s__unclassified_g__Massilia	OTU1189	0	0	0	0	0	0	0	0	0	0	0	0	0	3	0	0	0	0	0	0	3
d__Bacteria	k__norank_d__Bacteria	p__Acidobacteriota	c__Acidobacteriae	o__norank_c__Acidobacteriae	f__norank_o__norank_c__Acidobacteriae	g__Paludibaculum	s__uncultured_bacterium_g__Paludibaculum	OTU1450	0	0	0	0	0	0	0	0	0	0	0	0	0	0	0	0	0	0	2	0	2
d__Bacteria	k__norank_d__Bacteria	p__Firmicutes	c__Clostridia	o__Clostridia_UCG-014	f__norank_o__Clostridia_UCG-014	g__norank_f__norank_o__Clostridia_UCG-014	s__uncultured_bacterium_g__norank_f__norank_o__Clostridia_UCG-014	OTU252	0	0	0	8	0	0	0	0	0	0	0	0	0	0	0	0	0	0	0	0	8
d__Bacteria	k__norank_d__Bacteria	p__Proteobacteria	c__Gammaproteobacteria	o__Burkholderiales	f__SC-I-84	g__norank_f__SC-I-84	s__metagenome_g__norank_f__SC-I-84	OTU942	0	0	3	0	0	0	4	0	0	9	0	0	0	0	0	0	0	3	2	0	21
d__Bacteria	k__norank_d__Bacteria	p__Acidobacteriota	c__Subgroup_22	o__norank_c__Subgroup_22	f__norank_o__norank_c__Subgroup_22	g__norank_f__norank_o__norank_c__Subgroup_22	s__unclassified_g__norank_f__norank_o__norank_c__Subgroup_22	OTU769	0	0	0	0	0	0	0	0	4	0	0	0	0	0	0	0	0	0	0	0	4
d__Bacteria	k__norank_d__Bacteria	p__Proteobacteria	c__Gammaproteobacteria	o__Burkholderiales	f__Gallionellaceae	g__Sideroxydans	s__uncultured_bacterium_g__Sideroxydans	OTU830	0	0	0	0	0	0	0	0	7	0	0	0	0	0	0	0	0	0	0	0	7
d__Bacteria	k__norank_d__Bacteria	p__Firmicutes	c__Bacilli	o__Erysipelotrichales	f__Erysipelotrichaceae	g__Turicibacter	s__uncultured_bacterium_g__Turicibacter	OTU541	0	0	0	0	0	0	16	0	0	20	0	0	0	0	0	0	0	0	0	0	36
d__Bacteria	k__norank_d__Bacteria	p__Firmicutes	c__Clostridia	o__Clostridiales	f__Caloramatoraceae	g__norank_f__Caloramatoraceae	s__uncultured_Caloramator_sp._g__norank	OTU554	0	0	0	0	0	0	9	0	0	0	0	0	0	0	0	0	0	0	0	0	9
d__Bacteria	k__norank_d__Bacteria	p__Firmicutes	c__Clostridia	o__Lachnospirales	f__Lachnospiraceae	g__Blautia	s__unclassified_g__Blautia	OTU1142	0	0	0	0	0	0	2	0	0	0	1	0	0	3	0	0	0	1	0	1	8
d__Bacteria	k__norank_d__Bacteria	p__Proteobacteria	c__Gammaproteobacteria	o__Burkholderiales	f__Hydrogenophilaceae	g__norank_f__Hydrogenophilaceae	s__unclassified_g__norank_f__Hydrogenophilaceae	OTU926	0	0	0	0	0	0	0	0	0	3	0	0	0	0	0	0	0	0	0	0	3
d__Bacteria	k__norank_d__Bacteria	p__Proteobacteria	c__Alphaproteobacteria	o__Rhizobiales	f__A0839	g__norank_f__A0839	s__uncultured_bacterium_g__norank_f__A0839	OTU66	0	0	3	0	0	0	0	0	0	0	0	0	0	0	0	0	0	0	0	0	3
d__Bacteria	k__norank_d__Bacteria	p__Myxococcota	c__Polyangia	o__Haliangiales	f__Haliangiaceae	g__Haliangium	s__unclassified_g__Haliangium	OTU779	0	0	0	0	0	0	0	0	18	0	0	0	0	0	0	0	0	0	0	0	18
d__Bacteria	k__norank_d__Bacteria	p__Dadabacteria	c__Dadabacteriia	o__Dadabacteriales	f__norank_o__Dadabacteriales	g__norank_f__norank_o__Dadabacteriales	s__uncultured_soil_bacterium_g__norank_f__norank_o__Dadabacteriales	OTU433	0	0	0	0	0	0	10	0	1	0	0	0	0	0	0	0	0	0	0	0	11
d__Bacteria	k__norank_d__Bacteria	p__Actinobacteriota	c__Coriobacteriia	o__OPB41	f__norank_o__OPB41	g__norank_f__norank_o__OPB41	s__unclassified_g__norank_f__norank_o__OPB41	OTU1282	0	0	0	0	0	0	0	0	0	0	0	0	0	0	0	0	0	3	0	0	3
d__Bacteria	k__norank_d__Bacteria	p__Chloroflexi	c__Anaerolineae	o__ADurb.Bin180	f__norank_o__ADurb.Bin180	g__norank_f__norank_o__ADurb.Bin180	s__uncultured_bacterium_SJA-68	OTU417	0	0	0	0	0	0	22	0	0	0	0	0	0	0	0	0	0	0	0	0	22
d__Bacteria	k__norank_d__Bacteria	p__Actinobacteriota	c__Thermoleophilia	o__Gaiellales	f__norank_o__Gaiellales	g__norank_f__norank_o__Gaiellales	s__uncultured_actinobacterium_g__norank_f__norank_o__Gaiellales	OTU519	0	0	5	0	0	0	9	0	3	0	0	0	0	0	0	0	0	11	1	0	29
d__Bacteria	k__norank_d__Bacteria	p__Bacteroidota	c__Bacteroidia	o__Cytophagales	f__Microscillaceae	g__norank_f__Microscillaceae	s__unclassified_g__norank_f__Microscillaceae	OTU598	0	0	0	0	0	0	0	2	0	2	0	0	0	0	0	0	0	0	0	0	4
d__Bacteria	k__norank_d__Bacteria	p__Proteobacteria	c__Gammaproteobacteria	o__Burkholderiales	f__Alcaligenaceae	g__Bordetella	s__uncultured_bacterium_g__Bordetella	OTU180	0	0	0	3	0	0	0	0	0	0	0	0	0	1	0	0	0	0	0	0	4
d__Bacteria	k__norank_d__Bacteria	p__Bacteroidota	c__Bacteroidia	o__Sphingobacteriales	f__Sphingobacteriaceae	g__Pseudopedobacter	s__uncultured_bacterium_g__Pseudopedobacter	OTU1271	0	0	0	0	0	0	0	0	0	0	0	0	0	0	0	0	0	4	0	0	4
d__Bacteria	k__norank_d__Bacteria	p__Myxococcota	c__Polyangia	o__Haliangiales	f__Haliangiaceae	g__Haliangium	s__unclassified_g__Haliangium	OTU287	0	0	0	0	1	0	0	0	2	0	0	0	0	0	0	0	0	0	0	0	3
d__Bacteria	k__norank_d__Bacteria	p__Firmicutes	c__Bacilli	o__Erysipelotrichales	f__Erysipelotrichaceae	g__Turicibacter	s__unclassified_g__Turicibacter	OTU290	0	0	0	0	7	0	0	0	0	0	0	0	0	0	0	0	0	4	2	0	13
d__Bacteria	k__norank_d__Bacteria	p__Bacteroidota	c__Bacteroidia	o__Sphingobacteriales	f__env.OPS_17	g__norank_f__env.OPS_17	s__uncultured_soil_bacterium_g__norank_f__env.OPS_17	OTU886	0	0	0	0	0	0	0	0	3	0	0	0	0	0	0	0	0	0	0	0	3
d__Bacteria	k__norank_d__Bacteria	p__Myxococcota	c__Polyangia	o__Haliangiales	f__Haliangiaceae	g__Haliangium	s__unclassified_g__Haliangium	OTU535	0	0	0	0	0	0	27	0	0	0	0	0	0	0	0	0	0	0	0	0	27
d__Bacteria	k__norank_d__Bacteria	p__Chloroflexi	c__AD3	o__norank_c__AD3	f__norank_o__norank_c__AD3	g__norank_f__norank_o__norank_c__AD3	s__unclassified_g__norank_f__norank_o__norank_c__AD3	OTU924	0	0	0	0	0	0	0	0	9	0	0	0	0	0	0	0	0	0	0	0	9
d__Bacteria	k__norank_d__Bacteria	p__Chloroflexi	c__Anaerolineae	o__Caldilineales	f__Caldilineaceae	g__norank_f__Caldilineaceae	s__uncultured_bacterium_g__norank_f__Caldilineaceae	OTU491	0	0	3	0	0	1	75	2	5	0	0	0	0	0	0	0	0	0	0	0	86
d__Bacteria	k__norank_d__Bacteria	p__Bacteroidota	c__Bacteroidia	o__Bacteroidales	f__Rikenellaceae	g__Rikenellaceae_RC9_gut_group	s__uncultured_bacterium_g__Rikenellaceae_RC9_gut_group	OTU583	0	0	0	0	0	0	0	3	0	0	0	0	0	0	0	0	0	0	0	0	3
d__Bacteria	k__norank_d__Bacteria	p__Proteobacteria	c__Gammaproteobacteria	o__Pseudomonadales	f__Moraxellaceae	g__Acinetobacter	s__Acinetobacter_lwoffii	OTU308	0	0	1	1	9	0	0	0	0	0	0	0	2	0	0	0	0	0	15	1	29
d__Bacteria	k__norank_d__Bacteria	p__Myxococcota	c__Polyangia	o__Polyangiales	f__Polyangiaceae	g__Pajaroellobacter	s__unclassified_g__Pajaroellobacter	OTU428	0	0	5	1	0	0	11	0	0	0	0	0	0	0	0	0	0	0	0	1	18
d__Bacteria	k__norank_d__Bacteria	p__Patescibacteria	c__Saccharimonadia	o__Saccharimonadales	f__norank_o__Saccharimonadales	g__norank_f__norank_o__Saccharimonadales	s__uncultured_bacterium_SBR2013	OTU991	0	0	0	0	0	0	0	0	0	4	0	0	0	0	0	0	0	0	0	0	4
d__Bacteria	k__norank_d__Bacteria	p__Proteobacteria	c__Gammaproteobacteria	o__Competibacterales	f__Competibacteraceae	g__Candidatus_Competibacter	s__uncultured_bacterium_g__Candidatus_Competibacter	OTU104	0	0	65	1	4	0	0	0	0	0	0	0	0	0	0	0	0	0	0	0	70
d__Bacteria	k__norank_d__Bacteria	p__Proteobacteria	c__Gammaproteobacteria	o__Burkholderiales	f__Hydrogenophilaceae	g__Tepidiphilus	s__uncultured_bacterium_g__Tepidiphilus	OTU1216	0	0	0	0	0	0	0	0	0	0	0	0	0	0	14	0	0	0	0	0	14
d__Bacteria	k__norank_d__Bacteria	p__Chloroflexi	c__Anaerolineae	o__Caldilineales	f__Caldilineaceae	g__norank_f__Caldilineaceae	s__metagenome_g__norank_f__Caldilineaceae	OTU1320	0	0	0	0	0	2	11	0	0	0	0	0	0	0	0	0	0	1	1	0	15
d__Bacteria	k__norank_d__Bacteria	p__Proteobacteria	c__Gammaproteobacteria	o__Xanthomonadales	f__Xanthomonadaceae	g__unclassified_f__Xanthomonadaceae	s__unclassified_f__Xanthomonadaceae	OTU1524	0	0	8	0	0	0	44	0	4	0	0	0	0	0	0	1	4	1	4	7	73
d__Bacteria	k__norank_d__Bacteria	p__Acidobacteriota	c__Acidobacteriae	o__Solibacterales	f__Solibacteraceae	g__Candidatus_Solibacter	s__unclassified_g__Candidatus_Solibacter	OTU1582	0	0	0	0	0	0	0	0	0	0	0	0	0	0	0	0	0	0	0	3	3
d__Bacteria	k__norank_d__Bacteria	p__Firmicutes	c__Bacilli	o__Lactobacillales	f__Lactobacillaceae	g__Lactobacillus	s__unclassified_g__Lactobacillus	OTU1147	6	7	0	0	2	470	0	0	0	1	269	188	8	0	0	412	578	1	1	0	1943
d__Bacteria	k__norank_d__Bacteria	p__Proteobacteria	c__Alphaproteobacteria	o__Sphingomonadales	f__Sphingomonadaceae	g__Novosphingobium	s__unclassified_g__Novosphingobium	OTU538	0	0	6	31	0	0	7	1	0	4	0	0	0	1	0	0	0	2	5	4	61
d__Bacteria	k__norank_d__Bacteria	p__Actinobacteriota	c__Actinobacteria	o__Pseudonocardiales	f__Pseudonocardiaceae	g__Pseudonocardia	s__uncultured_bacterium_g__Pseudonocardia	OTU1158	0	0	0	0	0	0	0	0	0	0	0	0	1	0	0	0	0	0	0	0	1
d__Bacteria	k__norank_d__Bacteria	p__Bacteroidota	c__Bacteroidia	o__Bacteroidales	f__Muribaculaceae	g__norank_f__Muribaculaceae	s__uncultured_organism_g__norank_f__Muribaculaceae	OTU504	0	0	8	0	0	0	17	0	0	0	0	0	0	0	7	0	0	0	0	0	32
d__Bacteria	k__norank_d__Bacteria	p__Bacteroidota	c__Kapabacteria	o__Kapabacteriales	f__norank_o__Kapabacteriales	g__norank_f__norank_o__Kapabacteriales	s__uncultured_bacterium_g__norank_f__norank_o__Kapabacteriales	OTU1501	0	0	0	0	0	0	0	0	0	0	0	0	0	0	0	0	0	0	3	0	3
d__Bacteria	k__norank_d__Bacteria	p__Firmicutes	c__Bacilli	o__Lactobacillales	f__Streptococcaceae	g__Streptococcus	s__unclassified_g__Streptococcus	OTU1214	0	0	0	0	0	0	0	0	0	0	0	0	0	0	2	0	0	0	0	0	2
d__Bacteria	k__norank_d__Bacteria	p__Bdellovibrionota	c__Oligoflexia	o__0319-6G20	f__norank_o__0319-6G20	g__norank_f__norank_o__0319-6G20	s__unclassified_g__norank_f__norank_o__0319-6G20	OTU974	2	0	0	0	0	0	0	0	0	2	0	1	1	0	0	0	0	0	2	0	8
d__Bacteria	k__norank_d__Bacteria	p__Firmicutes	c__Negativicutes	o__Veillonellales-Selenomonadales	f__Selenomonadaceae	g__Mitsuokella	s__uncultured_bacterium_g__Mitsuokella	OTU517	0	0	0	0	0	0	14	0	0	0	0	0	0	0	0	0	0	0	0	0	14
d__Bacteria	k__norank_d__Bacteria	p__Proteobacteria	c__Alphaproteobacteria	o__Rhodobacterales	f__Rhodobacteraceae	g__unclassified_f__Rhodobacteraceae	s__unclassified_f__Rhodobacteraceae	OTU1191	0	0	0	0	0	0	0	0	0	0	0	0	0	4	0	0	0	0	0	0	4
d__Bacteria	k__norank_d__Bacteria	p__Actinobacteriota	c__Actinobacteria	o__Corynebacteriales	f__Mycobacteriaceae	g__Mycobacterium	s__unclassified_g__Mycobacterium	OTU1266	9	0	1	2	0	0	0	5	3	14	0	0	0	2	0	0	0	8	7	9	60
d__Bacteria	k__norank_d__Bacteria	p__Armatimonadota	c__Armatimonadia	o__Armatimonadales	f__norank_o__Armatimonadales	g__norank_f__norank_o__Armatimonadales	s__unclassified_g__norank_f__norank_o__Armatimonadales	OTU10	2	0	0	0	0	0	0	0	0	0	0	0	0	0	0	0	0	0	0	0	2
d__Bacteria	k__norank_d__Bacteria	p__Proteobacteria	c__Alphaproteobacteria	o__Acetobacterales	f__Acetobacteraceae	g__Acidisoma	s__uncultured_Alphaproteobacteria_bacterium_g__Acidisoma	OTU447	0	0	0	0	0	0	30	1	0	0	0	0	0	0	0	0	0	0	0	0	31
d__Bacteria	k__norank_d__Bacteria	p__Chloroflexi	c__Anaerolineae	o__Caldilineales	f__Caldilineaceae	g__norank_f__Caldilineaceae	s__uncultured_bacterium_g__norank_f__Caldilineaceae	OTU1556	0	0	0	0	0	0	0	0	0	0	0	0	0	0	0	0	0	0	0	2	2
d__Bacteria	k__norank_d__Bacteria	p__Chloroflexi	c__TK10	o__norank_c__TK10	f__norank_o__norank_c__TK10	g__norank_f__norank_o__norank_c__TK10	s__unclassified_g__norank_f__norank_o__norank_c__TK10	OTU897	0	0	0	0	0	0	0	0	7	0	0	0	0	0	0	0	0	0	0	0	7
d__Bacteria	k__norank_d__Bacteria	p__Proteobacteria	c__Gammaproteobacteria	o__Beggiatoales	f__Beggiatoaceae	g__norank_f__Beggiatoaceae	s__uncultured_Alkalilimnicola_sp.	OTU71	0	0	14	21	0	0	0	0	0	1	0	0	0	0	0	0	0	0	0	0	36
d__Bacteria	k__norank_d__Bacteria	p__Firmicutes	c__Clostridia	o__Clostridiales	f__Clostridiaceae	g__unclassified_f__Clostridiaceae	s__unclassified_f__Clostridiaceae	OTU1297	0	0	0	0	0	0	0	0	0	0	0	0	0	0	0	0	0	8	0	0	8
d__Bacteria	k__norank_d__Bacteria	p__Hydrogenedentes	c__Hydrogenedentia	o__Hydrogenedentiales	f__Hydrogenedensaceae	g__norank_f__Hydrogenedensaceae	s__uncultured_bacterium_g__norank_f__Hydrogenedensaceae	OTU548	0	0	0	0	0	0	5	0	0	0	0	0	0	0	0	0	0	0	0	0	5
d__Bacteria	k__norank_d__Bacteria	p__Proteobacteria	c__Alphaproteobacteria	o__Caulobacterales	f__Caulobacteraceae	g__unclassified_f__Caulobacteraceae	s__unclassified_f__Caulobacteraceae	OTU1233	0	0	4	0	0	0	0	0	2	2	0	0	0	0	0	0	9	3	4	1	25
d__Bacteria	k__norank_d__Bacteria	p__Proteobacteria	c__Alphaproteobacteria	o__Rhizobiales	f__Beijerinckiaceae	g__Methylobacterium-Methylorubrum	s__Methylobacterium_brachiatum	OTU795	0	0	0	0	0	0	0	3	8	0	0	0	0	0	0	0	0	0	0	0	11
d__Bacteria	k__norank_d__Bacteria	p__Actinobacteriota	c__Coriobacteriia	o__Coriobacteriales	f__Eggerthellaceae	g__CHKCI002	s__Coriobacteriaceae_bacterium_CHKCI002	OTU355	0	0	0	0	0	0	42	0	0	0	0	0	0	0	0	0	0	0	0	0	42
d__Bacteria	k__norank_d__Bacteria	p__Bacteroidota	c__Bacteroidia	o__Chitinophagales	f__Chitinophagaceae	g__Chitinophaga	s__uncultured_Chitinophaga_sp._g__Chitinophaga	OTU33	0	0	2	0	0	0	0	0	0	0	0	0	0	0	0	0	0	0	0	0	2
d__Bacteria	k__norank_d__Bacteria	p__Verrucomicrobiota	c__Verrucomicrobiae	o__Verrucomicrobiales	f__Akkermansiaceae	g__Akkermansia	s__Akkermansia_muciniphila	OTU537	0	0	0	8	0	0	20	0	0	2	0	0	0	0	0	0	0	0	0	0	30
d__Bacteria	k__norank_d__Bacteria	p__Verrucomicrobiota	c__Kiritimatiellae	o__WCHB1-41	f__norank_o__WCHB1-41	g__norank_f__norank_o__WCHB1-41	s__uncultured_soil_bacterium_g__norank	OTU1331	0	0	0	0	0	0	0	0	0	0	0	0	0	0	0	0	0	2	0	0	2
d__Bacteria	k__norank_d__Bacteria	p__Proteobacteria	c__Gammaproteobacteria	o__Burkholderiales	f__Comamonadaceae	g__unclassified_f__Comamonadaceae	s__unclassified_f__Comamonadaceae	OTU1361	0	0	0	0	0	6	245	5	19	5	0	0	0	0	0	5	14	31	13	22	365
d__Bacteria	k__norank_d__Bacteria	p__Firmicutes	c__Bacilli	o__Bacillales	f__Planococcaceae	g__Lysinibacillus	s__unclassified_g__Lysinibacillus	OTU128	0	0	6	0	0	0	0	0	0	0	0	0	0	0	0	0	0	0	0	0	6
d__Bacteria	k__norank_d__Bacteria	p__Chloroflexi	c__Chloroflexia	o__Chloroflexales	f__Roseiflexaceae	g__unclassified_f__Roseiflexaceae	s__unclassified_f__Roseiflexaceae	OTU1432	0	0	0	0	0	0	26	0	0	0	0	0	0	0	0	0	1	0	3	1	31
d__Bacteria	k__norank_d__Bacteria	p__Actinobacteriota	c__Thermoleophilia	o__Solirubrobacterales	f__Solirubrobacteraceae	g__Conexibacter	s__unclassified_g__Conexibacter	OTU117	0	0	25	0	0	0	0	0	0	0	0	0	0	0	0	0	0	0	0	0	25
d__Bacteria	k__norank_d__Bacteria	p__Proteobacteria	c__Alphaproteobacteria	o__Tistrellales	f__Geminicoccaceae	g__norank_f__Geminicoccaceae	s__uncultured_bacterium_g__norank_f__Geminicoccaceae	OTU1019	0	0	0	0	0	0	0	0	0	4	0	0	0	0	1	0	0	0	0	0	5
d__Bacteria	k__norank_d__Bacteria	p__Firmicutes	c__Bacilli	o__Lactobacillales	f__Lactobacillaceae	g__Lactobacillus	s__Lactobacillus_plantarum_g__Lactobacillus	OTU1218	7	0	0	24	0	3	3	0	4	6	0	0	42	0	103	1	2	0	2	21	218
d__Bacteria	k__norank_d__Bacteria	p__Bacteroidota	c__Bacteroidia	o__Bacteroidales	f__Dysgonomonadaceae	g__Fermentimonas	s__unclassified_g__Fermentimonas	OTU64	0	0	2	0	0	0	0	0	0	0	0	0	0	0	0	0	0	0	0	0	2
d__Bacteria	k__norank_d__Bacteria	p__Proteobacteria	c__Gammaproteobacteria	o__Legionellales	f__Legionellaceae	g__Legionella	s__unclassified_g__Legionella	OTU1042	0	0	0	0	0	0	0	0	0	2	0	0	0	0	0	0	0	0	0	0	2
d__Bacteria	k__norank_d__Bacteria	p__Chloroflexi	c__Chloroflexia	o__Kallotenuales	f__AKIW781	g__norank_f__AKIW781	s__unclassified_g__norank_f__AKIW781	OTU24	0	5	0	0	0	0	0	0	0	0	0	0	0	0	0	0	0	0	0	0	5
d__Bacteria	k__norank_d__Bacteria	p__Bdellovibrionota	c__Bdellovibrionia	o__Bdellovibrionales	f__Bdellovibrionaceae	g__Bdellovibrio	s__Inanidrilus_exumae_associated_clone_Delta_8	OTU361	0	0	0	0	0	0	19	0	0	0	0	0	0	0	0	0	0	0	0	0	19
d__Bacteria	k__norank_d__Bacteria	p__Firmicutes	c__Bacilli	o__Paenibacillales	f__Paenibacillaceae	g__Paenibacillus	s__Paenibacillus_agaridevorans	OTU315	0	0	0	0	9	0	0	0	0	0	0	0	0	0	0	0	0	0	0	0	9
d__Bacteria	k__norank_d__Bacteria	p__Proteobacteria	c__Gammaproteobacteria	o__Burkholderiales	f__TRA3-20	g__norank_f__TRA3-20	s__unclassified_g__norank_f__TRA3-20	OTU1028	0	0	0	0	0	0	0	0	0	8	0	0	0	0	0	0	0	0	0	0	8
d__Bacteria	k__norank_d__Bacteria	p__unclassified_k__norank_d__Bacteria	c__unclassified_k__norank_d__Bacteria	o__unclassified_k__norank_d__Bacteria	f__unclassified_k__norank_d__Bacteria	g__unclassified_k__norank_d__Bacteria	s__unclassified_k__norank_d__Bacteria	OTU368	0	0	0	0	0	0	12	0	0	0	0	0	0	0	0	0	0	0	0	0	12
d__Bacteria	k__norank_d__Bacteria	p__Desulfobacterota	c__Desulfovibrionia	o__Desulfovibrionales	f__Desulfovibrionaceae	g__norank_f__Desulfovibrionaceae	s__uncultured_bacterium_g__norank_f__Desulfovibrionaceae	OTU614	0	0	0	0	0	0	0	2	0	0	0	0	0	0	0	0	0	0	0	0	2
d__Bacteria	k__norank_d__Bacteria	p__Verrucomicrobiota	c__Verrucomicrobiae	o__Pedosphaerales	f__Pedosphaeraceae	g__unclassified_f__Pedosphaeraceae	s__unclassified_f__Pedosphaeraceae	OTU1312	0	0	0	0	0	0	0	0	0	0	0	0	0	0	0	0	0	1	0	0	1
d__Bacteria	k__norank_d__Bacteria	p__Proteobacteria	c__Gammaproteobacteria	o__Competibacterales	f__Competibacteraceae	g__Candidatus_Competibacter	s__wastewater_metagenome_g__Candidatus_Competibacter	OTU93	0	0	96	3	3	0	0	0	0	0	0	0	0	0	0	0	1	0	0	0	103
d__Bacteria	k__norank_d__Bacteria	p__Actinobacteriota	c__MB-A2-108	o__norank_c__MB-A2-108	f__norank_o__norank_c__MB-A2-108	g__norank_f__norank_o__norank_c__MB-A2-108	s__uncultured_bacterium_g__norank_f__norank_o__norank_c__MB-A2-108	OTU1629	0	0	0	0	0	0	0	0	0	0	0	0	0	0	0	1	0	0	0	3	4
d__Bacteria	k__norank_d__Bacteria	p__Bacteroidota	c__Bacteroidia	o__Bacteroidales	f__Bacteroidetes_vadinHA17	g__norank_f__Bacteroidetes_vadinHA17	s__unclassified_g__norank_f__Bacteroidetes_vadinHA17	OTU1353	0	0	0	0	0	0	0	0	0	0	0	0	0	0	0	0	0	22	0	0	22
d__Bacteria	k__norank_d__Bacteria	p__Myxococcota	c__Polyangia	o__Polyangiales	f__Phaselicystidaceae	g__Phaselicystis	s__uncultured_Polyangiaceae_bacterium_g__Phaselicystis	OTU1598	0	0	0	0	0	0	0	0	0	0	0	0	0	0	0	0	0	0	0	8	8
d__Bacteria	k__norank_d__Bacteria	p__Firmicutes	c__Clostridia	o__Lachnospirales	f__Lachnospiraceae	g__Lachnoclostridium	s__Clostridium_asparagiforme_DSM_15981	OTU1036	0	0	0	0	0	0	0	0	0	17	0	0	0	0	0	0	0	0	2	0	19
d__Bacteria	k__norank_d__Bacteria	p__Proteobacteria	c__Gammaproteobacteria	o__Diplorickettsiales	f__Diplorickettsiaceae	g__Aquicella	s__uncultured_bacterium_g__Aquicella	OTU150	0	0	3	0	0	0	0	0	0	0	0	0	0	0	0	0	0	0	0	0	3
d__Bacteria	k__norank_d__Bacteria	p__Planctomycetota	c__BD7-11	o__norank_c__BD7-11	f__norank_o__norank_c__BD7-11	g__norank_f__norank_o__norank_c__BD7-11	s__uncultured_bacterium_g__norank_f__norank_o__norank_c__BD7-11	OTU256	0	0	0	7	0	0	0	0	0	0	0	0	0	0	0	0	0	0	0	0	7
d__Bacteria	k__norank_d__Bacteria	p__Patescibacteria	c__Gracilibacteria	o__Absconditabacteriales_SR1	f__norank_o__Absconditabacteriales_SR1	g__norank_f__norank_o__Absconditabacteriales_SR1	s__uncultured_candidate_division_SR1_bacterium	OTU997	0	0	0	0	0	0	0	0	0	4	0	0	0	0	0	0	0	0	0	0	4
d__Bacteria	k__norank_d__Bacteria	p__Bacteroidota	c__Bacteroidia	o__Chitinophagales	f__Saprospiraceae	g__norank_f__Saprospiraceae	s__uncultured_bacterium_g__norank_f__Saprospiraceae	OTU964	0	0	0	0	0	0	14	1	0	14	0	0	0	0	0	0	6	3	4	1	43
d__Bacteria	k__norank_d__Bacteria	p__Proteobacteria	c__Gammaproteobacteria	o__Burkholderiales	f__Burkholderiaceae	g__Burkholderia-Caballeronia-Paraburkholderia	s__Paraburkholderia_caledonica	OTU385	3	8	196	178	24	3	298	80	69	45	8	20	46	62	14	1	6	40	95	95	1291
d__Bacteria	k__norank_d__Bacteria	p__Chloroflexi	c__Anaerolineae	o__SBR1031	f__norank_o__SBR1031	g__norank_f__norank_o__SBR1031	s__uncultured_soil_bacterium_g__norank_f__norank_o__SBR1031	OTU816	0	0	0	0	0	0	0	0	2	0	0	0	0	0	0	0	0	0	0	0	2
d__Bacteria	k__norank_d__Bacteria	p__Hydrogenedentes	c__Hydrogenedentia	o__Hydrogenedentiales	f__Hydrogenedensaceae	g__norank_f__Hydrogenedensaceae	s__unclassified_g__norank_f__Hydrogenedensaceae	OTU532	0	0	0	0	0	0	1	0	3	0	0	0	0	0	0	0	0	0	0	0	4
d__Bacteria	k__norank_d__Bacteria	p__Proteobacteria	c__Gammaproteobacteria	o__Burkholderiales	f__Rhodocyclaceae	g__unclassified_f__Rhodocyclaceae	s__unclassified_f__Rhodocyclaceae	OTU327	0	0	0	0	0	1	0	0	0	0	0	0	0	0	0	0	0	0	0	0	1
d__Bacteria	k__norank_d__Bacteria	p__Bacteroidota	c__Ignavibacteria	o__Ignavibacteriales	f__PHOS-HE36	g__norank_f__PHOS-HE36	s__uncultured_bacterium_g__norank_f__PHOS-HE36	OTU628	0	0	0	0	0	3	18	14	1	4	0	0	0	0	0	1	12	0	2	1	56
d__Bacteria	k__norank_d__Bacteria	p__Proteobacteria	c__Alphaproteobacteria	o__Rhodobacterales	f__Rhodobacteraceae	g__Rubellimicrobium	s__uncultured_bacterium_g__Rubellimicrobium	OTU553	0	0	5	0	0	0	12	4	0	0	0	0	0	0	0	1	0	0	0	0	22
d__Bacteria	k__norank_d__Bacteria	p__Chloroflexi	c__Anaerolineae	o__Anaerolineales	f__Anaerolineaceae	g__RBG-16-58-14	s__uncultured_Chloroflexi_bacterium_g__RBG-16-58-14	OTU489	0	0	0	0	0	0	12	0	0	4	0	0	0	0	0	0	0	0	3	0	19
d__Bacteria	k__norank_d__Bacteria	p__Firmicutes	c__Clostridia	o__Lachnospirales	f__Lachnospiraceae	g__Eubacterium_ventriosum_group	s__unclassified_g__Eubacterium_ventriosum_group	OTU1105	0	0	0	0	0	0	0	0	0	12	0	0	0	0	0	0	0	0	0	0	12
d__Bacteria	k__norank_d__Bacteria	p__Chloroflexi	c__Anaerolineae	o__SBR1031	f__norank_o__SBR1031	g__norank_f__norank_o__SBR1031	s__uncultured_Caldilineaceae_bacterium_g__norank_f__norank_o__SBR1031	OTU1551	0	0	0	0	0	1	0	0	0	0	0	0	0	0	0	0	1	9	1	7	19
d__Bacteria	k__norank_d__Bacteria	p__Planctomycetota	c__Phycisphaerae	o__Phycisphaerales	f__Phycisphaeraceae	g__SM1A02	s__metagenome_g__SM1A02	OTU1480	0	0	0	0	0	0	0	0	0	0	0	0	0	0	0	0	0	0	6	0	6
d__Bacteria	k__norank_d__Bacteria	p__Firmicutes	c__Bacilli	o__Bacillales	f__Planococcaceae	g__Paenisporosarcina	s__uncultured_bacterium_g__Paenisporosarcina	OTU1423	0	0	7	0	6	0	11	8	0	12	0	0	0	0	0	0	0	0	3	0	47
d__Bacteria	k__norank_d__Bacteria	p__Myxococcota	c__Polyangia	o__mle1-27	f__norank_o__mle1-27	g__norank_f__norank_o__mle1-27	s__uncultured_Polyangiaceae_bacterium_g__norank_f__norank	OTU759	0	0	0	0	0	0	0	0	9	0	0	0	0	0	0	0	0	0	0	0	9
d__Bacteria	k__norank_d__Bacteria	p__Bacteroidota	c__Bacteroidia	o__Cytophagales	f__Hymenobacteraceae	g__Hymenobacter	s__unclassified_g__Hymenobacter	OTU29	0	0	14	0	0	0	0	0	0	0	0	0	0	0	0	0	0	0	0	0	14
d__Bacteria	k__norank_d__Bacteria	p__Chloroflexi	c__Anaerolineae	o__SBR1031	f__norank_o__SBR1031	g__norank_f__norank_o__SBR1031	s__unclassified_g__norank_f__norank_o__SBR1031	OTU617	0	0	0	0	0	0	0	4	0	0	0	0	0	0	0	0	0	0	0	0	4
d__Bacteria	k__norank_d__Bacteria	p__Bacteroidota	c__Bacteroidia	o__Bacteroidales	f__Marinilabiliaceae	g__Cytophaga_xylanolytica_group	s__unclassified_g__Cytophaga_xylanolytica_group	OTU999	0	0	0	0	0	0	0	0	0	5	0	0	0	0	0	0	0	0	0	0	5
d__Bacteria	k__norank_d__Bacteria	p__Bacteroidota	c__Bacteroidia	o__Cytophagales	f__Microscillaceae	g__OLB12	s__uncultured_bacterium_g__OLB12	OTU610	0	0	0	0	0	1	0	4	2	0	0	0	0	0	0	0	5	0	6	4	22
d__Bacteria	k__norank_d__Bacteria	p__Chloroflexi	c__OLB14	o__norank_c__OLB14	f__norank_o__norank_c__OLB14	g__norank_f__norank_o__norank_c__OLB14	s__uncultured_bacterium_g__norank_f__norank_o__norank_c__OLB14	OTU985	0	0	0	0	0	0	4	0	0	19	0	0	0	0	0	0	3	0	3	0	29
d__Bacteria	k__norank_d__Bacteria	p__Firmicutes	c__Clostridia	o__Lachnospirales	f__Lachnospiraceae	g__norank_f__Lachnospiraceae	s__uncultured_bacterium_g__norank_f__Lachnospiraceae	OTU253	0	0	0	4	0	0	0	0	0	0	0	0	0	0	0	0	0	0	0	0	4
d__Bacteria	k__norank_d__Bacteria	p__Proteobacteria	c__Gammaproteobacteria	o__Gammaproteobacteria_Incertae_Sedis	f__unclassified_o__Gammaproteobacteria_Incertae_Sedis	g__Acidibacter	s__unclassified_g__Acidibacter	OTU490	0	0	0	0	0	0	13	0	0	5	0	0	0	0	0	0	0	0	1	0	19
d__Bacteria	k__norank_d__Bacteria	p__Proteobacteria	c__Alphaproteobacteria	o__Rhodospirillales	f__norank_o__Rhodospirillales	g__norank_f__norank_o__Rhodospirillales	s__unclassified_g__norank_f__norank_o__Rhodospirillales	OTU678	0	0	0	0	0	0	0	0	11	0	0	0	0	0	0	0	0	0	0	0	11
d__Bacteria	k__norank_d__Bacteria	p__Firmicutes	c__Clostridia	o__Oscillospirales	f__Ruminococcaceae	g__Subdoligranulum	s__unclassified_g__Subdoligranulum	OTU665	0	0	0	1	0	0	0	0	14	0	0	0	0	3	0	0	0	0	0	0	18
d__Bacteria	k__norank_d__Bacteria	p__Proteobacteria	c__Gammaproteobacteria	o__Burkholderiales	f__Rhodocyclaceae	g__Dechloromonas	s__uncultured_bacterium_g__Dechloromonas	OTU1321	0	0	15	0	0	1	12	0	0	11	0	0	0	0	0	0	0	33	12	0	84
d__Bacteria	k__norank_d__Bacteria	p__Actinobacteriota	c__Thermoleophilia	o__Gaiellales	f__Gaiellaceae	g__Gaiella	s__unclassified_g__Gaiella	OTU1602	0	1	36	14	0	0	3	0	0	2	0	0	0	0	0	0	0	1	2	3	62
d__Bacteria	k__norank_d__Bacteria	p__Proteobacteria	c__Gammaproteobacteria	o__Burkholderiales	f__Burkholderiaceae	g__Burkholderia-Caballeronia-Paraburkholderia	s__unclassified_g__Burkholderia-Caballeronia-Paraburkholderia	OTU1171	0	0	0	0	0	0	0	0	4	0	0	0	13	0	0	0	0	0	0	0	17
d__Bacteria	k__norank_d__Bacteria	p__Proteobacteria	c__Gammaproteobacteria	o__Burkholderiales	f__A21b	g__norank_f__A21b	s__uncultured_bacterium_g__norank_f__A21b	OTU648	0	0	0	0	0	0	0	0	12	0	0	0	0	0	0	0	0	0	0	0	12
d__Bacteria	k__norank_d__Bacteria	p__Desulfobacterota	c__Desulfobacteria	o__Desulfobacterales	f__Desulfosarcinaceae	g__SEEP-SRB1	s__uncultured_delta_proteobacterium_g__SEEP-SRB1	OTU1017	0	0	0	0	0	0	0	0	0	5	0	0	0	0	0	0	0	0	0	0	5
d__Bacteria	k__norank_d__Bacteria	p__Actinobacteriota	c__Actinobacteria	o__Streptosporangiales	f__Thermomonosporaceae	g__Actinomadura	s__Actinomadura_sputi	OTU1200	0	0	9	0	0	0	0	0	0	0	0	0	0	0	13	0	0	0	0	0	22
d__Bacteria	k__norank_d__Bacteria	p__Acidobacteriota	c__Holophagae	o__Holophagales	f__Holophagaceae	g__marine_group	s__uncultured_Holophagaceae_bacterium_g__marine_group	OTU1326	0	0	0	0	0	0	0	0	0	0	0	0	0	0	0	0	0	2	1	0	3
d__Bacteria	k__norank_d__Bacteria	p__Chloroflexi	c__Anaerolineae	o__Anaerolineales	f__Anaerolineaceae	g__unclassified_f__Anaerolineaceae	s__unclassified_f__Anaerolineaceae	OTU844	0	0	0	0	0	0	0	0	2	0	0	0	0	0	0	0	0	0	0	0	2
d__Bacteria	k__norank_d__Bacteria	p__Bacteroidota	c__Bacteroidia	o__Chitinophagales	f__Chitinophagaceae	g__unclassified_f__Chitinophagaceae	s__unclassified_f__Chitinophagaceae	OTU670	0	0	0	0	0	0	0	0	7	0	0	0	0	0	0	0	0	0	0	0	7
d__Bacteria	k__norank_d__Bacteria	p__Proteobacteria	c__Alphaproteobacteria	o__Rhizobiales	f__unclassified_o__Rhizobiales	g__unclassified_o__Rhizobiales	s__unclassified_o__Rhizobiales	OTU1199	0	0	0	0	0	0	0	0	0	0	0	0	0	0	4	0	0	0	0	0	4
d__Bacteria	k__norank_d__Bacteria	p__Hydrogenedentes	c__Hydrogenedentia	o__Hydrogenedentiales	f__Hydrogenedensaceae	g__norank_f__Hydrogenedensaceae	s__uncultured_soil_bacterium_g__norank_f__Hydrogenedensaceae	OTU1315	0	0	0	0	0	0	0	0	0	0	0	0	0	0	0	0	0	4	1	0	5
d__Bacteria	k__norank_d__Bacteria	p__Actinobacteriota	c__Thermoleophilia	o__Solirubrobacterales	f__Solirubrobacteraceae	g__Patulibacter	s__uncultured_Patulibacter_sp.	OTU756	0	0	0	0	0	0	0	0	3	0	0	0	0	0	0	0	0	0	0	0	3
d__Bacteria	k__norank_d__Bacteria	p__Proteobacteria	c__Alphaproteobacteria	o__Caulobacterales	f__Hyphomonadaceae	g__UKL13-1	s__uncultured_bacterium_g__UKL13-1	OTU334	0	0	0	0	0	2	9	1	5	0	0	0	0	0	0	0	0	10	11	3	41
d__Bacteria	k__norank_d__Bacteria	p__Firmicutes	c__Clostridia	o__Lachnospirales	f__Lachnospiraceae	g__Lachnospiraceae_NK4A136_group	s__uncultured_bacterium_g__Lachnospiraceae_NK4A136_group	OTU659	0	0	0	0	0	0	0	0	1	4	0	0	0	0	0	0	0	0	0	0	5
d__Bacteria	k__norank_d__Bacteria	p__Proteobacteria	c__Gammaproteobacteria	o__Burkholderiales	f__Nitrosomonadaceae	g__MND1	s__unclassified_g__MND1	OTU919	0	0	0	0	0	0	0	0	2	0	0	0	0	0	0	0	0	0	0	0	2
d__Bacteria	k__norank_d__Bacteria	p__Firmicutes	c__Clostridia	o__Clostridia_UCG-014	f__norank_o__Clostridia_UCG-014	g__norank_f__norank_o__Clostridia_UCG-014	s__unclassified_g__norank_f__norank_o__Clostridia_UCG-014	OTU276	0	0	0	7	0	0	0	0	0	0	0	0	0	0	0	0	0	0	0	0	7
d__Bacteria	k__norank_d__Bacteria	p__Spirochaetota	c__Leptospirae	o__Leptospirales	f__Leptospiraceae	g__RBG-16-49-21	s__unclassified_g__RBG-16-49-21	OTU421	0	0	0	0	0	0	9	0	0	0	0	0	0	0	0	0	0	0	0	0	9
d__Bacteria	k__norank_d__Bacteria	p__Firmicutes	c__Clostridia	o__Clostridiales	f__Clostridiaceae	g__Clostridium_sensu_stricto_12	s__unclassified_g__Clostridium_sensu_stricto_12	OTU500	0	0	0	0	0	0	7	0	0	0	0	0	0	0	0	0	0	0	0	0	7
d__Bacteria	k__norank_d__Bacteria	p__Armatimonadota	c__Fimbriimonadia	o__Fimbriimonadales	f__Fimbriimonadaceae	g__norank_f__Fimbriimonadaceae	s__uncultured_organism_g__norank_f__Fimbriimonadaceae	OTU515	0	0	0	0	0	0	3	0	0	0	0	0	0	0	0	0	0	2	0	0	5
d__Bacteria	k__norank_d__Bacteria	p__Proteobacteria	c__Gammaproteobacteria	o__Burkholderiales	f__Comamonadaceae	g__Inhella	s__Inhella_inkyongensis	OTU152	0	0	1	0	0	0	0	0	0	0	0	0	0	0	0	0	0	0	0	0	1
d__Bacteria	k__norank_d__Bacteria	p__Proteobacteria	c__Alphaproteobacteria	o__Rhizobiales	f__Devosiaceae	g__Devosia	s__Devosia_riboflavina	OTU745	0	0	0	0	0	0	0	0	15	0	0	0	0	0	0	0	1	0	0	3	19
d__Bacteria	k__norank_d__Bacteria	p__Firmicutes	c__Clostridia	o__Clostridia_vadinBB60_group	f__norank_o__Clostridia_vadinBB60_group	g__norank_f__norank_o__Clostridia_vadinBB60_group	s__uncultured_bacterium_g__norank_f__norank_o__Clostridia_vadinBB60_group	OTU855	0	0	0	0	0	0	0	0	7	0	0	0	1	0	0	0	0	0	0	0	8
d__Bacteria	k__norank_d__Bacteria	p__Proteobacteria	c__Gammaproteobacteria	o__Methylococcales	f__Methylococcaceae	g__Methylomagnum	s__methanotrophic_bacterium_AK-K6	OTU1341	0	0	0	0	0	0	62	0	6	0	0	0	0	0	0	0	2	3	6	4	83
d__Bacteria	k__norank_d__Bacteria	p__Proteobacteria	c__Alphaproteobacteria	o__Micavibrionales	f__norank_o__Micavibrionales	g__norank_f__norank_o__Micavibrionales	s__unclassified_g__norank_f__norank_o__Micavibrionales	OTU563	0	0	0	0	0	0	19	0	0	0	0	0	0	0	0	0	0	0	0	0	19
d__Bacteria	k__norank_d__Bacteria	p__Acidobacteriota	c__Holophagae	o__Subgroup_7	f__norank_o__Subgroup_7	g__norank_f__norank_o__Subgroup_7	s__unclassified_g__norank_f__norank_o__Subgroup_7	OTU585	0	0	0	0	0	0	0	1	0	0	0	0	0	0	0	0	0	0	0	0	1
d__Bacteria	k__norank_d__Bacteria	p__Latescibacterota	c__Latescibacteria	o__Latescibacterales	f__Latescibacteraceae	g__Candidatus_Latescibacter	s__uncultured_bacterium_g__Candidatus_Latescibacter	OTU1032	0	0	0	0	0	0	0	0	0	6	0	0	0	0	0	0	0	0	0	0	6
d__Bacteria	k__norank_d__Bacteria	p__Patescibacteria	c__Gracilibacteria	o__Absconditabacteriales_SR1	f__norank_o__Absconditabacteriales_SR1	g__norank_f__norank_o__Absconditabacteriales_SR1	s__uncultured_candidate_division_SR1_bacterium	OTU1259	0	0	0	0	0	0	0	0	0	0	0	0	0	0	0	0	0	4	0	0	4
d__Bacteria	k__norank_d__Bacteria	p__Proteobacteria	c__Alphaproteobacteria	o__Caulobacterales	f__Caulobacteraceae	g__Brevundimonas	s__unclassified_g__Brevundimonas	OTU146	0	0	4	0	0	0	0	2	0	1	0	0	0	0	0	0	0	0	0	0	7
d__Bacteria	k__norank_d__Bacteria	p__Acidobacteriota	c__Holophagae	o__Holophagales	f__Holophagaceae	g__Geothrix	s__uncultured_bacterium_g__Geothrix	OTU1224	0	0	0	0	0	0	31	0	0	0	0	0	0	0	0	1	0	0	2	0	34
d__Bacteria	k__norank_d__Bacteria	p__Spirochaetota	c__MVP-15	o__norank_c__MVP-15	f__norank_o__norank_c__MVP-15	g__norank_f__norank_o__norank_c__MVP-15	s__uncultured_bacterium_g__norank_f__norank_o__norank_c__MVP-15	OTU1492	0	0	0	0	0	0	0	0	0	0	0	0	0	0	0	0	0	0	5	0	5
d__Bacteria	k__norank_d__Bacteria	p__Proteobacteria	c__Gammaproteobacteria	o__Burkholderiales	f__Comamonadaceae	g__Hydrogenophaga	s__unclassified_g__Hydrogenophaga	OTU1571	1	0	0	0	0	1	0	1	6	7	0	0	0	0	0	1	1	0	12	4	34
d__Bacteria	k__norank_d__Bacteria	p__Firmicutes	c__Clostridia	o__Lachnospirales	f__Lachnospiraceae	g__unclassified_f__Lachnospiraceae	s__unclassified_f__Lachnospiraceae	OTU11	10	0	3	0	0	0	0	6	0	0	3	8	14	12	0	0	0	0	0	0	56
d__Bacteria	k__norank_d__Bacteria	p__Acidobacteriota	c__Acidobacteriae	o__Acidobacteriales	f__Koribacteraceae	g__Candidatus_Koribacter	s__uncultured_Acidobacteria_bacterium_g__Candidatus_Koribacter	OTU1536	0	0	0	0	0	0	0	0	0	0	0	0	0	0	0	0	0	0	3	0	3
d__Bacteria	k__norank_d__Bacteria	p__Chloroflexi	c__Chloroflexia	o__Chloroflexales	f__Roseiflexaceae	g__norank_f__Roseiflexaceae	s__uncultured_bacterium_g__norank_f__Roseiflexaceae	OTU910	0	0	0	0	0	0	0	0	1	0	0	0	0	0	0	0	0	0	0	0	1
d__Bacteria	k__norank_d__Bacteria	p__Firmicutes	c__Clostridia	o__Oscillospirales	f__Ruminococcaceae	g__Caproiciproducens	s__uncultured_Clostridia_bacterium_g__Caproiciproducens	OTU1274	0	0	0	0	0	0	0	0	0	37	0	0	0	0	0	0	0	6	1	0	44
d__Bacteria	k__norank_d__Bacteria	p__Actinobacteriota	c__Actinobacteria	o__Corynebacteriales	f__Mycobacteriaceae	g__Mycobacterium	s__Mycobacterium_parascrofulaceum	OTU1287	3	0	1	1	1	1	33	2	0	8	0	0	1	0	0	0	0	1	2	2	56
d__Bacteria	k__norank_d__Bacteria	p__Bacteroidota	c__Bacteroidia	o__Chitinophagales	f__Chitinophagaceae	g__norank_f__Chitinophagaceae	s__unclassified_g__norank_f__Chitinophagaceae	OTU933	0	0	0	0	0	0	0	0	0	2	0	0	0	0	0	0	0	0	0	0	2
d__Bacteria	k__norank_d__Bacteria	p__Actinobacteriota	c__Thermoleophilia	o__Gaiellales	f__norank_o__Gaiellales	g__norank_f__norank_o__Gaiellales	s__uncultured_Solirubrobacter_sp._g__norank	OTU493	0	0	0	0	0	0	6	0	0	0	0	0	0	0	0	0	0	0	0	0	6
d__Bacteria	k__norank_d__Bacteria	p__Actinobacteriota	c__Actinobacteria	o__Bifidobacteriales	f__Bifidobacteriaceae	g__Bifidobacterium	s__Bifidobacterium_pseudolongum	OTU1150	0	1	5	0	0	5	52	11	5	24	0	1	0	0	1	0	2	15	28	1	151
d__Bacteria	k__norank_d__Bacteria	p__Actinobacteriota	c__Actinobacteria	o__Propionibacteriales	f__Nocardioidaceae	g__unclassified_f__Nocardioidaceae	s__unclassified_f__Nocardioidaceae	OTU823	0	0	0	0	0	0	0	0	3	0	0	0	0	0	0	0	0	0	0	0	3
d__Bacteria	k__norank_d__Bacteria	p__Proteobacteria	c__Gammaproteobacteria	o__Methylococcales	f__Methylococcaceae	g__unclassified_f__Methylococcaceae	s__unclassified_f__Methylococcaceae	OTU1231	0	0	0	0	0	0	0	0	0	0	0	0	0	0	0	0	9	0	1	0	10
d__Bacteria	k__norank_d__Bacteria	p__Actinobacteriota	c__Thermoleophilia	o__Gaiellales	f__norank_o__Gaiellales	g__norank_f__norank_o__Gaiellales	s__unclassified_g__norank_f__norank_o__Gaiellales	OTU1570	0	0	4	0	0	0	0	0	0	0	0	0	0	0	0	0	0	0	0	5	9
d__Bacteria	k__norank_d__Bacteria	p__Campilobacterota	c__Campylobacteria	o__Campylobacterales	f__Helicobacteraceae	g__Wolinella	s__Wolinella_succinogenes	OTU1128	0	0	0	0	0	0	0	0	0	15	0	0	0	0	0	0	0	0	0	0	15
d__Bacteria	k__norank_d__Bacteria	p__Chloroflexi	c__Dehalococcoidia	o__S085	f__norank_o__S085	g__norank_f__norank_o__S085	s__metagenome_g__norank_f__norank_o__S085	OTU876	0	0	0	0	0	0	0	0	6	0	0	0	0	0	0	0	1	0	0	0	7
d__Bacteria	k__norank_d__Bacteria	p__Chloroflexi	c__Ktedonobacteria	o__Ktedonobacterales	f__Ktedonobacteraceae	g__unclassified_f__Ktedonobacteraceae	s__unclassified_f__Ktedonobacteraceae	OTU1402	0	0	0	0	0	0	0	0	0	0	0	0	0	0	0	0	0	0	2	0	2
d__Bacteria	k__norank_d__Bacteria	p__Bacteroidota	c__Bacteroidia	o__Sphingobacteriales	f__Lentimicrobiaceae	g__norank_f__Lentimicrobiaceae	s__unclassified_g__norank_f__Lentimicrobiaceae	OTU1322	0	0	0	0	0	0	0	2	0	0	0	0	0	0	0	0	0	7	0	0	9
d__Bacteria	k__norank_d__Bacteria	p__Bacteroidota	c__Bacteroidia	o__Flavobacteriales	f__Flavobacteriaceae	g__Hoppeia	s__uncultured_Bacteroidetes_bacterium_g__Hoppeia	OTU682	0	0	0	0	0	0	0	0	7	1	0	0	0	0	0	0	0	0	0	0	8
d__Bacteria	k__norank_d__Bacteria	p__Proteobacteria	c__Gammaproteobacteria	o__Burkholderiales	f__Comamonadaceae	g__Acidovorax	s__unclassified_g__Acidovorax	OTU96	37	8	103	126	43	3	5	0	26	9	0	1	4	0	6	1	1	12	2	3	390
d__Bacteria	k__norank_d__Bacteria	p__Bacteroidota	c__Bacteroidia	o__Bacteroidales	f__Prevotellaceae	g__Prevotella	s__metagenome_g__Prevotella	OTU880	0	0	0	0	0	0	0	0	8	0	0	0	0	0	0	0	0	0	4	1	13
d__Bacteria	k__norank_d__Bacteria	p__Bacteroidota	c__Bacteroidia	o__Chitinophagales	f__Chitinophagaceae	g__Sediminibacterium	s__unclassified_g__Sediminibacterium	OTU1217	0	0	9	5	0	0	0	0	0	0	0	0	0	0	4	0	0	0	12	0	30
d__Bacteria	k__norank_d__Bacteria	p__Proteobacteria	c__Gammaproteobacteria	o__Pseudomonadales	f__Moraxellaceae	g__Acinetobacter	s__Acinetobacter_baumannii_g__Acinetobacter	OTU1148	0	0	2	0	0	0	0	0	0	3	2	57	0	1	0	0	0	6	0	0	71
d__Bacteria	k__norank_d__Bacteria	p__Actinobacteriota	c__Actinobacteria	o__Pseudonocardiales	f__Pseudonocardiaceae	g__Saccharopolyspora	s__uncultured_bacterium_g__Saccharopolyspora	OTU13	4	0	0	0	0	0	0	0	0	0	0	0	0	0	0	0	0	0	0	0	4
d__Bacteria	k__norank_d__Bacteria	p__Proteobacteria	c__Alphaproteobacteria	o__Acetobacterales	f__Acetobacteraceae	g__Acidocella	s__uncultured_bacterium_g__Acidocella	OTU251	0	0	0	3	0	0	0	0	0	0	0	0	1	0	0	0	0	0	0	0	4
d__Bacteria	k__norank_d__Bacteria	p__Firmicutes	c__Clostridia	o__Oscillospirales	f__Eubacterium_coprostanoligenes_group	g__norank_f__Eubacterium_coprostanoligenes_group	s__gut_metagenome_g__norank_f__Eubacterium_coprostanoligenes_group	OTU1156	1	0	0	0	0	1	0	0	3	0	0	2	2	2	0	0	0	0	0	0	11
d__Bacteria	k__norank_d__Bacteria	p__Actinobacteriota	c__Actinobacteria	o__Frankiales	f__norank_o__Frankiales	g__norank_f__norank_o__Frankiales	s__uncultured_actinobacterium_g__norank_f__norank_o__Frankiales	OTU526	0	0	0	0	0	1	39	2	1	0	0	0	0	0	0	2	5	11	8	4	73
d__Bacteria	k__norank_d__Bacteria	p__Chloroflexi	c__KD4-96	o__norank_c__KD4-96	f__norank_o__norank_c__KD4-96	g__norank_f__norank_o__norank_c__KD4-96	s__uncultured_bacterium_g__norank_f__norank_o__norank_c__KD4-96	OTU1634	0	0	0	0	0	0	0	0	0	0	0	0	0	0	0	0	0	0	0	6	6
d__Bacteria	k__norank_d__Bacteria	p__Firmicutes	c__Bacilli	o__Lactobacillales	f__Lactobacillaceae	g__Lactobacillus	s__Lactobacillus_brevis_g__Lactobacillus	OTU463	18770	12374	11270	862	1345	10215	11088	126	99	7745	15854	16896	150	72	252	23561	16050	952	1060	242	148983
d__Bacteria	k__norank_d__Bacteria	p__Actinobacteriota	c__Actinobacteria	o__Micrococcales	f__Dermacoccaceae	g__Kytococcus	s__Kytococcus_sedentarius	OTU199	0	0	0	5	0	0	0	0	0	3	0	0	0	0	0	0	0	0	0	0	8
d__Bacteria	k__norank_d__Bacteria	p__Bacteroidota	c__Bacteroidia	o__Sphingobacteriales	f__env.OPS_17	g__norank_f__env.OPS_17	s__unclassified_g__norank_f__env.OPS_17	OTU277	0	0	0	4	0	0	0	0	0	0	0	0	0	0	0	0	0	0	0	0	4
d__Bacteria	k__norank_d__Bacteria	p__Actinobacteriota	c__Coriobacteriia	o__Coriobacteriales	f__Coriobacteriaceae	g__Collinsella	s__Collinsella_tanakaei	OTU1155	0	0	0	0	0	0	0	0	0	0	0	0	4	0	0	0	0	0	0	0	4
d__Bacteria	k__norank_d__Bacteria	p__Proteobacteria	c__Gammaproteobacteria	o__Oceanospirillales	f__Alcanivoracaceae1	g__Alcanivorax	s__unclassified_g__Alcanivorax	OTU930	0	0	0	0	0	0	0	0	0	12	0	0	0	0	0	0	0	0	0	0	12
d__Bacteria	k__norank_d__Bacteria	p__Proteobacteria	c__Gammaproteobacteria	o__Burkholderiales	f__A21b	g__norank_f__A21b	s__uncultured_bacterium_g__norank_f__A21b	OTU1495	0	0	0	0	0	0	0	0	8	0	0	0	0	0	0	0	0	0	3	0	11
d__Bacteria	k__norank_d__Bacteria	p__Chloroflexi	c__Chloroflexia	o__Chloroflexales	f__Roseiflexaceae	g__norank_f__Roseiflexaceae	s__uncultured_bacterium_g__norank_f__Roseiflexaceae	OTU593	0	0	0	0	0	0	0	3	0	0	0	0	0	0	0	0	0	0	0	0	3
d__Bacteria	k__norank_d__Bacteria	p__Proteobacteria	c__Gammaproteobacteria	o__Burkholderiales	f__Burkholderiaceae	g__Cupriavidus	s__Cupriavidus_basilensis_g__Cupriavidus	OTU63	0	0	5	0	0	0	0	0	3	0	0	0	0	0	1	0	0	0	0	0	9
d__Bacteria	k__norank_d__Bacteria	p__Firmicutes	c__Clostridia	o__Christensenellales	f__Christensenellaceae	g__Christensenellaceae_R-7_group	s__unclassified_g__Christensenellaceae_R-7_group	OTU183	0	0	0	12	0	0	0	0	0	0	0	0	0	0	0	0	0	0	0	0	12
d__Bacteria	k__norank_d__Bacteria	p__Bacteroidota	c__SJA-28	o__norank_c__SJA-28	f__norank_o__norank_c__SJA-28	g__norank_f__norank_o__norank_c__SJA-28	s__unclassified_g__norank_f__norank_o__norank_c__SJA-28	OTU1596	0	0	0	0	0	0	0	1	0	0	0	0	0	0	0	0	0	0	0	4	5
d__Bacteria	k__norank_d__Bacteria	p__Actinobacteriota	c__Coriobacteriia	o__OPB41	f__norank_o__OPB41	g__norank_f__norank_o__OPB41	s__uncultured_bacterium_g__norank_f__norank_o__OPB41	OTU1295	0	0	0	0	0	0	0	0	0	0	0	0	0	0	0	0	0	5	2	0	7
d__Bacteria	k__norank_d__Bacteria	p__Proteobacteria	c__Gammaproteobacteria	o__Burkholderiales	f__unclassified_o__Burkholderiales	g__unclassified_o__Burkholderiales	s__unclassified_o__Burkholderiales	OTU131	0	0	15	1	2	0	21	0	0	1	0	0	1	0	2	0	0	1	0	0	44
d__Bacteria	k__norank_d__Bacteria	p__Chloroflexi	c__JG30-KF-CM66	o__norank_c__JG30-KF-CM66	f__norank_o__norank_c__JG30-KF-CM66	g__norank_f__norank_o__norank_c__JG30-KF-CM66	s__uncultured_Caldilinea_sp._g__norank	OTU1358	0	0	0	0	0	0	0	0	0	0	0	0	0	0	0	0	0	4	0	0	4
d__Bacteria	k__norank_d__Bacteria	p__Proteobacteria	c__Gammaproteobacteria	o__Burkholderiales	f__A21b	g__norank_f__A21b	s__uncultured_Rhodocyclaceae_bacterium_g__norank_f__A21b	OTU1097	0	0	0	0	0	0	0	0	0	12	0	0	0	0	0	0	0	0	0	0	12
d__Bacteria	k__norank_d__Bacteria	p__Proteobacteria	c__Gammaproteobacteria	o__Diplorickettsiales	f__Diplorickettsiaceae	g__Aquicella	s__uncultured_gamma_proteobacterium_g__Aquicella	OTU689	0	0	0	0	0	0	0	0	5	0	0	0	0	0	0	0	0	0	0	0	5
d__Bacteria	k__norank_d__Bacteria	p__Actinobacteriota	c__Thermoleophilia	o__Solirubrobacterales	f__67-14	g__norank_f__67-14	s__unclassified_g__norank_f__67-14	OTU1166	0	0	0	0	0	0	0	0	0	2	0	0	6	0	0	0	0	1	0	0	9
d__Bacteria	k__norank_d__Bacteria	p__Chloroflexi	c__Chloroflexia	o__Chloroflexales	f__Roseiflexaceae	g__norank_f__Roseiflexaceae	s__uncultured_bacterium_g__norank_f__Roseiflexaceae	OTU828	0	0	0	0	0	0	0	0	5	0	0	0	0	0	0	0	0	0	0	0	5
d__Bacteria	k__norank_d__Bacteria	p__Chloroflexi	c__Anaerolineae	o__SBR1031	f__norank_o__SBR1031	g__norank_f__norank_o__SBR1031	s__unclassified_g__norank_f__norank_o__SBR1031	OTU1003	0	0	0	0	0	0	0	0	0	9	0	0	0	0	0	0	0	0	0	0	9
d__Bacteria	k__norank_d__Bacteria	p__Desulfobacterota	c__Desulfobacteria	o__Desulfobacterales	f__Desulfosarcinaceae	g__SEEP-SRB1	s__unclassified_g__SEEP-SRB1	OTU1133	0	0	0	0	0	0	0	0	0	2	0	0	0	0	0	0	0	0	0	0	2
d__Bacteria	k__norank_d__Bacteria	p__Firmicutes	c__Clostridia	o__Lachnospirales	f__Lachnospiraceae	g__Anaerostipes	s__uncultured_bacterium_g__Anaerostipes	OTU275	0	0	0	9	0	0	0	0	0	0	0	0	0	0	0	0	0	0	0	0	9
d__Bacteria	k__norank_d__Bacteria	p__Acidobacteriota	c__Acidobacteriae	o__Acidobacteriales	f__norank_o__Acidobacteriales	g__norank_f__norank_o__Acidobacteriales	s__unclassified_g__norank_f__norank_o__Acidobacteriales	OTU660	0	0	0	0	0	0	6	0	31	0	0	0	0	0	0	0	0	0	9	0	46
d__Bacteria	k__norank_d__Bacteria	p__NB1-j	c__norank_p__NB1-j	o__norank_c__norank_p__NB1-j	f__norank_o__norank_c__norank_p__NB1-j	g__norank_f__norank_o__norank_c__norank_p__NB1-j	s__uncultured_bacterium_g__norank_f__norank_o__norank_c__norank_p__NB1-j	OTU977	0	0	0	0	0	0	0	0	0	5	0	0	0	0	0	0	0	0	0	0	5
d__Bacteria	k__norank_d__Bacteria	p__Cyanobacteria	c__Cyanobacteriia	o__Chloroplast	f__norank_o__Chloroplast	g__norank_f__norank_o__Chloroplast	s__Virgulinella_fragilis	OTU42	0	0	23	0	0	0	0	0	0	0	0	0	0	0	0	0	0	0	0	0	23
d__Bacteria	k__norank_d__Bacteria	p__Myxococcota	c__Myxococcia	o__Myxococcales	f__Anaeromyxobacteraceae	g__Anaeromyxobacter	s__uncultured_Anaeromyxobacter_sp._g__Anaeromyxobacter	OTU740	0	0	0	0	0	0	0	0	35	0	0	0	0	0	0	0	0	0	1	0	36
d__Bacteria	k__norank_d__Bacteria	p__Proteobacteria	c__Gammaproteobacteria	o__Cellvibrionales	f__Spongiibacteraceae	g__BD1-7_clade	s__unclassified_g__BD1-7_clade	OTU52	0	0	2	0	0	0	0	0	0	0	0	0	0	0	0	0	0	0	0	0	2
d__Bacteria	k__norank_d__Bacteria	p__Proteobacteria	c__Alphaproteobacteria	o__Caulobacterales	f__Caulobacteraceae	g__Brevundimonas	s__Brevundimonas_staleyi	OTU1108	1	0	0	18	0	0	4	1	0	19	0	0	0	0	0	0	0	5	1	3	52
d__Bacteria	k__norank_d__Bacteria	p__Zixibacteria	c__norank_p__Zixibacteria	o__norank_c__norank_p__Zixibacteria	f__norank_o__norank_c__norank_p__Zixibacteria	g__norank_f__norank_o__norank_c__norank_p__Zixibacteria	s__bacterium_enrichment_culture_clone_Anammox_55	OTU462	0	0	0	0	0	0	9	0	1	0	0	0	0	0	0	0	0	0	0	0	10
d__Bacteria	k__norank_d__Bacteria	p__Cyanobacteria	c__Cyanobacteriia	o__Cyanobacteriales	f__Nostocaceae	g__Scytonema_UCFS19	s__Iningainema_pulvinus_ES0614	OTU1215	0	0	0	0	0	0	0	0	0	0	0	0	0	0	3	0	0	0	0	0	3
d__Bacteria	k__norank_d__Bacteria	p__Firmicutes	c__Clostridia	o__Lachnospirales	f__Lachnospiraceae	g__Ruminococcus_gnavus_group	s__uncultured_bacterium_g__Ruminococcus_gnavus_group	OTU592	0	0	0	8	0	0	25	3	1	0	0	0	0	0	0	0	0	1	0	0	38
d__Bacteria	k__norank_d__Bacteria	p__Actinobacteriota	c__Thermoleophilia	o__Solirubrobacterales	f__67-14	g__norank_f__67-14	s__uncultured_bacterium_g__norank_f__67-14	OTU1519	0	0	1	0	0	0	0	0	0	0	0	0	0	0	0	0	0	0	6	0	7
d__Bacteria	k__norank_d__Bacteria	p__Bacteroidota	c__Bacteroidia	o__Flavobacteriales	f__Flavobacteriaceae	g__Ulvibacter	s__unclassified_g__Ulvibacter	OTU1004	0	0	0	0	0	0	0	0	0	6	0	0	0	0	0	0	0	0	0	0	6
d__Bacteria	k__norank_d__Bacteria	p__Firmicutes	c__Clostridia	o__Clostridia_UCG-014	f__norank_o__Clostridia_UCG-014	g__norank_f__norank_o__Clostridia_UCG-014	s__unclassified_g__norank_f__norank_o__Clostridia_UCG-014	OTU191	0	0	0	7	0	0	0	0	0	0	0	0	0	0	0	0	0	0	0	0	7
d__Bacteria	k__norank_d__Bacteria	p__Proteobacteria	c__Alphaproteobacteria	o__norank_c__Alphaproteobacteria	f__norank_o__norank_c__Alphaproteobacteria	g__norank_f__norank_o__norank_c__Alphaproteobacteria	s__uncultured_soil_bacterium_g__norank_f__norank_o__norank_c__Alphaproteobacteria	OTU973	0	0	0	0	0	0	0	0	0	4	0	0	0	0	0	0	0	0	0	0	4
d__Bacteria	k__norank_d__Bacteria	p__Proteobacteria	c__Alphaproteobacteria	o__Paracaedibacterales	f__Paracaedibacteraceae	g__Candidatus_Captivus	s__unclassified_g__Candidatus_Captivus	OTU1168	0	0	0	0	0	0	0	0	0	0	0	0	1	0	0	0	0	0	0	0	1
d__Bacteria	k__norank_d__Bacteria	p__Acidobacteriota	c__unclassified_p__Acidobacteriota	o__unclassified_p__Acidobacteriota	f__unclassified_p__Acidobacteriota	g__unclassified_p__Acidobacteriota	s__unclassified_p__Acidobacteriota	OTU903	0	0	0	0	0	0	0	0	2	0	0	0	0	0	0	0	0	0	0	0	2
d__Bacteria	k__norank_d__Bacteria	p__Acidobacteriota	c__Holophagae	o__Subgroup_7	f__norank_o__Subgroup_7	g__norank_f__norank_o__Subgroup_7	s__uncultured_Thermaerobacter_sp.	OTU580	0	0	0	0	0	0	0	4	0	0	0	0	0	0	0	0	0	0	0	0	4
d__Bacteria	k__norank_d__Bacteria	p__Actinobacteriota	c__Acidimicrobiia	o__Microtrichales	f__norank_o__Microtrichales	g__norank_f__norank_o__Microtrichales	s__unclassified_g__norank_f__norank_o__Microtrichales	OTU374	0	0	0	0	0	0	36	0	0	0	0	0	0	0	0	0	0	4	1	0	41
d__Bacteria	k__norank_d__Bacteria	p__Spirochaetota	c__Spirochaetia	o__Spirochaetales	f__Spirochaetaceae	g__norank_f__Spirochaetaceae	s__uncultured_bacterium_g__norank_f__Spirochaetaceae	OTU1512	0	0	0	0	0	0	0	0	0	0	0	0	0	0	0	0	0	0	3	0	3
d__Bacteria	k__norank_d__Bacteria	p__Proteobacteria	c__Gammaproteobacteria	o__Burkholderiales	f__Nitrosomonadaceae	g__mle1-7	s__uncultured_beta_proteobacterium_g__mle1-7	OTU793	0	0	0	0	0	0	0	0	14	0	0	0	0	0	0	0	0	0	0	0	14
d__Bacteria	k__norank_d__Bacteria	p__Bacteroidota	c__Bacteroidia	o__Bacteroidales	f__Muribaculaceae	g__norank_f__Muribaculaceae	s__uncultured_bacterium_g__norank_f__Muribaculaceae	OTU643	0	0	0	0	0	0	0	0	1	0	0	0	0	0	0	0	0	0	0	0	1
d__Bacteria	k__norank_d__Bacteria	p__Bacteroidota	c__Ignavibacteria	o__Ignavibacteriales	f__PHOS-HE36	g__norank_f__PHOS-HE36	s__uncultured_bacterium_g__norank_f__PHOS-HE36	OTU1412	0	0	0	0	0	0	0	0	0	0	0	0	0	0	0	0	2	0	2	1	5
d__Bacteria	k__norank_d__Bacteria	p__Firmicutes	c__Clostridia	o__Clostridia_UCG-014	f__norank_o__Clostridia_UCG-014	g__norank_f__norank_o__Clostridia_UCG-014	s__unclassified_g__norank_f__norank_o__Clostridia_UCG-014	OTU261	0	0	0	8	0	0	0	0	0	0	0	0	2	0	0	0	0	0	0	0	10
d__Bacteria	k__norank_d__Bacteria	p__Acidobacteriota	c__Acidobacteriae	o__Solibacterales	f__Solibacteraceae	g__Candidatus_Solibacter	s__unclassified_g__Candidatus_Solibacter	OTU905	0	0	0	0	0	0	0	0	6	0	0	0	0	0	0	0	0	1	1	0	8
d__Bacteria	k__norank_d__Bacteria	p__Bacteroidota	c__Bacteroidia	o__Bacteroidales	f__Muribaculaceae	g__norank_f__Muribaculaceae	s__unclassified_g__norank_f__Muribaculaceae	OTU826	0	0	0	0	0	1	0	0	16	4	0	0	0	0	0	0	0	0	1	0	22
d__Bacteria	k__norank_d__Bacteria	p__Proteobacteria	c__Gammaproteobacteria	o__Burkholderiales	f__Sutterellaceae	g__norank_f__Sutterellaceae	s__unclassified_g__norank_f__Sutterellaceae	OTU1354	0	0	0	0	0	0	0	0	2	9	0	0	0	0	0	0	0	38	11	5	65
d__Bacteria	k__norank_d__Bacteria	p__unclassified_k__norank_d__Bacteria	c__unclassified_k__norank_d__Bacteria	o__unclassified_k__norank_d__Bacteria	f__unclassified_k__norank_d__Bacteria	g__unclassified_k__norank_d__Bacteria	s__unclassified_k__norank_d__Bacteria	OTU45	0	0	14	0	0	0	0	0	0	0	0	0	0	0	0	0	0	0	0	0	14
d__Bacteria	k__norank_d__Bacteria	p__unclassified_k__norank_d__Bacteria	c__unclassified_k__norank_d__Bacteria	o__unclassified_k__norank_d__Bacteria	f__unclassified_k__norank_d__Bacteria	g__unclassified_k__norank_d__Bacteria	s__unclassified_k__norank_d__Bacteria	OTU41	0	0	4	1	0	0	0	0	0	0	0	0	0	0	0	0	0	0	0	0	5
d__Bacteria	k__norank_d__Bacteria	p__Firmicutes	c__Bacilli	o__Bacillales	f__Bacillaceae	g__Bacillus	s__Bacillus_humi	OTU1173	0	0	2	0	9	0	0	0	1	0	0	0	4	0	6	0	0	0	1	0	23
d__Bacteria	k__norank_d__Bacteria	p__Dependentiae	c__Babeliae	o__Babeliales	f__UBA12409	g__norank_f__UBA12409	s__uncultured_bacterium_g__norank_f__UBA12409	OTU328	0	0	0	0	0	1	16	0	0	0	0	0	0	0	0	0	0	0	0	0	17
d__Bacteria	k__norank_d__Bacteria	p__Proteobacteria	c__Gammaproteobacteria	o__Burkholderiales	f__Rhodocyclaceae	g__Denitratisoma	s__unclassified_g__Denitratisoma	OTU560	0	0	21	0	0	2	115	1	11	9	0	0	0	0	0	0	2	17	13	9	200
d__Bacteria	k__norank_d__Bacteria	p__unclassified_k__norank_d__Bacteria	c__unclassified_k__norank_d__Bacteria	o__unclassified_k__norank_d__Bacteria	f__unclassified_k__norank_d__Bacteria	g__unclassified_k__norank_d__Bacteria	s__unclassified_k__norank_d__Bacteria	OTU1553	0	0	0	0	0	0	0	0	0	0	0	0	0	0	0	0	0	0	0	2	2
d__Bacteria	k__norank_d__Bacteria	p__Proteobacteria	c__Gammaproteobacteria	o__Burkholderiales	f__Burkholderiaceae	g__Ralstonia	s__Ralstonia_pickettii	OTU103	10	13	139	111	29	2	241	13	40	32	0	2	4	12	2	0	0	23	17	31	721
d__Bacteria	k__norank_d__Bacteria	p__Proteobacteria	c__Gammaproteobacteria	o__Methylococcales	f__Methylococcaceae	g__Methylomagnum	s__unclassified_g__Methylomagnum	OTU1240	0	0	0	0	0	0	0	0	0	0	0	0	0	0	0	0	2	0	0	3	5
d__Bacteria	k__norank_d__Bacteria	p__Bacteroidota	c__Ignavibacteria	o__Ignavibacteriales	f__Ignavibacteriaceae	g__Ignavibacterium	s__unclassified_g__Ignavibacterium	OTU119	0	0	6	0	0	0	0	0	0	0	0	0	0	0	0	0	0	0	2	0	8
d__Bacteria	k__norank_d__Bacteria	p__Firmicutes	c__Bacilli	o__Lactobacillales	f__Lactobacillaceae	g__Lactobacillus	s__unclassified_g__Lactobacillus	OTU1153	0	0	0	0	0	0	0	0	0	0	1	2	0	0	0	2	6	0	0	0	11
d__Bacteria	k__norank_d__Bacteria	p__Acidobacteriota	c__Acidobacteriae	o__Bryobacterales	f__Bryobacteraceae	g__Bryobacter	s__uncultured_bacterium_g__Bryobacter	OTU1546	0	0	0	0	0	0	0	0	0	0	0	0	0	0	0	0	0	0	3	0	3
d__Bacteria	k__norank_d__Bacteria	p__Acidobacteriota	c__Acidobacteriae	o__unclassified_c__Acidobacteriae	f__unclassified_c__Acidobacteriae	g__unclassified_c__Acidobacteriae	s__unclassified_c__Acidobacteriae	OTU639	0	0	0	0	0	0	0	0	6	0	0	0	0	0	0	0	0	0	0	0	6
d__Bacteria	k__norank_d__Bacteria	p__Proteobacteria	c__Alphaproteobacteria	o__Elsterales	f__norank_o__Elsterales	g__norank_f__norank_o__Elsterales	s__uncultured_bacterium_g__norank_f__norank_o__Elsterales	OTU1523	0	0	0	0	0	0	0	0	0	0	0	0	0	0	0	0	0	0	3	0	3
d__Bacteria	k__norank_d__Bacteria	p__Actinobacteriota	c__Acidimicrobiia	o__unclassified_c__Acidimicrobiia	f__unclassified_c__Acidimicrobiia	g__unclassified_c__Acidimicrobiia	s__unclassified_c__Acidimicrobiia	OTU382	0	0	0	0	0	0	10	0	0	0	0	0	0	0	0	0	0	0	0	0	10
d__Bacteria	k__norank_d__Bacteria	p__Bacteroidota	c__Bacteroidia	o__Flavobacteriales	f__Flavobacteriaceae	g__Flavobacterium	s__unclassified_g__Flavobacterium	OTU1002	0	0	0	0	0	0	0	0	0	18	0	0	0	0	0	0	0	0	0	0	18
d__Bacteria	k__norank_d__Bacteria	p__Bacteroidota	c__Bacteroidia	o__Chitinophagales	f__Chitinophagaceae	g__UTBCD1	s__uncultured_Bacteroidetes_bacterium_g__UTBCD1	OTU574	0	0	0	0	0	7	53	1	0	0	0	0	0	0	0	0	12	15	21	9	118
d__Bacteria	k__norank_d__Bacteria	p__Proteobacteria	c__Gammaproteobacteria	o__HOC36	f__norank_o__HOC36	g__norank_f__norank_o__HOC36	s__uncultured_bacterium_g__norank_f__norank_o__HOC36	OTU949	0	0	0	0	0	0	0	0	0	8	0	0	0	0	0	0	0	0	0	0	8
d__Bacteria	k__norank_d__Bacteria	p__Firmicutes	c__Clostridia	o__Oscillospirales	f__Oscillospiraceae	g__unclassified_f__Oscillospiraceae	s__unclassified_f__Oscillospiraceae	OTU531	0	0	1	2	0	0	15	0	2	0	0	0	0	0	0	0	0	0	0	0	20
d__Bacteria	k__norank_d__Bacteria	p__Proteobacteria	c__Gammaproteobacteria	o__Burkholderiales	f__Rhodocyclaceae	g__Sulfuritalea	s__unclassified_g__Sulfuritalea	OTU77	0	0	16	0	0	0	27	0	0	3	0	0	2	0	0	0	0	2	3	9	62
d__Bacteria	k__norank_d__Bacteria	p__Bacteroidota	c__Bacteroidia	o__Flavobacteriales	f__Flavobacteriaceae	g__Flavobacterium	s__unclassified_g__Flavobacterium	OTU1091	0	0	0	0	0	0	0	0	0	4	0	0	0	0	0	0	0	0	0	0	4
d__Bacteria	k__norank_d__Bacteria	p__Chloroflexi	c__Chloroflexia	o__Thermomicrobiales	f__JG30-KF-CM45	g__norank_f__JG30-KF-CM45	s__unclassified_g__norank_f__JG30-KF-CM45	OTU945	0	0	0	0	0	0	0	0	0	15	0	0	0	0	0	0	0	0	0	0	15
d__Bacteria	k__norank_d__Bacteria	p__Bacteroidota	c__Bacteroidia	o__Bacteroidales	f__Muribaculaceae	g__norank_f__Muribaculaceae	s__unclassified_g__norank_f__Muribaculaceae	OTU622	0	0	3	2	0	0	0	3	0	0	0	0	0	0	0	0	0	0	1	0	9
d__Bacteria	k__norank_d__Bacteria	p__Nitrospinota	c__P9X2b3D02	o__norank_c__P9X2b3D02	f__norank_o__norank_c__P9X2b3D02	g__norank_f__norank_o__norank_c__P9X2b3D02	s__uncultured_prokaryote_g__norank_f__norank_o__norank_c__P9X2b3D02	OTU1383	0	0	0	0	0	0	0	0	0	3	0	0	0	0	0	0	0	2	1	0	6
d__Bacteria	k__norank_d__Bacteria	p__Verrucomicrobiota	c__Chlamydiae	o__Chlamydiales	f__Parachlamydiaceae	g__unclassified_f__Parachlamydiaceae	s__unclassified_f__Parachlamydiaceae	OTU607	0	0	0	0	0	0	0	2	0	0	0	0	0	0	0	0	0	0	0	0	2
d__Bacteria	k__norank_d__Bacteria	p__Proteobacteria	c__Gammaproteobacteria	o__Alteromonadales	f__Alteromonadaceae	g__Alteromonas	s__unclassified_g__Alteromonas	OTU963	0	0	0	0	0	0	0	0	0	18	0	0	0	0	0	0	0	0	0	0	18
d__Bacteria	k__norank_d__Bacteria	p__Bacteroidota	c__Bacteroidia	o__Bacteroidales	f__Muribaculaceae	g__norank_f__Muribaculaceae	s__uncultured_bacterium_g__norank_f__Muribaculaceae	OTU1034	0	0	2	3	0	0	0	0	0	7	0	0	0	0	0	0	0	0	1	0	13
d__Bacteria	k__norank_d__Bacteria	p__Actinobacteriota	c__Thermoleophilia	o__Gaiellales	f__norank_o__Gaiellales	g__norank_f__norank_o__Gaiellales	s__unclassified_g__norank_f__norank_o__Gaiellales	OTU1592	0	0	0	0	0	0	10	0	0	18	0	0	0	0	0	0	0	10	4	1	43
d__Bacteria	k__norank_d__Bacteria	p__Chloroflexi	c__TK10	o__norank_c__TK10	f__norank_o__norank_c__TK10	g__norank_f__norank_o__norank_c__TK10	s__metagenome_g__norank_f__norank_o__norank_c__TK10	OTU391	0	0	0	0	0	0	32	0	0	0	0	0	0	0	0	0	0	1	1	0	34
d__Bacteria	k__norank_d__Bacteria	p__Proteobacteria	c__Gammaproteobacteria	o__Xanthomonadales	f__Rhodanobacteraceae	g__Dokdonella	s__unclassified_g__Dokdonella	OTU1164	0	0	0	0	0	0	0	0	14	0	0	0	4	0	0	0	0	0	0	0	18
d__Bacteria	k__norank_d__Bacteria	p__Firmicutes	c__Clostridia	o__Lachnospirales	f__Lachnospiraceae	g__Lachnoclostridium	s__Lachnoclostridium_sp._YL32	OTU4	2	0	3	12	0	0	0	0	4	15	0	0	1	5	0	0	0	3	2	0	47
d__Bacteria	k__norank_d__Bacteria	p__Actinobacteriota	c__Actinobacteria	o__Micromonosporales	f__Micromonosporaceae	g__norank_f__Micromonosporaceae	s__uncultured_actinobacterium_g__norank_f__Micromonosporaceae	OTU915	0	0	0	0	0	0	0	0	2	0	0	0	0	0	0	0	0	0	0	0	2
d__Bacteria	k__norank_d__Bacteria	p__Firmicutes	c__Clostridia	o__Peptostreptococcales-Tissierellales	f__Anaerovoracaceae	g__Family_XIII_AD3011_group	s__uncultured_bacterium_g__Family_XIII_AD3011_group	OTU1088	0	0	0	0	0	0	0	0	0	4	0	0	0	0	0	0	0	0	0	0	4
d__Bacteria	k__norank_d__Bacteria	p__Firmicutes	c__Clostridia	o__Lachnospirales	f__Lachnospiraceae	g__Lachnospiraceae_NK4A136_group	s__uncultured_Clostridiales_bacterium_g__Lachnospiraceae_NK4A136_group	OTU882	0	0	0	1	0	0	0	0	13	0	0	0	0	0	0	0	0	1	0	0	15
d__Bacteria	k__norank_d__Bacteria	p__Firmicutes	c__Clostridia	o__Oscillospirales	f__Butyricicoccaceae	g__Butyricicoccus	s__unclassified_g__Butyricicoccus	OTU1178	0	0	8	0	0	0	0	0	0	11	6	4	7	23	0	0	0	2	0	0	61
d__Bacteria	k__norank_d__Bacteria	p__Actinobacteriota	c__Acidimicrobiia	o__Microtrichales	f__Ilumatobacteraceae	g__norank_f__Ilumatobacteraceae	s__uncultured_bacterium_g__norank_f__Ilumatobacteraceae	OTU724	0	0	0	0	0	0	0	0	1	0	0	0	0	0	0	0	1	0	0	0	2
d__Bacteria	k__norank_d__Bacteria	p__Bacteroidota	c__Bacteroidia	o__Cytophagales	f__Cyclobacteriaceae	g__unclassified_f__Cyclobacteriaceae	s__unclassified_f__Cyclobacteriaceae	OTU968	0	0	0	0	0	0	0	0	0	3	0	0	0	0	0	0	0	0	0	0	3
d__Bacteria	k__norank_d__Bacteria	p__Proteobacteria	c__Alphaproteobacteria	o__Caulobacterales	f__Caulobacteraceae	g__unclassified_f__Caulobacteraceae	s__unclassified_f__Caulobacteraceae	OTU638	0	0	0	0	0	0	0	6	0	0	0	0	0	0	0	0	0	0	0	2	8
d__Bacteria	k__norank_d__Bacteria	p__Verrucomicrobiota	c__Chlamydiae	o__Chlamydiales	f__Parachlamydiaceae	g__Neochlamydia	s__unclassified_g__Neochlamydia	OTU1506	0	0	0	0	0	0	0	0	0	0	0	0	0	0	0	0	0	0	2	0	2
d__Bacteria	k__norank_d__Bacteria	p__Desulfobacterota	c__Desulfobacteria	o__Desulfobacterales	f__Desulfosarcinaceae	g__Sva0081_sediment_group	s__uncultured_delta_proteobacterium_g__Sva0081_sediment_group	OTU1073	0	0	0	0	0	0	0	0	0	2	0	0	0	0	0	0	0	0	0	0	2
d__Bacteria	k__norank_d__Bacteria	p__Proteobacteria	c__Alphaproteobacteria	o__Rhizobiales	f__Rhizobiaceae	g__Mesorhizobium	s__uncultured_bacterium_g__Mesorhizobium	OTU424	0	0	0	0	0	0	50	0	0	0	0	0	0	0	0	0	1	0	1	0	52
d__Bacteria	k__norank_d__Bacteria	p__Bacteroidota	c__Bacteroidia	o__Bacteroidales	f__Muribaculaceae	g__norank_f__Muribaculaceae	s__uncultured_Bacteroidales_bacterium_g__norank_f__Muribaculaceae	OTU365	0	0	0	0	0	0	8	0	0	0	0	0	0	0	0	0	0	0	0	0	8
d__Bacteria	k__norank_d__Bacteria	p__Bacteroidota	c__Bacteroidia	o__Bacteroidales	f__Muribaculaceae	g__norank_f__Muribaculaceae	s__uncultured_Bacteroidales_bacterium_g__norank_f__Muribaculaceae	OTU367	0	0	0	0	0	0	32	0	0	0	0	0	0	0	0	0	0	0	0	0	32
d__Bacteria	k__norank_d__Bacteria	p__Actinobacteriota	c__Actinobacteria	o__Corynebacteriales	f__Dietziaceae	g__Dietzia	s__Dietzia_maris	OTU43	0	0	38	2	0	0	0	0	0	6	0	0	0	0	0	0	0	7	0	0	53
d__Bacteria	k__norank_d__Bacteria	p__Bacteroidota	c__Bacteroidia	o__Cytophagales	f__Microscillaceae	g__norank_f__Microscillaceae	s__unclassified_g__norank_f__Microscillaceae	OTU1244	0	0	0	0	0	0	2	0	0	0	0	0	0	0	0	0	2	0	0	0	4
d__Bacteria	k__norank_d__Bacteria	p__Bacteroidota	c__Bacteroidia	o__Bacteroidales	f__Bacteroidetes_BD2-2	g__norank_f__Bacteroidetes_BD2-2	s__unclassified_g__norank_f__Bacteroidetes_BD2-2	OTU1078	0	0	0	0	0	0	0	0	0	4	0	0	0	0	0	0	0	0	0	0	4
d__Bacteria	k__norank_d__Bacteria	p__Proteobacteria	c__Gammaproteobacteria	o__KF-JG30-C25	f__norank_o__KF-JG30-C25	g__norank_f__norank_o__KF-JG30-C25	s__uncultured_gamma_proteobacterium_g__norank_f__norank_o__KF-JG30-C25	OTU1122	0	0	0	0	0	0	0	0	1	3	0	0	0	0	0	0	0	0	0	0	4
d__Bacteria	k__norank_d__Bacteria	p__Desulfobacterota	c__Desulfuromonadia	o__PB19	f__norank_o__PB19	g__norank_f__norank_o__PB19	s__metagenome_g__norank_f__norank_o__PB19	OTU521	0	0	0	0	0	1	37	5	0	0	0	0	0	0	0	0	2	2	0	12	59
d__Bacteria	k__norank_d__Bacteria	p__Chloroflexi	c__Ktedonobacteria	o__Ktedonobacterales	f__JG30-KF-AS9	g__norank_f__JG30-KF-AS9	s__unclassified_g__norank_f__JG30-KF-AS9	OTU799	0	0	0	0	0	0	0	0	2	0	0	0	0	0	0	0	0	0	0	0	2
d__Bacteria	k__norank_d__Bacteria	p__Proteobacteria	c__Gammaproteobacteria	o__Burkholderiales	f__Comamonadaceae	g__Schlegelella	s__uncultured_bacterium_g__Schlegelella	OTU123	0	5	5	0	0	0	0	0	0	0	0	0	0	0	0	0	0	0	0	0	10
d__Bacteria	k__norank_d__Bacteria	p__Myxococcota	c__Polyangia	o__Haliangiales	f__Haliangiaceae	g__Haliangium	s__uncultured_soil_bacterium_g__Haliangium	OTU1293	0	0	0	0	0	0	0	0	0	0	0	0	0	0	0	0	0	1	0	0	1
d__Bacteria	k__norank_d__Bacteria	p__Latescibacterota	c__norank_p__Latescibacterota	o__norank_c__norank_p__Latescibacterota	f__norank_o__norank_c__norank_p__Latescibacterota	g__norank_f__norank_o__norank_c__norank_p__Latescibacterota	s__uncultured_bacterium_g__norank_f__norank_o__norank_c__norank_p__Latescibacterota	OTU1451	0	0	0	0	0	0	0	0	0	0	0	0	0	0	0	0	0	0	8	0	8
d__Bacteria	k__norank_d__Bacteria	p__Firmicutes	c__Clostridia	o__Peptococcales	f__Peptococcaceae	g__Peptococcus	s__uncultured_bacterium_g__Peptococcus	OTU1372	0	0	0	0	0	0	0	0	0	0	0	0	0	0	0	0	0	6	0	0	6
d__Bacteria	k__norank_d__Bacteria	p__Acidobacteriota	c__Acidobacteriae	o__Subgroup_2	f__norank_o__Subgroup_2	g__norank_f__norank_o__Subgroup_2	s__unclassified_g__norank_f__norank_o__Subgroup_2	OTU1121	0	0	0	0	0	0	0	0	0	5	0	0	0	0	0	0	0	0	0	0	5
d__Bacteria	k__norank_d__Bacteria	p__Proteobacteria	c__Gammaproteobacteria	o__Pseudomonadales	f__Pseudomonadaceae	g__Pseudomonas	s__unclassified_g__Pseudomonas	OTU966	0	0	14	30	0	0	39	4	15	8	0	0	0	0	0	0	0	0	3	2	115
d__Bacteria	k__norank_d__Bacteria	p__Proteobacteria	c__Alphaproteobacteria	o__norank_c__Alphaproteobacteria	f__norank_o__norank_c__Alphaproteobacteria	g__norank_f__norank_o__norank_c__Alphaproteobacteria	s__unclassified_g__norank_f__norank_o__norank_c__Alphaproteobacteria	OTU688	0	0	0	0	0	1	0	0	2	0	0	0	0	0	0	0	1	0	0	0	4
d__Bacteria	k__norank_d__Bacteria	p__Bacteroidota	c__Bacteroidia	o__Bacteroidales	f__Prevotellaceae	g__Prevotella	s__uncultured_Prevotella_sp._g__Prevotella	OTU1127	0	0	0	0	0	0	0	0	0	10	0	0	0	0	0	0	0	0	0	0	10
d__Bacteria	k__norank_d__Bacteria	p__Firmicutes	c__Clostridia	o__Oscillospirales	f__Ruminococcaceae	g__Negativibacillus	s__uncultured_bacterium_g__Negativibacillus	OTU1365	0	0	0	0	0	0	0	0	0	0	0	0	0	0	0	0	0	5	0	0	5
d__Bacteria	k__norank_d__Bacteria	p__Myxococcota	c__Myxococcia	o__Myxococcales	f__Vulgatibacteraceae	g__Vulgatibacter	s__uncultured_bacterium_g__Vulgatibacter	OTU376	0	0	0	0	0	2	21	0	0	0	0	0	0	0	0	0	2	0	1	0	26
d__Bacteria	k__norank_d__Bacteria	p__Proteobacteria	c__Gammaproteobacteria	o__Burkholderiales	f__Burkholderiaceae	g__Burkholderia-Caballeronia-Paraburkholderia	s__unclassified_g__Burkholderia-Caballeronia-Paraburkholderia	OTU101	2	2	73	35	3	0	50	8	5	7	3	1	5	2	0	0	0	9	10	13	228
d__Bacteria	k__norank_d__Bacteria	p__Chloroflexi	c__KD4-96	o__norank_c__KD4-96	f__norank_o__norank_c__KD4-96	g__norank_f__norank_o__norank_c__KD4-96	s__uncultured_Chloroflexi_bacterium_g__norank_f__norank_o__norank_c__KD4-96	OTU741	0	0	14	0	0	0	0	0	42	0	0	0	0	0	0	0	0	0	0	1	57
d__Bacteria	k__norank_d__Bacteria	p__Bacteroidota	c__Bacteroidia	o__Bacteroidales	f__Muribaculaceae	g__norank_f__Muribaculaceae	s__uncultured_bacterium_g__norank_f__Muribaculaceae	OTU242	0	0	0	2	0	0	0	0	0	0	0	0	0	0	0	0	0	0	0	0	2
d__Bacteria	k__norank_d__Bacteria	p__Acidobacteriota	c__Acidobacteriae	o__Subgroup_12	f__norank_o__Subgroup_12	g__norank_f__norank_o__Subgroup_12	s__uncultured_bacterium_g__norank_f__norank_o__Subgroup_12	OTU818	0	0	0	0	0	0	0	0	5	0	0	0	0	0	0	0	0	0	0	0	5
d__Bacteria	k__norank_d__Bacteria	p__Bacteroidota	c__Bacteroidia	o__Bacteroidales	f__Bacteroidaceae	g__Bacteroides	s__unclassified_g__Bacteroides	OTU267	0	0	0	3	0	0	0	0	0	0	0	0	0	0	0	0	0	0	0	0	3
d__Bacteria	k__norank_d__Bacteria	p__Bacteroidota	c__SJA-28	o__norank_c__SJA-28	f__norank_o__norank_c__SJA-28	g__norank_f__norank_o__norank_c__SJA-28	s__unclassified_g__norank_f__norank_o__norank_c__SJA-28	OTU802	0	0	0	0	0	0	0	0	6	0	0	0	0	0	0	0	0	0	0	0	6
d__Bacteria	k__norank_d__Bacteria	p__Proteobacteria	c__Gammaproteobacteria	o__Burkholderiales	f__Comamonadaceae	g__unclassified_f__Comamonadaceae	s__unclassified_f__Comamonadaceae	OTU339	0	0	0	0	0	4	55	3	0	3	0	0	0	0	0	0	11	0	8	1	85
d__Bacteria	k__norank_d__Bacteria	p__Firmicutes	c__Bacilli	o__Erysipelotrichales	f__Erysipelatoclostridiaceae	g__unclassified_f__Erysipelatoclostridiaceae	s__unclassified_f__Erysipelatoclostridiaceae	OTU1299	0	0	0	0	0	0	0	0	0	0	0	0	0	0	0	0	0	7	0	0	7
d__Bacteria	k__norank_d__Bacteria	p__Proteobacteria	c__Gammaproteobacteria	o__Burkholderiales	f__Comamonadaceae	g__unclassified_f__Comamonadaceae	s__unclassified_f__Comamonadaceae	OTU332	0	0	0	0	0	4	79	5	22	2	0	0	0	0	0	1	8	9	22	17	169
d__Bacteria	k__norank_d__Bacteria	p__Proteobacteria	c__Alphaproteobacteria	o__unclassified_c__Alphaproteobacteria	f__unclassified_c__Alphaproteobacteria	g__unclassified_c__Alphaproteobacteria	s__unclassified_c__Alphaproteobacteria	OTU402	0	0	0	0	0	3	41	0	9	0	0	0	0	0	0	1	1	0	8	6	69
d__Bacteria	k__norank_d__Bacteria	p__Bacteroidota	c__Bacteroidia	o__Bacteroidales	f__Bacteroidetes_vadinHA17	g__norank_f__Bacteroidetes_vadinHA17	s__unclassified_g__norank_f__Bacteroidetes_vadinHA17	OTU894	0	0	0	0	0	0	0	0	7	0	0	0	0	0	0	0	0	0	0	0	7
d__Bacteria	k__norank_d__Bacteria	p__Proteobacteria	c__Alphaproteobacteria	o__unclassified_c__Alphaproteobacteria	f__unclassified_c__Alphaproteobacteria	g__unclassified_c__Alphaproteobacteria	s__unclassified_c__Alphaproteobacteria	OTU407	0	0	0	0	0	0	13	0	0	0	0	0	0	0	0	0	0	0	0	0	13
d__Bacteria	k__norank_d__Bacteria	p__Campilobacterota	c__Campylobacteria	o__Campylobacterales	f__Arcobacteraceae	g__Pseudarcobacter	s__uncultured_bacterium_g__Pseudarcobacter	OTU820	0	0	0	0	0	0	0	0	5	0	0	0	0	0	0	0	0	0	0	0	5
d__Bacteria	k__norank_d__Bacteria	p__Proteobacteria	c__Gammaproteobacteria	o__Methylococcales	f__Methylomonadaceae	g__Crenothrix	s__uncultured_bacterium_g__Crenothrix	OTU1324	0	0	0	0	0	0	0	0	0	0	0	0	0	0	0	0	0	3	0	0	3
d__Bacteria	k__norank_d__Bacteria	p__Proteobacteria	c__Alphaproteobacteria	o__Rhizobiales	f__Hyphomicrobiaceae	g__Hyphomicrobium	s__unclassified_g__Hyphomicrobium	OTU443	0	0	1	0	0	4	190	7	18	6	0	0	0	0	1	2	23	0	40	15	307
d__Bacteria	k__norank_d__Bacteria	p__Myxococcota	c__Polyangia	o__Polyangiales	f__Sandaracinaceae	g__Sandaracinus	s__uncultured_bacterium_g__Sandaracinus	OTU248	0	0	0	3	0	0	0	0	0	0	0	0	0	0	0	0	0	5	0	0	8
d__Bacteria	k__norank_d__Bacteria	p__Bacteroidota	c__Bacteroidia	o__Flavobacteriales	f__NS9_marine_group	g__norank_f__NS9_marine_group	s__metagenome_g__norank_f__NS9_marine_group	OTU1533	0	0	0	0	0	0	19	0	0	0	0	0	0	0	0	0	0	1	1	0	21
d__Bacteria	k__norank_d__Bacteria	p__Myxococcota	c__Polyangia	o__Polyangiales	f__BIrii41	g__norank_f__BIrii41	s__unclassified_g__norank_f__BIrii41	OTU797	0	0	0	0	0	1	0	0	1	0	0	0	0	0	0	0	0	0	0	0	2
d__Bacteria	k__norank_d__Bacteria	p__Firmicutes	c__Clostridia	o__Oscillospirales	f__Ruminococcaceae	g__Faecalibacterium	s__uncultured_bacterium_g__Faecalibacterium	OTU1452	0	0	0	0	0	0	0	0	0	0	0	0	0	0	0	0	0	0	4	0	4
d__Bacteria	k__norank_d__Bacteria	p__Bacteroidota	c__Bacteroidia	o__Chitinophagales	f__Chitinophagaceae	g__Edaphobaculum	s__uncultured_bacterium_g__Edaphobaculum	OTU1363	0	0	0	0	0	0	0	0	0	0	0	0	0	0	0	0	0	2	0	0	2
d__Bacteria	k__norank_d__Bacteria	p__Verrucomicrobiota	c__Verrucomicrobiae	o__Verrucomicrobiales	f__Verrucomicrobiaceae	g__unclassified_f__Verrucomicrobiaceae	s__unclassified_f__Verrucomicrobiaceae	OTU127	0	0	4	0	0	0	0	0	0	0	0	0	0	0	0	0	0	0	0	0	4
d__Bacteria	k__norank_d__Bacteria	p__Bacteroidota	c__Bacteroidia	o__Bacteroidales	f__Muribaculaceae	g__norank_f__Muribaculaceae	s__uncultured_bacterium_g__norank_f__Muribaculaceae	OTU426	0	0	0	0	0	0	24	5	0	0	0	0	0	0	0	0	0	0	0	0	29
d__Bacteria	k__norank_d__Bacteria	p__Proteobacteria	c__Alphaproteobacteria	o__Elsterales	f__norank_o__Elsterales	g__norank_f__norank_o__Elsterales	s__uncultured_bacterium_g__norank_f__norank_o__Elsterales	OTU992	0	0	0	0	0	0	0	0	0	15	0	0	0	0	0	0	0	0	0	0	15
d__Bacteria	k__norank_d__Bacteria	p__Actinobacteriota	c__Thermoleophilia	o__Gaiellales	f__Gaiellaceae	g__Gaiella	s__unclassified_g__Gaiella	OTU158	0	0	1	0	0	0	0	0	0	14	0	0	0	0	0	0	0	0	0	0	15
d__Bacteria	k__norank_d__Bacteria	p__Planctomycetota	c__Phycisphaerae	o__Phycisphaerales	f__Phycisphaeraceae	g__SM1A02	s__uncultured_Phycisphaerales_bacterium_g__SM1A02	OTU357	0	0	1	0	0	0	4	0	0	0	0	0	0	0	0	0	0	0	0	0	5
d__Bacteria	k__norank_d__Bacteria	p__Proteobacteria	c__Alphaproteobacteria	o__Acetobacterales	f__Acetobacteraceae	g__Roseomonas	s__Roseomonas_gilardii	OTU333	0	0	0	0	0	2	0	0	0	0	0	0	0	0	0	0	0	0	0	0	2
d__Bacteria	k__norank_d__Bacteria	p__Acidobacteriota	c__Acidobacteriae	o__AKIW659	f__norank_o__AKIW659	g__norank_f__norank_o__AKIW659	s__uncultured_bacterium_g__norank_f__norank_o__AKIW659	OTU751	0	0	0	0	0	0	0	0	12	0	0	0	0	0	0	0	0	0	0	0	12
d__Bacteria	k__norank_d__Bacteria	p__Firmicutes	c__Clostridia	o__Oscillospirales	f__Ruminococcaceae	g__Ruminococcus	s__unclassified_g__Ruminococcus	OTU225	0	0	0	3	0	0	0	0	0	0	0	0	0	0	0	0	0	0	0	0	3
d__Bacteria	k__norank_d__Bacteria	p__Proteobacteria	c__Alphaproteobacteria	o__Rickettsiales	f__Mitochondria	g__norank_f__Mitochondria	s__unclassified_g__norank_f__Mitochondria	OTU1009	0	0	0	0	0	0	0	0	0	4	0	0	0	0	0	0	1	0	0	0	5
d__Bacteria	k__norank_d__Bacteria	p__Proteobacteria	c__Gammaproteobacteria	o__Pseudomonadales	f__Pseudomonadaceae	g__Pseudomonas	s__Pseudomonas_yamanorum	OTU3	17	7	25	14	6	3	99	62	93	70	15	27	74	70	0	10	6	68	76	136	878
d__Bacteria	k__norank_d__Bacteria	p__Proteobacteria	c__Alphaproteobacteria	o__Sphingomonadales	f__Sphingomonadaceae	g__Sphingobium	s__Sphingobium_xenophagum	OTU925	0	0	0	0	6	1	0	4	12	2	0	0	0	0	0	0	0	9	5	3	42
d__Bacteria	k__norank_d__Bacteria	p__Proteobacteria	c__Gammaproteobacteria	o__Competibacterales	f__Competibacteraceae	g__Candidatus_Competibacter	s__uncultured_Candidatus_Competibacter_sp.	OTU120	0	0	3	2	6	0	0	0	0	0	0	0	0	0	0	0	0	0	0	0	11
d__Bacteria	k__norank_d__Bacteria	p__Bacteroidota	c__Kapabacteria	o__Kapabacteriales	f__norank_o__Kapabacteriales	g__norank_f__norank_o__Kapabacteriales	s__uncultured_bacterium_g__norank_f__norank_o__Kapabacteriales	OTU1433	0	0	0	0	0	0	0	0	0	0	0	0	0	0	0	0	0	0	5	0	5
d__Bacteria	k__norank_d__Bacteria	p__Gemmatimonadota	c__Gemmatimonadetes	o__Gemmatimonadales	f__Gemmatimonadaceae	g__norank_f__Gemmatimonadaceae	s__metagenome_g__norank_f__Gemmatimonadaceae	OTU1619	0	0	0	0	0	1	8	0	6	0	0	0	0	0	0	0	4	1	2	14	36
d__Bacteria	k__norank_d__Bacteria	p__Proteobacteria	c__Alphaproteobacteria	o__Paracaedibacterales	f__Paracaedibacteraceae	g__Candidatus_Captivus	s__Candidatus_Captivus_acidiprotistae	OTU168	0	0	4	0	0	0	0	0	0	0	0	0	0	0	0	0	0	0	0	0	4
d__Bacteria	k__norank_d__Bacteria	p__Firmicutes	c__Bacilli	o__RF39	f__norank_o__RF39	g__norank_f__norank_o__RF39	s__uncultured_bacterium_g__norank_f__norank_o__RF39	OTU1190	0	0	0	0	0	0	0	0	0	0	0	0	1	4	0	0	0	0	0	0	5
d__Bacteria	k__norank_d__Bacteria	p__Acidobacteriota	c__Acidobacteriae	o__Acidobacteriales	f__Acidobacteriaceae_Subgroup_1	g__Granulicella	s__unclassified_g__Granulicella	OTU1520	0	0	0	0	0	0	0	0	0	0	0	0	0	0	0	0	0	1	3	0	4
d__Bacteria	k__norank_d__Bacteria	p__Proteobacteria	c__Gammaproteobacteria	o__Burkholderiales	f__Comamonadaceae	g__Comamonas	s__unclassified_g__Comamonas	OTU76	0	0	3	0	2	0	0	1	0	0	0	1	0	9	0	0	0	0	2	0	18
d__Bacteria	k__norank_d__Bacteria	p__Cyanobacteria	c__Vampirivibrionia	o__Obscuribacterales	f__Obscuribacteraceae	g__norank_f__Obscuribacteraceae	s__uncultured_bacterium_g__norank_f__Obscuribacteraceae	OTU196	0	0	5	20	0	0	0	0	0	0	0	0	0	0	0	0	0	0	0	0	25
d__Bacteria	k__norank_d__Bacteria	p__Proteobacteria	c__Gammaproteobacteria	o__Burkholderiales	f__Comamonadaceae	g__Curvibacter	s__uncultured_bacterium_g__Curvibacter	OTU75	1	0	10	15	9	0	0	0	0	17	0	0	0	0	0	0	0	4	0	0	56
d__Bacteria	k__norank_d__Bacteria	p__Chloroflexi	c__Chloroflexia	o__Thermomicrobiales	f__AKYG1722	g__norank_f__AKYG1722	s__unclassified_g__norank_f__AKYG1722	OTU533	0	0	0	0	0	0	70	2	0	0	0	0	0	0	0	0	2	0	0	2	76
d__Bacteria	k__norank_d__Bacteria	p__Bacteroidota	c__Bacteroidia	o__Sphingobacteriales	f__Sphingobacteriaceae	g__Pedobacter	s__unclassified_g__Pedobacter	OTU1033	0	0	0	0	0	0	0	0	0	8	0	0	0	0	0	0	0	0	0	0	8
d__Bacteria	k__norank_d__Bacteria	p__Firmicutes	c__Clostridia	o__Lachnospirales	f__Lachnospiraceae	g__Lachnospiraceae_NK4A136_group	s__Clostridiales_bacterium_CIEAF_020	OTU375	0	0	0	0	0	0	10	0	1	0	0	0	0	0	0	0	0	0	1	3	15
d__Bacteria	k__norank_d__Bacteria	p__Actinobacteriota	c__Actinobacteria	o__Propionibacteriales	f__Propionibacteriaceae	g__norank_f__Propionibacteriaceae	s__uncultured_Actinomycetales_bacterium_g__norank_f__Propionibacteriaceae	OTU846	0	0	0	0	0	0	0	0	4	0	0	0	0	0	0	0	0	0	0	0	4
d__Bacteria	k__norank_d__Bacteria	p__Firmicutes	c__Clostridia	o__Oscillospirales	f__Ruminococcaceae	g__Ruminococcus	s__unclassified_g__Ruminococcus	OTU201	0	0	0	1	0	0	0	0	0	0	0	0	0	0	0	0	0	0	0	0	1
d__Bacteria	k__norank_d__Bacteria	p__Actinobacteriota	c__Actinobacteria	o__Catenulisporales	f__Catenulisporaceae	g__Catenulispora	s__Catenulispora_sp.	OTU728	0	0	0	0	0	0	0	0	6	0	0	0	0	0	0	0	0	1	0	0	7
d__Bacteria	k__norank_d__Bacteria	p__Firmicutes	c__Clostridia	o__Oscillospirales	f__Ruminococcaceae	g__Fournierella	s__uncultured_bacterium_g__Fournierella	OTU1183	0	0	3	5	0	0	0	0	0	0	0	2	10	12	0	0	0	0	0	4	36
d__Bacteria	k__norank_d__Bacteria	p__Actinobacteriota	c__Actinobacteria	o__Corynebacteriales	f__Corynebacteriaceae	g__Corynebacterium	s__Corynebacterium_tuberculostearicum	OTU165	0	0	5	0	4	0	0	0	0	0	0	0	0	3	0	1	0	3	3	1	20
d__Bacteria	k__norank_d__Bacteria	p__Actinobacteriota	c__Actinobacteria	o__Frankiales	f__Acidothermaceae	g__Acidothermus	s__unclassified_g__Acidothermus	OTU821	0	0	0	0	0	0	0	0	5	0	0	0	0	0	0	0	0	0	0	0	5
d__Bacteria	k__norank_d__Bacteria	p__Firmicutes	c__Clostridia	o__Lachnospirales	f__Lachnospiraceae	g__Dorea	s__uncultured_bacterium_g__Dorea	OTU629	0	1	0	3	0	0	0	0	9	0	0	0	0	0	0	0	0	0	6	0	19
d__Bacteria	k__norank_d__Bacteria	p__Acidobacteriota	c__Acidobacteriae	o__Acidobacteriales	f__unclassified_o__Acidobacteriales	g__unclassified_o__Acidobacteriales	s__unclassified_o__Acidobacteriales	OTU1420	0	0	0	0	0	0	2	0	10	0	0	0	0	0	0	0	0	0	6	3	21
d__Bacteria	k__norank_d__Bacteria	p__Bacteroidota	c__Ignavibacteria	o__Ignavibacteriales	f__SR-FBR-L83	g__norank_f__SR-FBR-L83	s__uncultured_bacterium_g__norank_f__SR-FBR-L83	OTU1389	0	0	0	0	0	0	0	0	0	0	0	0	0	0	0	0	0	4	0	0	4
d__Bacteria	k__norank_d__Bacteria	p__Acidobacteriota	c__Holophagae	o__Subgroup_7	f__norank_o__Subgroup_7	g__norank_f__norank_o__Subgroup_7	s__unclassified_g__norank_f__norank_o__Subgroup_7	OTU675	0	0	0	0	0	1	0	0	3	0	0	0	0	0	0	0	0	0	0	0	4
d__Bacteria	k__norank_d__Bacteria	p__Actinobacteriota	c__Acidimicrobiia	o__Microtrichales	f__Ilumatobacteraceae	g__CL500-29_marine_group	s__uncultured_bacterium_g__CL500-29_marine_group	OTU619	0	0	0	0	0	0	0	3	0	0	0	0	0	0	0	0	0	0	0	0	3
d__Bacteria	k__norank_d__Bacteria	p__Actinobacteriota	c__Actinobacteria	o__Streptosporangiales	f__Streptosporangiaceae	g__Nonomuraea	s__uncultured_bacterium_g__Nonomuraea	OTU885	0	0	0	0	0	0	0	0	6	0	0	0	0	0	0	0	0	0	0	0	6
d__Bacteria	k__norank_d__Bacteria	p__Acidobacteriota	c__Vicinamibacteria	o__Subgroup_17	f__norank_o__Subgroup_17	g__norank_f__norank_o__Subgroup_17	s__uncultured_Acidobacteriales_bacterium_g__norank_f__norank_o__Subgroup_17	OTU1039	0	0	0	0	0	0	6	0	2	11	0	0	0	0	0	0	0	0	0	0	19
d__Bacteria	k__norank_d__Bacteria	p__Proteobacteria	c__Gammaproteobacteria	o__Burkholderiales	f__Methylophilaceae	g__Methylophilus	s__uncultured_bacterium_g__Methylophilus	OTU358	0	0	0	0	0	5	42	6	0	0	0	0	0	0	0	1	17	9	16	2	98
d__Bacteria	k__norank_d__Bacteria	p__Bacteroidota	c__Bacteroidia	o__Bacteroidales	f__Prolixibacteraceae	g__BSV13	s__uncultured_bacterium_g__BSV13	OTU1340	0	0	0	0	0	0	0	0	0	0	0	0	0	0	0	0	0	15	0	0	15
d__Bacteria	k__norank_d__Bacteria	p__Firmicutes	c__Clostridia	o__Oscillospirales	f__Oscillospiraceae	g__UCG-005	s__uncultured_rumen_bacterium_g__UCG-005	OTU240	0	0	0	8	0	0	0	0	0	0	0	0	0	0	0	0	0	0	0	0	8
d__Bacteria	k__norank_d__Bacteria	p__Verrucomicrobiota	c__Chlamydiae	o__Chlamydiales	f__Parachlamydiaceae	g__Candidatus_Protochlamydia	s__metagenome_g__Candidatus_Protochlamydia	OTU171	0	0	2	0	0	0	0	0	0	0	0	0	0	0	0	0	0	0	0	0	2
d__Bacteria	k__norank_d__Bacteria	p__Bacteroidota	c__Bacteroidia	o__Bacteroidales	f__Tannerellaceae	g__Parabacteroides	s__uncultured_Bacteroidales_bacterium_g__Parabacteroides	OTU1177	0	0	0	0	0	0	0	0	0	0	0	0	1	0	0	0	0	1	0	0	2
d__Bacteria	k__norank_d__Bacteria	p__Actinobacteriota	c__Actinobacteria	o__Micrococcales	f__Cellulomonadaceae	g__Actinotalea	s__uncultured_bacterium_g__Actinotalea	OTU1449	0	0	2	0	2	0	0	0	1	13	0	0	0	0	0	0	0	0	2	1	21
d__Bacteria	k__norank_d__Bacteria	p__Actinobacteriota	c__Thermoleophilia	o__Solirubrobacterales	f__67-14	g__norank_f__67-14	s__uncultured_bacterium_g__norank_f__67-14	OTU606	0	0	0	0	0	0	0	2	0	0	0	0	0	0	0	0	0	0	0	0	2
d__Bacteria	k__norank_d__Bacteria	p__Desulfobacterota	c__Desulfobulbia	o__Desulfobulbales	f__Desulfobulbaceae	g__norank_f__Desulfobulbaceae	s__unclassified_g__norank_f__Desulfobulbaceae	OTU1057	0	0	0	0	0	0	0	0	0	8	0	0	0	0	0	0	0	0	0	0	8
d__Bacteria	k__norank_d__Bacteria	p__Actinobacteriota	c__Actinobacteria	o__Micromonosporales	f__Micromonosporaceae	g__unclassified_f__Micromonosporaceae	s__unclassified_f__Micromonosporaceae	OTU1159	0	0	0	0	0	0	0	0	0	7	0	0	9	0	0	0	0	0	0	0	16
d__Bacteria	k__norank_d__Bacteria	p__Acidobacteriota	c__Subgroup_18	o__norank_c__Subgroup_18	f__norank_o__norank_c__Subgroup_18	g__norank_f__norank_o__norank_c__Subgroup_18	s__uncultured_bacterium_g__norank_f__norank_o__norank_c__Subgroup_18	OTU683	0	0	0	0	0	0	0	0	2	0	0	0	0	0	0	0	0	0	0	0	2
d__Bacteria	k__norank_d__Bacteria	p__Actinobacteriota	c__Actinobacteria	o__Micrococcales	f__Microbacteriaceae	g__Agromyces	s__Agromyces_mediolanus	OTU664	0	0	0	0	0	0	0	0	15	0	0	0	0	0	0	0	0	0	0	0	15
d__Bacteria	k__norank_d__Bacteria	p__Chloroflexi	c__TK10	o__norank_c__TK10	f__norank_o__norank_c__TK10	g__norank_f__norank_o__norank_c__TK10	s__bacterium_Ellin6519	OTU822	0	0	0	0	0	0	0	0	16	0	0	0	0	0	0	0	0	0	0	0	16
d__Bacteria	k__norank_d__Bacteria	p__Bacteroidota	c__Bacteroidia	o__Bacteroidales	f__Paludibacteraceae	g__norank_f__Paludibacteraceae	s__unclassified_g__norank_f__Paludibacteraceae	OTU1239	0	0	0	0	0	0	0	0	0	0	0	0	0	0	0	0	1	0	6	0	7
d__Bacteria	k__norank_d__Bacteria	p__Firmicutes	c__Clostridia	o__norank_c__Clostridia	f__norank_o__norank_c__Clostridia	g__norank_f__norank_o__norank_c__Clostridia	s__uncultured_bacterium_g__norank_f__norank_o__norank_c__Clostridia	OTU1462	0	0	0	0	0	0	0	1	0	0	0	0	0	0	0	0	1	0	4	0	6
d__Bacteria	k__norank_d__Bacteria	p__Firmicutes	c__Clostridia	o__Oscillospirales	f__Oscillospiraceae	g__unclassified_f__Oscillospiraceae	s__unclassified_f__Oscillospiraceae	OTU234	0	0	0	15	0	0	0	0	0	0	0	0	0	0	0	0	0	0	0	0	15
d__Bacteria	k__norank_d__Bacteria	p__Bacteroidota	c__Bacteroidia	o__Chitinophagales	f__Chitinophagaceae	g__Sediminibacterium	s__unclassified_g__Sediminibacterium	OTU320	0	0	0	0	0	1	0	0	0	0	0	0	0	0	0	0	0	0	4	0	5
d__Bacteria	k__norank_d__Bacteria	p__Proteobacteria	c__Gammaproteobacteria	o__Burkholderiales	f__Comamonadaceae	g__Pelomonas	s__Pelomonas_saccharophila	OTU161	13	1	77	112	34	0	2	20	13	25	0	0	2	6	0	1	0	12	18	10	346
d__Bacteria	k__norank_d__Bacteria	p__Bacteroidota	c__Bacteroidia	o__Bacteroidales	f__Bacteroidetes_vadinHA17	g__norank_f__Bacteroidetes_vadinHA17	s__unclassified_g__norank_f__Bacteroidetes_vadinHA17	OTU473	0	0	0	0	0	0	41	0	8	0	0	0	0	0	0	0	0	0	1	0	50
d__Bacteria	k__norank_d__Bacteria	p__Firmicutes	c__Clostridia	o__Christensenellales	f__Christensenellaceae	g__Christensenellaceae_R-7_group	s__unclassified_g__Christensenellaceae_R-7_group	OTU710	0	0	0	0	0	0	0	0	2	0	0	0	0	0	0	0	0	0	0	0	2
d__Bacteria	k__norank_d__Bacteria	p__Firmicutes	c__Bacilli	o__Staphylococcales	f__Staphylococcaceae	g__Staphylococcus	s__unclassified_g__Staphylococcus	OTU133	19	3	17	3	24	0	19	10	5	0	0	0	7	1	4	2	1	2	3	3	123
d__Bacteria	k__norank_d__Bacteria	p__Actinobacteriota	c__Actinobacteria	o__Micrococcales	f__Bogoriellaceae	g__Georgenia	s__uncultured_bacterium_g__Georgenia	OTU1285	0	0	0	0	0	0	0	0	0	0	0	0	0	0	0	0	0	6	0	0	6
d__Bacteria	k__norank_d__Bacteria	p__Bacteroidota	c__Bacteroidia	o__Bacteroidales	f__Rikenellaceae	g__Alistipes	s__uncultured_bacterium_g__Alistipes	OTU869	0	0	0	0	0	0	0	0	1	1	0	0	0	0	0	0	0	0	0	0	2
d__Bacteria	k__norank_d__Bacteria	p__Bacteroidota	c__Kapabacteria	o__Kapabacteriales	f__norank_o__Kapabacteriales	g__norank_f__norank_o__Kapabacteriales	s__unclassified_g__norank_f__norank_o__Kapabacteriales	OTU457	0	0	0	0	0	3	131	8	8	0	0	0	0	0	0	0	13	5	12	0	180
d__Bacteria	k__norank_d__Bacteria	p__Firmicutes	c__Clostridia	o__Lachnospirales	f__Lachnospiraceae	g__CHKCI001	s__uncultured_bacterium_g__CHKCI001	OTU1507	0	0	0	0	0	0	0	0	0	0	0	0	0	0	0	0	0	0	2	0	2
d__Bacteria	k__norank_d__Bacteria	p__Chloroflexi	c__Anaerolineae	o__RBG-13-54-9	f__norank_o__RBG-13-54-9	g__norank_f__norank_o__RBG-13-54-9	s__unclassified_g__norank_f__norank_o__RBG-13-54-9	OTU896	0	0	0	0	0	0	0	0	2	0	0	0	0	0	0	0	0	0	0	0	2
d__Bacteria	k__norank_d__Bacteria	p__Firmicutes	c__Bacilli	o__Bacillales	f__Bacillaceae	g__Oceanobacillus	s__uncultured_bacterium_g__Oceanobacillus	OTU300	0	0	0	0	21	0	0	0	0	0	0	0	0	0	0	0	0	0	0	0	21
d__Bacteria	k__norank_d__Bacteria	p__Firmicutes	c__Bacilli	o__Lactobacillales	f__Aerococcaceae	g__Aerosphaera	s__uncultured_bacterium_g__Aerosphaera	OTU312	0	0	0	0	2	0	0	0	0	0	0	0	0	0	0	0	0	0	0	0	2
d__Bacteria	k__norank_d__Bacteria	p__Proteobacteria	c__Gammaproteobacteria	o__Steroidobacterales	f__Woeseiaceae	g__Woeseia	s__unclassified_g__Woeseia	OTU938	0	0	0	0	0	0	0	0	0	11	0	0	0	0	0	0	0	0	1	0	12
d__Bacteria	k__norank_d__Bacteria	p__Acidobacteriota	c__Holophagae	o__Subgroup_7	f__norank_o__Subgroup_7	g__norank_f__norank_o__Subgroup_7	s__uncultured_soil_bacterium_g__norank_f__norank_o__Subgroup_7	OTU1098	0	0	0	0	0	0	0	0	0	3	0	0	0	0	0	0	0	0	1	0	4
d__Bacteria	k__norank_d__Bacteria	p__SAR324_cladeMarine_group_B	c__norank_p__SAR324_cladeMarine_group_B	o__norank_c__norank_p__SAR324_cladeMarine_group_B	f__norank_o__norank_c__norank_p__SAR324_cladeMarine_group_B	g__norank_f__norank_o__norank_c__norank_p__SAR324_cladeMarine_group_B	s__unclassified_g__norank_f__norank_o__norank_c__norank_p__SAR324_cladeMarine_group_B	OTU1077	0	0	0	0	0	0	0	0	0	15	0	0	0	0	0	0	0	0	0	0	15
d__Bacteria	k__norank_d__Bacteria	p__Bacteroidota	c__Bacteroidia	o__Bacteroidales	f__Bacteroidaceae	g__Bacteroides	s__Bacteroides_cellulosilyticus	OTU637	0	0	0	0	0	0	0	5	0	9	0	0	0	0	0	0	0	0	2	0	16
d__Bacteria	k__norank_d__Bacteria	p__Verrucomicrobiota	c__Chlamydiae	o__Chlamydiales	f__Parachlamydiaceae	g__Neochlamydia	s__metagenome_g__Neochlamydia	OTU798	0	0	0	0	0	0	0	0	2	0	0	0	0	0	0	0	0	0	0	3	5
d__Bacteria	k__norank_d__Bacteria	p__Chloroflexi	c__Anaerolineae	o__RBG-13-54-9	f__norank_o__RBG-13-54-9	g__norank_f__norank_o__RBG-13-54-9	s__unclassified_g__norank_f__norank_o__RBG-13-54-9	OTU867	0	0	0	0	0	0	0	0	8	0	0	0	0	0	0	0	0	0	0	0	8
d__Bacteria	k__norank_d__Bacteria	p__Firmicutes	c__Bacilli	o__Staphylococcales	f__Staphylococcaceae	g__Staphylococcus	s__Staphylococcus_lentus_g__Staphylococcus	OTU494	0	0	0	0	0	0	73	0	0	0	0	0	0	0	0	0	0	0	0	0	73
d__Bacteria	k__norank_d__Bacteria	p__Patescibacteria	c__Parcubacteria	o__norank_c__Parcubacteria	f__norank_o__norank_c__Parcubacteria	g__norank_f__norank_o__norank_c__Parcubacteria	s__uncultured_bacterium_g__norank_f__norank_o__norank_c__Parcubacteria	OTU626	0	0	0	0	0	0	0	5	0	0	0	0	0	0	0	0	1	0	0	0	6
d__Bacteria	k__norank_d__Bacteria	p__Proteobacteria	c__Alphaproteobacteria	o__Rhizobiales	f__Methyloligellaceae	g__norank_f__Methyloligellaceae	s__unclassified_g__norank_f__Methyloligellaceae	OTU451	0	0	0	0	0	0	7	0	0	0	0	0	0	0	0	1	0	0	0	0	8
d__Bacteria	k__norank_d__Bacteria	p__Bacteroidota	c__Bacteroidia	o__Bacteroidales	f__Prolixibacteraceae	g__WCHB1-32	s__uncultured_bacterium_g__WCHB1-32	OTU321	0	0	0	0	0	2	2	0	0	0	0	0	0	0	0	0	4	0	0	0	8
d__Bacteria	k__norank_d__Bacteria	p__Firmicutes	c__Clostridia	o__Oscillospirales	f__Ruminococcaceae	g__UBA1819	s__uncultured_organism_g__UBA1819	OTU1046	0	0	0	0	0	0	0	0	0	4	0	0	0	0	0	0	0	0	0	0	4
d__Bacteria	k__norank_d__Bacteria	p__Chloroflexi	c__Chloroflexia	o__Thermomicrobiales	f__JG30-KF-CM45	g__norank_f__JG30-KF-CM45	s__unclassified_g__norank_f__JG30-KF-CM45	OTU620	0	0	2	0	10	1	15	1	0	0	0	0	0	0	0	0	1	0	1	2	33
d__Bacteria	k__norank_d__Bacteria	p__Actinobacteriota	c__Acidimicrobiia	o__Microtrichales	f__Iamiaceae	g__Iamia	s__unclassified_g__Iamia	OTU1426	0	0	0	0	0	0	0	0	2	0	0	0	0	0	0	0	0	0	3	0	5
d__Bacteria	k__norank_d__Bacteria	p__Bacteroidota	c__Bacteroidia	o__Bacteroidales	f__Bacteroidaceae	g__Bacteroides	s__Bacteroides_vulgatus	OTU1499	0	0	8	1	0	0	0	1	7	5	0	0	1	1	0	0	0	0	3	3	30
d__Bacteria	k__norank_d__Bacteria	p__Planctomycetota	c__vadinHA49	o__norank_c__vadinHA49	f__norank_o__norank_c__vadinHA49	g__norank_f__norank_o__norank_c__vadinHA49	s__unclassified_g__norank_f__norank_o__norank_c__vadinHA49	OTU1458	0	0	0	0	0	0	0	0	0	0	0	0	0	0	0	0	0	0	4	0	4
d__Bacteria	k__norank_d__Bacteria	p__Patescibacteria	c__Saccharimonadia	o__Saccharimonadales	f__Saccharimonadaceae	g__Candidatus_Saccharimonas	s__unclassified_g__Candidatus_Saccharimonas	OTU186	0	0	0	7	0	0	0	0	0	0	0	0	0	0	0	0	0	0	0	0	7
d__Bacteria	k__norank_d__Bacteria	p__Bacteroidota	c__Bacteroidia	o__Bacteroidales	f__Barnesiellaceae	g__Barnesiella	s__Barnesiella_viscericola_DSM_18177	OTU472	0	0	0	0	0	0	15	0	0	0	0	0	0	0	0	0	0	0	0	0	15
d__Bacteria	k__norank_d__Bacteria	p__Actinobacteriota	c__Actinobacteria	o__Micrococcales	f__Micrococcaceae	g__Arthrobacter	s__Arthrobacter_agilis_g__Arthrobacter	OTU163	0	0	1	0	0	0	0	0	0	0	0	0	0	0	0	0	0	0	0	0	1
d__Bacteria	k__norank_d__Bacteria	p__Chloroflexi	c__Anaerolineae	o__SBR1031	f__norank_o__SBR1031	g__norank_f__norank_o__SBR1031	s__unclassified_g__norank_f__norank_o__SBR1031	OTU1060	0	0	0	0	0	0	0	0	0	4	0	0	0	0	0	0	0	0	0	0	4
d__Bacteria	k__norank_d__Bacteria	p__Chloroflexi	c__Chloroflexia	o__Chloroflexales	f__Roseiflexaceae	g__norank_f__Roseiflexaceae	s__uncultured_bacterium_g__norank_f__Roseiflexaceae	OTU666	0	0	0	0	0	0	0	0	2	0	0	0	0	0	0	0	0	0	0	0	2
d__Bacteria	k__norank_d__Bacteria	p__Bacteroidota	c__Bacteroidia	o__Bacteroidales	f__Rikenellaceae	g__Rikenellaceae_RC9_gut_group	s__uncultured_bacterium_g__Rikenellaceae_RC9_gut_group	OTU713	0	0	0	0	0	0	0	0	5	0	0	0	0	0	0	0	0	0	0	0	5
d__Bacteria	k__norank_d__Bacteria	p__Patescibacteria	c__Dojkabacteria	o__norank_c__Dojkabacteria	f__norank_o__norank_c__Dojkabacteria	g__norank_f__norank_o__norank_c__Dojkabacteria	s__uncultured_bacterium_g__norank_f__norank_o__norank_c__Dojkabacteria	OTU556	0	0	0	0	0	0	26	0	0	0	0	0	0	0	0	0	0	0	0	0	26
d__Bacteria	k__norank_d__Bacteria	p__Bacteroidota	c__Bacteroidia	o__Bacteroidales	f__Bacteroidetes_vadinHA17	g__norank_f__Bacteroidetes_vadinHA17	s__uncultured_soil_bacterium_g__norank_f__Bacteroidetes_vadinHA17	OTU1489	0	0	0	0	0	0	0	0	0	0	0	0	0	0	0	0	0	1	3	0	4
d__Bacteria	k__norank_d__Bacteria	p__Firmicutes	c__Bacilli	o__Alicyclobacillales	f__Alicyclobacillaceae	g__Tumebacillus	s__uncultured_bacterium_g__Tumebacillus	OTU801	0	0	0	0	0	0	0	0	2	0	0	0	0	0	0	0	0	0	0	0	2
d__Bacteria	k__norank_d__Bacteria	p__RCP2-54	c__norank_p__RCP2-54	o__norank_c__norank_p__RCP2-54	f__norank_o__norank_c__norank_p__RCP2-54	g__norank_f__norank_o__norank_c__norank_p__RCP2-54	s__uncultured_bacterium_g__norank_f__norank_o__norank_c__norank_p__RCP2-54	OTU544	0	0	0	0	0	0	3	1	0	0	0	0	0	0	0	0	0	0	0	0	4
d__Bacteria	k__norank_d__Bacteria	p__Zixibacteria	c__norank_p__Zixibacteria	o__norank_c__norank_p__Zixibacteria	f__norank_o__norank_c__norank_p__Zixibacteria	g__norank_f__norank_o__norank_c__norank_p__Zixibacteria	s__unclassified_g__norank_f__norank_o__norank_c__norank_p__Zixibacteria	OTU1453	0	0	0	0	0	0	0	0	4	0	0	0	0	0	0	0	0	0	4	0	8
d__Bacteria	k__norank_d__Bacteria	p__Proteobacteria	c__Gammaproteobacteria	o__Methylococcales	f__Methylococcaceae	g__Methyloparacoccus	s__unclassified_g__Methyloparacoccus	OTU1538	0	0	0	0	0	1	0	0	0	0	0	0	0	0	0	0	0	0	3	0	4
d__Bacteria	k__norank_d__Bacteria	p__Chloroflexi	c__Chloroflexia	o__Thermomicrobiales	f__JG30-KF-CM45	g__norank_f__JG30-KF-CM45	s__unclassified_g__norank_f__JG30-KF-CM45	OTU888	0	0	0	0	0	0	0	0	9	0	0	0	0	0	0	0	0	0	0	0	9
d__Bacteria	k__norank_d__Bacteria	p__Acidobacteriota	c__Subgroup_5	o__norank_c__Subgroup_5	f__norank_o__norank_c__Subgroup_5	g__norank_f__norank_o__norank_c__Subgroup_5	s__uncultured_bacterium_g__norank_f__norank_o__norank_c__Subgroup_5	OTU890	0	0	0	0	0	0	0	0	5	0	0	0	0	0	0	0	0	0	0	0	5
d__Bacteria	k__norank_d__Bacteria	p__Verrucomicrobiota	c__Verrucomicrobiae	o__Verrucomicrobiales	f__Verrucomicrobiaceae	g__unclassified_f__Verrucomicrobiaceae	s__unclassified_f__Verrucomicrobiaceae	OTU137	0	0	8	0	0	0	0	0	0	0	0	0	0	0	0	0	0	0	0	0	8
d__Bacteria	k__norank_d__Bacteria	p__Bacteroidota	c__Bacteroidia	o__Chitinophagales	f__Chitinophagaceae	g__Terrimonas	s__unclassified_g__Terrimonas	OTU520	0	0	1	0	0	11	218	10	6	0	0	0	0	0	0	0	54	13	20	5	338
d__Bacteria	k__norank_d__Bacteria	p__Proteobacteria	c__Gammaproteobacteria	o__Burkholderiales	f__Sutterellaceae	g__Sutterella	s__Sutterella_wadsworthensis	OTU863	0	0	0	0	0	0	0	0	3	0	0	0	0	0	0	0	0	0	0	0	3
d__Bacteria	k__norank_d__Bacteria	p__Chloroflexi	c__Anaerolineae	o__RBG-13-54-9	f__norank_o__RBG-13-54-9	g__norank_f__norank_o__RBG-13-54-9	s__metagenome_g__norank_f__norank_o__RBG-13-54-9	OTU1505	0	0	0	0	0	0	0	0	0	0	0	0	0	0	0	0	0	0	3	0	3
d__Bacteria	k__norank_d__Bacteria	p__Chloroflexi	c__Anaerolineae	o__Anaerolineales	f__Anaerolineaceae	g__Anaerolinea	s__uncultured_Chloroflexi_bacterium_g__Anaerolinea	OTU1532	0	0	0	0	0	0	0	0	0	0	0	0	0	0	0	0	0	1	2	0	3
d__Bacteria	k__norank_d__Bacteria	p__Chloroflexi	c__TK10	o__norank_c__TK10	f__norank_o__norank_c__TK10	g__norank_f__norank_o__norank_c__TK10	s__bacterium_Ellin6543	OTU746	0	0	0	0	0	0	0	0	8	0	0	0	0	0	0	0	0	0	1	0	9
d__Bacteria	k__norank_d__Bacteria	p__Chloroflexi	c__Anaerolineae	o__Anaerolineales	f__Anaerolineaceae	g__norank_f__Anaerolineaceae	s__uncultured_sludge_bacterium_S41	OTU1513	0	0	0	0	0	0	0	0	0	0	0	0	0	0	0	0	2	2	7	0	11
d__Bacteria	k__norank_d__Bacteria	p__Proteobacteria	c__Gammaproteobacteria	o__Burkholderiales	f__Comamonadaceae	g__unclassified_f__Comamonadaceae	s__unclassified_f__Comamonadaceae	OTU1476	0	0	2	0	0	0	5	1	7	0	0	0	0	0	0	0	0	1	4	0	20
d__Bacteria	k__norank_d__Bacteria	p__Planctomycetota	c__Planctomycetes	o__Gemmatales	f__Gemmataceae	g__norank_f__Gemmataceae	s__unclassified_g__norank_f__Gemmataceae	OTU1584	0	0	0	0	0	0	0	0	0	0	0	0	0	0	0	0	0	0	0	3	3
d__Bacteria	k__norank_d__Bacteria	p__Actinobacteriota	c__Coriobacteriia	o__Coriobacteriales	f__Atopobiaceae	g__Coriobacteriaceae_UCG-002	s__uncultured_bacterium_g__Coriobacteriaceae_UCG-002	OTU781	0	0	0	0	0	0	0	0	6	0	0	0	0	0	0	0	0	0	2	0	8
d__Bacteria	k__norank_d__Bacteria	p__Patescibacteria	c__Saccharimonadia	o__Saccharimonadales	f__unclassified_o__Saccharimonadales	g__unclassified_o__Saccharimonadales	s__unclassified_o__Saccharimonadales	OTU405	0	0	0	0	0	0	9	0	0	0	0	0	0	0	0	0	0	0	0	0	9
d__Bacteria	k__norank_d__Bacteria	p__Proteobacteria	c__Gammaproteobacteria	o__Alteromonadales	f__Alteromonadales_Incertae_Sedis	g__Alkalimonas	s__unclassified_g__Alkalimonas	OTU16	0	2	0	0	0	0	0	0	0	0	0	0	0	0	0	0	0	0	0	0	2
d__Bacteria	k__norank_d__Bacteria	p__Bacteroidota	c__Bacteroidia	o__Bacteroidales	f__Muribaculaceae	g__norank_f__Muribaculaceae	s__uncultured_bacterium_g__norank_f__Muribaculaceae	OTU255	0	0	0	7	0	0	0	0	0	0	0	0	0	0	0	0	0	0	0	0	7
d__Bacteria	k__norank_d__Bacteria	p__Proteobacteria	c__Alphaproteobacteria	o__Dongiales	f__Dongiaceae	g__Dongia	s__unclassified_g__Dongia	OTU1515	0	0	0	0	0	0	0	7	2	0	0	0	0	0	0	0	0	7	5	0	21
d__Bacteria	k__norank_d__Bacteria	p__Proteobacteria	c__Alphaproteobacteria	o__Azospirillales	f__Inquilinaceae	g__Inquilinus	s__uncultured_Alphaproteobacteria_bacterium_g__Inquilinus	OTU835	0	0	0	0	0	0	0	0	2	0	0	0	0	0	0	0	0	0	0	0	2
d__Bacteria	k__norank_d__Bacteria	p__Firmicutes	c__Bacilli	o__Thermicanales	f__Thermicanaceae	g__Thermicanus	s__uncultured_bacterium_g__Thermicanus	OTU1195	0	0	0	0	0	0	0	0	0	0	0	0	0	0	35	0	0	0	0	0	35
d__Bacteria	k__norank_d__Bacteria	p__Chloroflexi	c__JG30-KF-CM66	o__norank_c__JG30-KF-CM66	f__norank_o__norank_c__JG30-KF-CM66	g__norank_f__norank_o__norank_c__JG30-KF-CM66	s__unclassified_g__norank_f__norank_o__norank_c__JG30-KF-CM66	OTU1467	0	0	0	0	0	0	0	0	0	0	0	0	0	0	0	0	0	0	4	3	7
d__Bacteria	k__norank_d__Bacteria	p__Verrucomicrobiota	c__Verrucomicrobiae	o__Verrucomicrobiales	f__Verrucomicrobiaceae	g__Roseimicrobium	s__metagenome_g__Roseimicrobium	OTU1623	0	0	0	0	0	0	0	0	1	0	0	0	0	0	0	0	0	0	0	1	2
d__Bacteria	k__norank_d__Bacteria	p__Actinobacteriota	c__Actinobacteria	o__Corynebacteriales	f__Corynebacteriaceae	g__Corynebacterium	s__Corynebacterium_amycolatum	OTU222	0	0	0	3	0	0	0	0	0	0	0	0	0	0	0	0	0	0	0	0	3
d__Bacteria	k__norank_d__Bacteria	p__Proteobacteria	c__Gammaproteobacteria	o__Burkholderiales	f__Burkholderiaceae	g__Burkholderia-Caballeronia-Paraburkholderia	s__Paraburkholderia_ferrariae	OTU203	18	4	74	81	21	0	123	9	17	19	1	1	3	11	6	1	2	3	19	20	433
d__Bacteria	k__norank_d__Bacteria	p__Bacteroidota	c__Ignavibacteria	o__Ignavibacteriales	f__LD-RB-34	g__norank_f__LD-RB-34	s__uncultured_bacterium_g__norank_f__LD-RB-34	OTU1554	0	0	0	0	0	0	0	0	0	0	0	0	0	0	0	0	0	2	2	3	7
d__Bacteria	k__norank_d__Bacteria	p__Actinobacteriota	c__Thermoleophilia	o__Solirubrobacterales	f__Solirubrobacteraceae	g__Conexibacter	s__unclassified_g__Conexibacter	OTU939	0	0	0	0	0	0	0	0	0	8	0	0	0	0	0	0	0	0	0	0	8
d__Bacteria	k__norank_d__Bacteria	p__Proteobacteria	c__Gammaproteobacteria	o__unclassified_c__Gammaproteobacteria	f__unclassified_c__Gammaproteobacteria	g__unclassified_c__Gammaproteobacteria	s__unclassified_c__Gammaproteobacteria	OTU343	0	0	0	0	0	0	12	0	0	0	0	0	0	0	0	0	2	0	0	0	14
d__Bacteria	k__norank_d__Bacteria	p__Firmicutes	c__Clostridia	o__Lachnospirales	f__Lachnospiraceae	g__Lachnospiraceae_ND3007_group	s__metagenome_g__Lachnospiraceae_ND3007_group	OTU884	0	0	0	0	0	0	0	0	4	0	0	0	0	0	0	0	0	0	0	3	7
d__Bacteria	k__norank_d__Bacteria	p__Bacteroidota	c__Bacteroidia	o__Bacteroidales	f__Prevotellaceae	g__Prevotellaceae_UCG-001	s__uncultured_bacterium_g__Prevotellaceae_UCG-001	OTU1454	0	0	0	0	0	0	0	0	0	0	0	0	0	0	0	0	0	0	1	0	1
d__Bacteria	k__norank_d__Bacteria	p__Deferribacterota	c__Deferribacteres	o__Deferribacterales	f__Deferribacteraceae	g__Mucispirillum	s__Mucispirillum_schaedleri	OTU205	0	0	0	4	0	0	0	0	1	0	0	0	0	0	0	0	0	0	0	0	5
d__Bacteria	k__norank_d__Bacteria	p__Proteobacteria	c__Gammaproteobacteria	o__Burkholderiales	f__Alcaligenaceae	g__Verticiella	s__unclassified_g__Verticiella	OTU764	0	0	6	0	0	0	0	0	4	0	0	0	0	0	0	0	0	0	0	0	10
d__Bacteria	k__norank_d__Bacteria	p__Proteobacteria	c__Gammaproteobacteria	o__Burkholderiales	f__SC-I-84	g__norank_f__SC-I-84	s__uncultured_bacterium_g__norank_f__SC-I-84	OTU1051	0	0	0	0	0	0	0	0	0	8	0	0	0	0	0	0	0	0	0	0	8
d__Bacteria	k__norank_d__Bacteria	p__Firmicutes	c__Clostridia	o__Oscillospirales	f__UCG-010	g__norank_f__UCG-010	s__unclassified_g__norank_f__UCG-010	OTU235	0	0	0	10	0	0	0	0	0	0	0	0	0	0	0	0	0	0	0	0	10
d__Bacteria	k__norank_d__Bacteria	p__Firmicutes	c__Clostridia	o__Oscillospirales	f__Ruminococcaceae	g__unclassified_f__Ruminococcaceae	s__unclassified_f__Ruminococcaceae	OTU1140	0	0	0	0	0	0	0	0	0	0	4	2	0	0	0	0	0	0	0	0	6
d__Bacteria	k__norank_d__Bacteria	p__Proteobacteria	c__Gammaproteobacteria	o__Burkholderiales	f__Burkholderiaceae	g__Burkholderia-Caballeronia-Paraburkholderia	s__unclassified_g__Burkholderia-Caballeronia-Paraburkholderia	OTU99	20	8	136	186	19	1	19	8	11	24	2	1	8	27	19	0	0	19	11	13	532
d__Bacteria	k__norank_d__Bacteria	p__Elusimicrobiota	c__Elusimicrobia	o__Lineage_IV	f__norank_o__Lineage_IV	g__norank_f__norank_o__Lineage_IV	s__uncultured_Termite_group_1_bacterium_g__norank_f__norank_o__Lineage_IV	OTU202	0	0	0	9	0	0	14	0	0	0	0	0	0	0	0	0	0	0	0	0	23
d__Bacteria	k__norank_d__Bacteria	p__Campilobacterota	c__Campylobacteria	o__Campylobacterales	f__Campylobacteraceae	g__Campylobacter	s__Campylobacter_cuniculorum_DSM_23162__LMG_24588	OTU263	0	0	0	3	0	0	0	0	0	0	0	0	0	0	0	0	0	0	0	0	3
d__Bacteria	k__norank_d__Bacteria	p__Actinobacteriota	c__Actinobacteria	o__Corynebacteriales	f__Mycobacteriaceae	g__Mycobacterium	s__Mycobacterium_abscessus_g__Mycobacterium	OTU1267	0	0	3	0	0	0	0	1	3	2	0	0	0	0	0	0	0	3	2	5	19
d__Bacteria	k__norank_d__Bacteria	p__Chloroflexi	c__Anaerolineae	o__SBR1031	f__A4b	g__norank_f__A4b	s__unclassified_g__norank_f__A4b	OTU1574	0	0	0	0	0	0	0	0	0	0	0	0	0	0	0	0	0	0	0	2	2
d__Bacteria	k__norank_d__Bacteria	p__Proteobacteria	c__Gammaproteobacteria	o__Xanthomonadales	f__Xanthomonadaceae	g__Stenotrophomonas	s__uncultured_organism_g__Stenotrophomonas	OTU1427	0	0	5	0	0	13	39	870	981	568	199	181	773	1105	0	37	32	656	915	948	7322
d__Bacteria	k__norank_d__Bacteria	p__Firmicutes	c__Bacilli	o__Erysipelotrichales	f__Erysipelotrichaceae	g__Merdibacter	s__uncultured_bacterium_g__Merdibacter	OTU49	0	0	10	0	0	0	0	0	1	0	0	0	0	0	0	0	0	0	0	0	11
d__Bacteria	k__norank_d__Bacteria	p__Firmicutes	c__Clostridia	o__Lachnospirales	f__Lachnospiraceae	g__Lachnoclostridium	s__unclassified_g__Lachnoclostridium	OTU912	0	0	0	0	0	0	16	0	8	0	0	0	0	1	0	0	0	0	0	0	25
d__Bacteria	k__norank_d__Bacteria	p__Proteobacteria	c__Alphaproteobacteria	o__Rhizobiales	f__Rhizobiales_Incertae_Sedis	g__Bauldia	s__metagenome_g__Bauldia	OTU807	0	0	0	0	0	0	0	0	3	0	0	0	0	0	0	0	0	0	1	0	4
d__Bacteria	k__norank_d__Bacteria	p__Actinobacteriota	c__Thermoleophilia	o__Solirubrobacterales	f__67-14	g__norank_f__67-14	s__uncultured_bacterium_g__norank_f__67-14	OTU834	0	0	0	0	0	0	0	0	24	0	0	0	0	0	0	0	0	0	0	0	24
d__Bacteria	k__norank_d__Bacteria	p__Proteobacteria	c__Alphaproteobacteria	o__Caulobacterales	f__Hyphomonadaceae	g__SWB02	s__uncultured_Alphaproteobacteria_bacterium_g__SWB02	OTU1126	0	0	0	0	0	0	0	0	0	4	0	0	0	0	0	0	0	0	0	0	4
d__Bacteria	k__norank_d__Bacteria	p__Firmicutes	c__Bacilli	o__Erysipelotrichales	f__Erysipelatoclostridiaceae	g__Erysipelatoclostridium	s__unclassified_g__Erysipelatoclostridium	OTU1165	0	0	0	0	0	0	0	0	2	0	0	0	3	0	0	0	0	0	0	0	5
d__Bacteria	k__norank_d__Bacteria	p__Proteobacteria	c__Alphaproteobacteria	o__Micropepsales	f__Micropepsaceae	g__norank_f__Micropepsaceae	s__unclassified_g__norank_f__Micropepsaceae	OTU1355	0	0	0	0	0	0	0	0	2	0	0	0	0	0	0	0	0	2	0	1	5
d__Bacteria	k__norank_d__Bacteria	p__Actinobacteriota	c__Thermoleophilia	o__Gaiellales	f__norank_o__Gaiellales	g__norank_f__norank_o__Gaiellales	s__metagenome_g__norank_f__norank_o__Gaiellales	OTU1496	0	0	0	0	0	0	0	0	0	0	0	0	0	0	0	0	0	0	4	0	4
d__Bacteria	k__norank_d__Bacteria	p__Proteobacteria	c__Gammaproteobacteria	o__Xanthomonadales	f__Xanthomonadaceae	g__Thermomonas	s__uncultured_bacterium_g__Thermomonas	OTU338	0	0	0	0	0	6	7	5	9	0	0	0	0	0	0	1	69	5	26	8	136
d__Bacteria	k__norank_d__Bacteria	p__Patescibacteria	c__Gracilibacteria	o__Candidatus_Peregrinibacteria	f__norank_o__Candidatus_Peregrinibacteria	g__norank_f__norank_o__Candidatus_Peregrinibacteria	s__uncultured_bacterium_g__norank_f__norank_o__Candidatus_Peregrinibacteria	OTU345	0	0	0	0	0	1	0	0	0	0	0	0	0	0	0	0	1	0	0	0	2
d__Bacteria	k__norank_d__Bacteria	p__Proteobacteria	c__Alphaproteobacteria	o__Rhodobacterales	f__Rhodobacteraceae	g__Paracoccus	s__unclassified_g__Paracoccus	OTU562	0	0	1	37	6	1	127	10	6	7	0	0	1	3	2	0	6	20	14	2	243
d__Bacteria	k__norank_d__Bacteria	p__Desulfobacterota	c__Desulfobulbia	o__Desulfobulbales	f__Desulfocapsaceae	g__unclassified_f__Desulfocapsaceae	s__unclassified_f__Desulfocapsaceae	OTU1072	0	0	0	0	0	0	0	0	0	5	0	0	0	0	0	0	0	0	0	0	5
d__Bacteria	k__norank_d__Bacteria	p__Actinobacteriota	c__Acidimicrobiia	o__Microtrichales	f__Ilumatobacteraceae	g__Ilumatobacter	s__uncultured_bacterium_g__Ilumatobacter	OTU1018	0	0	0	0	0	0	0	0	0	11	0	0	0	0	0	0	0	0	0	0	11
d__Bacteria	k__norank_d__Bacteria	p__Acidobacteriota	c__Holophagae	o__Subgroup_7	f__norank_o__Subgroup_7	g__norank_f__norank_o__Subgroup_7	s__unclassified_g__norank_f__norank_o__Subgroup_7	OTU1025	0	0	0	0	0	0	0	0	0	5	0	0	0	0	0	0	0	0	0	0	5
d__Bacteria	k__norank_d__Bacteria	p__Patescibacteria	c__Saccharimonadia	o__Saccharimonadales	f__norank_o__Saccharimonadales	g__norank_f__norank_o__Saccharimonadales	s__uncultured_bacterium_g__norank_f__norank_o__Saccharimonadales	OTU1493	0	0	0	0	0	0	0	0	0	0	0	0	0	0	0	0	0	5	4	0	9
d__Bacteria	k__norank_d__Bacteria	p__Actinobacteriota	c__Actinobacteria	o__Micromonosporales	f__Micromonosporaceae	g__Dactylosporangium	s__uncultured_bacterium_g__Dactylosporangium	OTU719	0	0	0	0	0	0	0	0	13	0	0	0	0	0	0	0	0	0	0	0	13
d__Bacteria	k__norank_d__Bacteria	p__Bacteroidota	c__Kryptonia	o__Kryptoniales	f__BSV26	g__norank_f__BSV26	s__uncultured_bacterium_g__norank_f__BSV26	OTU676	0	0	0	0	0	0	0	0	2	0	0	0	0	0	0	0	0	0	0	0	2
d__Bacteria	k__norank_d__Bacteria	p__Chloroflexi	c__Anaerolineae	o__SBR1031	f__norank_o__SBR1031	g__norank_f__norank_o__SBR1031	s__unclassified_g__norank_f__norank_o__SBR1031	OTU1465	0	0	0	0	0	0	0	0	0	0	0	0	0	0	0	0	0	0	4	0	4
d__Bacteria	k__norank_d__Bacteria	p__Chloroflexi	c__Anaerolineae	o__SJA-15	f__norank_o__SJA-15	g__norank_f__norank_o__SJA-15	s__uncultured_bacterium_g__norank_f__norank_o__SJA-15	OTU1537	0	0	0	0	0	0	0	0	0	0	0	0	0	0	0	0	0	0	3	0	3
d__Bacteria	k__norank_d__Bacteria	p__Acidobacteriota	c__Blastocatellia	o__Pyrinomonadales	f__Pyrinomonadaceae	g__RB41	s__uncultured_soil_bacterium_g__RB41	OTU149	0	0	16	0	0	0	0	0	0	0	0	0	0	0	0	0	0	0	1	0	17
d__Bacteria	k__norank_d__Bacteria	p__Myxococcota	c__Polyangia	o__Polyangiales	f__Phaselicystidaceae	g__Phaselicystis	s__uncultured_bacterium_g__Phaselicystis	OTU808	0	0	0	0	0	0	0	0	6	0	0	0	0	0	0	0	0	0	0	0	6
d__Bacteria	k__norank_d__Bacteria	p__Verrucomicrobiota	c__Verrucomicrobiae	o__Pedosphaerales	f__Pedosphaeraceae	g__unclassified_f__Pedosphaeraceae	s__unclassified_f__Pedosphaeraceae	OTU922	0	0	0	0	0	0	0	0	4	0	0	0	0	0	0	0	0	0	0	0	4
d__Bacteria	k__norank_d__Bacteria	p__Desulfobacterota	c__Desulfuromonadia	o__Geobacterales	f__Geobacteraceae	g__Geobacter	s__uncultured_bacterium_g__Geobacter	OTU953	0	0	0	0	0	0	0	0	0	18	0	0	0	0	0	0	0	3	5	0	26
d__Bacteria	k__norank_d__Bacteria	p__Proteobacteria	c__Gammaproteobacteria	o__Methylococcales	f__Methylomonadaceae	g__Methylomonas	s__unclassified_g__Methylomonas	OTU571	0	0	0	0	0	3	0	5	1	0	0	0	0	0	0	1	27	10	6	4	57
d__Bacteria	k__norank_d__Bacteria	p__Bacteroidota	c__Bacteroidia	o__Bacteroidales	f__Bacteroidetes_vadinHA17	g__norank_f__Bacteroidetes_vadinHA17	s__unclassified_g__norank_f__Bacteroidetes_vadinHA17	OTU1410	0	0	0	0	0	0	0	0	0	0	0	0	0	0	0	0	0	0	6	0	6
d__Bacteria	k__norank_d__Bacteria	p__Proteobacteria	c__Gammaproteobacteria	o__Enterobacterales	f__Enterobacteriaceae	g__unclassified_f__Enterobacteriaceae	s__unclassified_f__Enterobacteriaceae	OTU1160	2	10	45	0	13	1	18	162	35	0	23	110	222	278	97	0	0	9	4	9	1038
d__Bacteria	k__norank_d__Bacteria	p__Chloroflexi	c__Ktedonobacteria	o__Ktedonobacterales	f__Ktedonobacteraceae	g__1921-2	s__uncultured_bacterium_g__1921-2	OTU1611	0	0	0	0	0	0	0	0	0	0	0	0	0	0	0	0	0	0	0	4	4
d__Bacteria	k__norank_d__Bacteria	p__Actinobacteriota	c__Thermoleophilia	o__Gaiellales	f__norank_o__Gaiellales	g__norank_f__norank_o__Gaiellales	s__uncultured_actinobacterium_g__norank_f__norank_o__Gaiellales	OTU1194	0	0	0	0	0	0	1	0	0	0	0	0	0	0	1	0	0	0	0	1	3
d__Bacteria	k__norank_d__Bacteria	p__Proteobacteria	c__Alphaproteobacteria	o__Rickettsiales	f__Mitochondria	g__norank_f__Mitochondria	s__unclassified_g__norank_f__Mitochondria	OTU996	0	0	0	0	0	0	0	0	0	3	0	0	0	0	0	0	0	1	2	0	6
d__Bacteria	k__norank_d__Bacteria	p__Acidobacteriota	c__Acidobacteriae	o__Acidobacteriales	f__Acidobacteriaceae_Subgroup_1	g__Granulicella	s__unclassified_g__Granulicella	OTU434	0	0	0	0	0	0	25	0	0	0	0	0	0	0	0	0	0	2	1	0	28
d__Bacteria	k__norank_d__Bacteria	p__Verrucomicrobiota	c__Verrucomicrobiae	o__Pedosphaerales	f__Pedosphaeraceae	g__Ellin516	s__uncultured_bacterium_g__Ellin516	OTU1093	0	0	0	0	0	0	0	0	0	9	0	0	0	0	0	0	0	0	0	0	9
d__Bacteria	k__norank_d__Bacteria	p__Proteobacteria	c__Gammaproteobacteria	o__Pseudomonadales	f__Moraxellaceae	g__Cavicella	s__uncultured_bacterium_g__Cavicella	OTU1219	0	0	0	0	0	0	0	0	0	0	0	0	0	0	1	0	0	0	0	0	1
d__Bacteria	k__norank_d__Bacteria	p__Firmicutes	c__Negativicutes	o__Veillonellales-Selenomonadales	f__Veillonellaceae	g__Megasphaera	s__Megasphaera_micronuciformis	OTU1208	0	0	0	0	0	0	0	0	0	0	0	0	0	0	22	0	0	0	0	0	22
d__Bacteria	k__norank_d__Bacteria	p__Bacteroidota	c__Bacteroidia	o__Cytophagales	f__Microscillaceae	g__norank_f__Microscillaceae	s__uncultured_Flexibacter_sp._g__norank_f__Microscillaceae	OTU1413	0	0	0	0	0	0	0	0	0	0	0	0	0	0	0	0	1	0	1	0	2
d__Bacteria	k__norank_d__Bacteria	p__Firmicutes	c__Clostridia	o__Oscillospirales	f__Oscillospiraceae	g__Oscillibacter	s__Oscillibacter_sp._PEA192	OTU1625	0	0	0	0	0	0	0	0	0	1	0	0	0	0	0	0	0	0	0	6	7
d__Bacteria	k__norank_d__Bacteria	p__Bacteroidota	c__Bacteroidia	o__Chitinophagales	f__Chitinophagaceae	g__unclassified_f__Chitinophagaceae	s__unclassified_f__Chitinophagaceae	OTU865	0	0	0	0	0	0	2	1	12	5	0	0	0	0	0	0	0	0	0	0	20
d__Bacteria	k__norank_d__Bacteria	p__Actinobacteriota	c__Acidimicrobiia	o__Microtrichales	f__Iamiaceae	g__Iamia	s__metagenome_g__Iamia	OTU1052	0	0	0	0	0	0	0	0	0	6	0	0	0	0	0	0	1	5	3	0	15
d__Bacteria	k__norank_d__Bacteria	p__Cyanobacteria	c__Vampirivibrionia	o__Gastranaerophilales	f__norank_o__Gastranaerophilales	g__norank_f__norank_o__Gastranaerophilales	s__unclassified_g__norank_f__norank_o__Gastranaerophilales	OTU1494	0	0	0	0	0	0	0	0	0	0	0	0	0	0	0	0	0	0	5	0	5
d__Bacteria	k__norank_d__Bacteria	p__Chloroflexi	c__Ktedonobacteria	o__Ktedonobacterales	f__Ktedonobacteraceae	g__HSB_OF53-F07	s__unclassified_g__HSB_OF53-F07	OTU1498	0	0	0	0	0	0	0	0	0	0	0	0	0	0	0	0	0	0	4	0	4
d__Bacteria	k__norank_d__Bacteria	p__Proteobacteria	c__Alphaproteobacteria	o__unclassified_c__Alphaproteobacteria	f__unclassified_c__Alphaproteobacteria	g__unclassified_c__Alphaproteobacteria	s__unclassified_c__Alphaproteobacteria	OTU1406	0	0	0	0	0	0	29	0	0	0	0	0	0	0	0	0	0	0	1	5	35
d__Bacteria	k__norank_d__Bacteria	p__Bdellovibrionota	c__Bdellovibrionia	o__Bdellovibrionales	f__Bdellovibrionaceae	g__Bdellovibrio	s__uncultured_bacterium_g__Bdellovibrio	OTU623	0	0	0	0	0	0	0	0	1	0	0	0	1	4	0	0	0	0	0	0	6
d__Bacteria	k__norank_d__Bacteria	p__Proteobacteria	c__Alphaproteobacteria	o__Rickettsiales	f__SM2D12	g__norank_f__SM2D12	s__unclassified_g__norank_f__SM2D12	OTU1615	0	0	0	0	0	0	0	0	0	0	0	0	0	0	0	0	2	0	0	4	6
d__Bacteria	k__norank_d__Bacteria	p__Proteobacteria	c__Gammaproteobacteria	o__Pseudomonadales	f__Moraxellaceae	g__Psychrobacter	s__Psychrobacter_faecalis	OTU236	0	0	0	6	0	0	0	0	0	0	0	0	0	0	0	0	0	2	0	0	8
d__Bacteria	k__norank_d__Bacteria	p__Proteobacteria	c__Gammaproteobacteria	o__Burkholderiales	f__SC-I-84	g__norank_f__SC-I-84	s__unclassified_g__norank_f__SC-I-84	OTU1349	0	0	0	0	0	0	0	1	0	1	0	0	0	0	0	0	0	3	2	0	7
d__Bacteria	k__norank_d__Bacteria	p__Firmicutes	c__Bacilli	o__Bacillales	f__Bacillaceae	g__norank_f__Bacillaceae	s__uncultured_bacterium_g__norank_f__Bacillaceae	OTU1120	0	0	0	0	0	0	0	0	0	2	0	0	0	0	0	0	0	0	0	0	2
d__Bacteria	k__norank_d__Bacteria	p__Actinobacteriota	c__Actinobacteria	o__Streptomycetales	f__Streptomycetaceae	g__Kitasatospora	s__Kitasatospora_sp._MMS16-BH015	OTU597	0	0	0	0	0	0	0	2	48	6	0	0	0	0	0	0	0	1	1	0	58
d__Bacteria	k__norank_d__Bacteria	p__Actinobacteriota	c__Actinobacteria	o__unclassified_c__Actinobacteria	f__unclassified_c__Actinobacteria	g__unclassified_c__Actinobacteria	s__unclassified_c__Actinobacteria	OTU404	0	0	0	0	0	0	3	0	1	0	0	0	0	0	0	0	2	0	0	0	6
d__Bacteria	k__norank_d__Bacteria	p__Proteobacteria	c__Alphaproteobacteria	o__Azospirillales	f__Azospirillaceae	g__Skermanella	s__uncultured_bacterium_g__Skermanella	OTU981	0	0	0	0	0	0	0	1	0	6	1	0	0	0	0	1	0	0	0	1	10
d__Bacteria	k__norank_d__Bacteria	p__Acidobacteriota	c__Vicinamibacteria	o__Subgroup_17	f__norank_o__Subgroup_17	g__norank_f__norank_o__Subgroup_17	s__unclassified_g__norank_f__norank_o__Subgroup_17	OTU932	0	0	0	0	0	0	0	0	0	3	0	0	0	0	0	0	0	0	0	0	3
d__Bacteria	k__norank_d__Bacteria	p__Actinobacteriota	c__Actinobacteria	o__Propionibacteriales	f__Propionibacteriaceae	g__Microlunatus	s__uncultured_bacterium_g__Microlunatus	OTU1134	0	0	2	0	0	0	0	0	0	8	0	0	2	0	0	0	0	0	0	0	12
d__Bacteria	k__norank_d__Bacteria	p__Patescibacteria	c__Dojkabacteria	o__norank_c__Dojkabacteria	f__norank_o__norank_c__Dojkabacteria	g__norank_f__norank_o__norank_c__Dojkabacteria	s__uncultured_bacterium_g__norank_f__norank_o__norank_c__Dojkabacteria	OTU1247	0	0	0	0	1	126	439	55	93	8	0	0	0	0	0	22	745	104	181	86	1860
d__Bacteria	k__norank_d__Bacteria	p__Actinobacteriota	c__Actinobacteria	o__Propionibacteriales	f__Nocardioidaceae	g__Nocardioides	s__unclassified_g__Nocardioides	OTU918	0	0	0	0	0	0	0	0	7	0	0	0	0	0	0	0	0	0	0	0	7
d__Bacteria	k__norank_d__Bacteria	p__Bacteroidota	c__SJA-28	o__norank_c__SJA-28	f__norank_o__norank_c__SJA-28	g__norank_f__norank_o__norank_c__SJA-28	s__Chlorobi_bacterium_OLB5	OTU359	0	0	0	0	0	1	13	2	0	0	0	0	0	0	0	1	3	4	3	0	27
d__Bacteria	k__norank_d__Bacteria	p__Gemmatimonadota	c__Gemmatimonadetes	o__Gemmatimonadales	f__Gemmatimonadaceae	g__norank_f__Gemmatimonadaceae	s__uncultured_Gemmatimonas_sp._g__norank_f__Gemmatimonadaceae	OTU883	0	0	0	0	0	0	0	0	6	0	0	0	0	0	0	0	0	0	0	0	6
d__Bacteria	k__norank_d__Bacteria	p__Desulfobacterota	c__Desulfuromonadia	o__Geobacterales	f__Geobacteraceae	g__unclassified_f__Geobacteraceae	s__unclassified_f__Geobacteraceae	OTU1071	0	0	0	0	0	0	0	0	0	19	0	0	0	0	0	0	0	0	1	3	23
d__Bacteria	k__norank_d__Bacteria	p__Bacteroidota	c__Bacteroidia	o__Flavobacteriales	f__Flavobacteriaceae	g__Flavobacterium	s__Flavobacterium_sp._HYN0059	OTU1490	0	0	0	0	0	0	0	0	0	0	0	0	0	0	0	0	0	0	2	1	3
d__Bacteria	k__norank_d__Bacteria	p__Chloroflexi	c__Ktedonobacteria	o__Ktedonobacterales	f__Ktedonobacteraceae	g__1921-3	s__uncultured_bacterium_g__1921-3	OTU1606	0	0	0	0	0	0	0	0	0	0	0	0	0	0	0	0	0	0	0	11	11
d__Bacteria	k__norank_d__Bacteria	p__Actinobacteriota	c__Actinobacteria	o__Frankiales	f__Sporichthyaceae	g__hgcI_clade	s__uncultured_bacterium_g__hgcI_clade	OTU581	0	0	0	0	0	0	0	4	0	0	0	0	0	15	0	0	0	0	0	0	19
d__Bacteria	k__norank_d__Bacteria	p__Bacteroidota	c__Bacteroidia	o__Chitinophagales	f__Chitinophagaceae	g__Puia	s__uncultured_Bacteroidetes_bacterium_g__Puia	OTU1117	0	0	0	0	0	0	0	0	0	2	0	0	0	0	0	0	0	0	0	0	2
d__Bacteria	k__norank_d__Bacteria	p__Proteobacteria	c__Gammaproteobacteria	o__Burkholderiales	f__Rhodocyclaceae	g__norank_f__Rhodocyclaceae	s__unclassified_g__norank_f__Rhodocyclaceae	OTU20	0	0	0	13	7	0	0	0	0	0	0	0	0	0	0	0	0	0	0	0	20
d__Bacteria	k__norank_d__Bacteria	p__Firmicutes	c__Clostridia	o__Lachnospirales	f__Lachnospiraceae	g__Blautia	s__Blautia_obeum	OTU1149	0	0	0	0	0	0	0	1	0	50	0	2	0	0	0	0	0	0	4	3	60
d__Bacteria	k__norank_d__Bacteria	p__Firmicutes	c__Bacilli	o__Paenibacillales	f__Paenibacillaceae	g__Thermobacillus	s__unclassified_g__Thermobacillus	OTU289	0	0	0	0	3	0	0	0	0	0	0	0	0	0	0	0	0	0	0	0	3
d__Bacteria	k__norank_d__Bacteria	p__Nitrospirota	c__Nitrospiria	o__Nitrospirales	f__Nitrospiraceae	g__Nitrospira	s__uncultured_organism_g__Nitrospira	OTU725	0	0	0	0	0	0	0	0	3	0	0	0	0	0	0	0	0	0	1	0	4
d__Bacteria	k__norank_d__Bacteria	p__Campilobacterota	c__Campylobacteria	o__Campylobacterales	f__Sulfurimonadaceae	g__Sulfurimonas	s__uncultured_bacterium_g__Sulfurimonas	OTU377	0	0	0	0	0	0	69	0	0	0	0	0	0	0	0	0	0	0	0	0	69
d__Bacteria	k__norank_d__Bacteria	p__Proteobacteria	c__Gammaproteobacteria	o__JG36-GS-52	f__norank_o__JG36-GS-52	g__norank_f__norank_o__JG36-GS-52	s__uncultured_bacterium_g__norank_f__norank_o__JG36-GS-52	OTU348	0	0	0	0	0	1	43	0	0	0	0	0	0	0	0	0	0	0	0	0	44
d__Bacteria	k__norank_d__Bacteria	p__Actinobacteriota	c__Thermoleophilia	o__Solirubrobacterales	f__unclassified_o__Solirubrobacterales	g__unclassified_o__Solirubrobacterales	s__unclassified_o__Solirubrobacterales	OTU1595	0	0	0	0	0	0	0	0	0	0	0	0	0	0	0	0	0	0	0	5	5
d__Bacteria	k__norank_d__Bacteria	p__Verrucomicrobiota	c__Chlamydiae	o__Chlamydiales	f__Simkaniaceae	g__norank_f__Simkaniaceae	s__Rhabdochlamydiaceae_bacterium_cvE58	OTU86	0	0	10	0	0	0	0	1	0	1	0	0	1	0	0	0	0	0	4	0	17
d__Bacteria	k__norank_d__Bacteria	p__Proteobacteria	c__Alphaproteobacteria	o__Acetobacterales	f__Acetobacteraceae	g__Craurococcus-Caldovatus	s__uncultured_bacterium_g__Craurococcus-Caldovatus	OTU1197	0	0	0	0	0	0	0	0	0	0	0	0	0	0	18	0	0	0	0	0	18
d__Bacteria	k__norank_d__Bacteria	p__Desulfobacterota	c__norank_p__Desulfobacterota	o__norank_c__norank_p__Desulfobacterota	f__norank_o__norank_c__norank_p__Desulfobacterota	g__norank_f__norank_o__norank_c__norank_p__Desulfobacterota	s__unclassified_g__norank_f__norank_o__norank_c__norank_p__Desulfobacterota	OTU1135	0	0	0	0	0	0	0	0	0	9	0	0	0	0	0	0	0	0	0	2	11
d__Bacteria	k__norank_d__Bacteria	p__Myxococcota	c__Polyangia	o__Polyangiales	f__Polyangiaceae	g__Labilithrix	s__Labilithrix_luteola	OTU770	0	0	0	0	0	0	0	0	2	0	0	0	0	0	0	0	0	0	0	0	2
d__Bacteria	k__norank_d__Bacteria	p__Myxococcota	c__Polyangia	o__Haliangiales	f__Haliangiaceae	g__Haliangium	s__uncultured_bacterium_g__Haliangium	OTU410	0	0	0	0	0	0	39	2	0	0	0	0	0	0	0	0	0	0	1	0	42
d__Bacteria	k__norank_d__Bacteria	p__Proteobacteria	c__Alphaproteobacteria	o__Caulobacterales	f__Caulobacteraceae	g__Caulobacter	s__Caulobacter_sp._g__Caulobacter	OTU125	0	1	58	29	1	0	15	4	3	0	0	0	0	0	2	0	0	0	5	0	118
d__Bacteria	k__norank_d__Bacteria	p__Bacteroidota	c__Bacteroidia	o__Flavobacteriales	f__Crocinitomicaceae	g__Fluviicola	s__uncultured_Fluviicola_sp._g__Fluviicola	OTU681	0	0	0	0	0	0	0	0	5	3	0	0	0	0	0	0	0	1	7	1	17
d__Bacteria	k__norank_d__Bacteria	p__Actinobacteriota	c__Rubrobacteria	o__Rubrobacterales	f__Rubrobacteriaceae	g__Rubrobacter	s__uncultured_bacterium_g__Rubrobacter	OTU429	0	0	0	0	0	0	12	0	0	0	0	0	0	0	0	0	0	0	0	0	12
d__Bacteria	k__norank_d__Bacteria	p__Chloroflexi	c__Anaerolineae	o__SBR1031	f__A4b	g__norank_f__A4b	s__unclassified_g__norank_f__A4b	OTU1439	0	0	0	0	0	0	0	0	0	0	0	0	0	0	0	0	0	0	6	0	6
d__Bacteria	k__norank_d__Bacteria	p__Verrucomicrobiota	c__Verrucomicrobiae	o__Pedosphaerales	f__Pedosphaeraceae	g__ADurb.Bin063-1	s__uncultured_bacterium_g__ADurb.Bin063-1	OTU450	0	0	0	0	0	0	9	0	0	0	0	0	0	0	0	0	0	0	1	0	10
d__Bacteria	k__norank_d__Bacteria	p__Cyanobacteria	c__Cyanobacteriia	o__Chloroplast	f__norank_o__Chloroplast	g__norank_f__norank_o__Chloroplast	s__Castanea_mollissima_Chinese_chestnut_g__norank	OTU978	0	0	0	0	0	0	0	0	0	8	0	0	0	0	0	0	0	0	0	0	8
d__Bacteria	k__norank_d__Bacteria	p__Proteobacteria	c__Alphaproteobacteria	o__Dongiales	f__Dongiaceae	g__Dongia	s__uncultured_bacterium_g__Dongia	OTU280	0	0	0	0	10	0	0	0	3	0	0	0	0	0	0	0	1	2	1	0	17
d__Bacteria	k__norank_d__Bacteria	p__Proteobacteria	c__Gammaproteobacteria	o__Burkholderiales	f__SC-I-84	g__norank_f__SC-I-84	s__uncultured_bacterium_g__norank_f__SC-I-84	OTU1609	0	0	0	0	0	3	0	0	1	0	0	0	0	0	0	0	1	1	1	3	10
d__Bacteria	k__norank_d__Bacteria	p__Proteobacteria	c__Alphaproteobacteria	o__Rhizobiales	f__Rhizobiaceae	g__Allorhizobium-Neorhizobium-Pararhizobium-Rhizobium	s__Agrobacterium_radiobacter	OTU478	0	0	9	0	0	3	90	17	54	0	0	0	0	0	0	1	2	6	19	9	210
d__Bacteria	k__norank_d__Bacteria	p__Bacteroidota	c__Bacteroidia	o__Bacteroidales	f__Bacteroidaceae	g__Bacteroides	s__Bacteroides_coprophilus	OTU258	0	0	0	6	0	0	0	0	0	0	2	0	0	0	0	0	0	0	0	0	8
d__Bacteria	k__norank_d__Bacteria	p__Actinobacteriota	c__Actinobacteria	o__Micrococcales	f__Microbacteriaceae	g__Microbacterium	s__unclassified_g__Microbacterium	OTU482	4	0	20	10	0	1	53	1	8	4	0	0	0	1	1	0	0	11	7	5	126
d__Bacteria	k__norank_d__Bacteria	p__Bacteroidota	c__Bacteroidia	o__Sphingobacteriales	f__Lentimicrobiaceae	g__Lentimicrobium	s__uncultured_soil_bacterium_g__Lentimicrobium	OTU1325	0	0	0	0	0	0	0	0	0	0	0	0	0	0	0	0	0	5	0	0	5
d__Bacteria	k__norank_d__Bacteria	p__Proteobacteria	c__Gammaproteobacteria	o__Cellvibrionales	f__Spongiibacteraceae	g__BD1-7_clade	s__unclassified_g__BD1-7_clade	OTU1463	0	0	0	0	0	0	0	0	0	0	0	0	0	0	0	0	0	0	4	0	4
d__Bacteria	k__norank_d__Bacteria	p__Proteobacteria	c__Gammaproteobacteria	o__KF-JG30-C25	f__norank_o__KF-JG30-C25	g__norank_f__norank_o__KF-JG30-C25	s__uncultured_soil_bacterium_g__norank_f__norank_o__KF-JG30-C25	OTU503	0	0	0	0	0	0	18	0	0	0	0	0	0	0	0	0	0	0	0	0	18
d__Bacteria	k__norank_d__Bacteria	p__Proteobacteria	c__Gammaproteobacteria	o__Methylococcales	f__Methylococcaceae	g__Methylococcus	s__uncultured_bacterium_g__Methylococcus	OTU604	0	0	0	0	0	0	19	2	0	0	0	0	0	0	0	0	2	0	0	0	23
d__Bacteria	k__norank_d__Bacteria	p__Proteobacteria	c__Gammaproteobacteria	o__Burkholderiales	f__Burkholderiaceae	g__Limnobacter	s__uncultured_bacterium_g__Limnobacter	OTU1242	0	0	0	0	0	0	0	1	6	0	0	0	0	0	0	0	5	2	8	3	25
d__Bacteria	k__norank_d__Bacteria	p__Proteobacteria	c__Gammaproteobacteria	o__Burkholderiales	f__SC-I-84	g__norank_f__SC-I-84	s__uncultured_bacterium_g__norank_f__SC-I-84	OTU1112	0	0	0	0	0	0	0	0	0	7	0	0	0	0	0	0	0	3	2	0	12
d__Bacteria	k__norank_d__Bacteria	p__Proteobacteria	c__Gammaproteobacteria	o__Gammaproteobacteria_Incertae_Sedis	f__unclassified_o__Gammaproteobacteria_Incertae_Sedis	g__Acidibacter	s__unclassified_g__Acidibacter	OTU870	0	0	0	0	0	0	0	0	11	0	0	0	0	0	0	0	0	0	1	0	12
d__Bacteria	k__norank_d__Bacteria	p__Proteobacteria	c__Gammaproteobacteria	o__Burkholderiales	f__B1-7BS	g__norank_f__B1-7BS	s__unclassified_g__norank_f__B1-7BS	OTU600	0	0	0	0	0	0	0	6	0	0	0	0	0	0	0	0	0	0	0	0	6
d__Bacteria	k__norank_d__Bacteria	p__Proteobacteria	c__Gammaproteobacteria	o__Burkholderiales	f__Oxalobacteraceae	g__Massilia	s__unclassified_g__Massilia	OTU497	0	0	0	0	2	0	10	0	26	1	0	0	0	0	0	0	0	3	1	0	43
d__Bacteria	k__norank_d__Bacteria	p__Actinobacteriota	c__Thermoleophilia	o__Gaiellales	f__norank_o__Gaiellales	g__norank_f__norank_o__Gaiellales	s__unclassified_g__norank_f__norank_o__Gaiellales	OTU1099	0	0	0	0	0	0	0	0	0	6	0	0	0	0	0	0	0	0	0	0	6
d__Bacteria	k__norank_d__Bacteria	p__Acidobacteriota	c__Vicinamibacteria	o__Vicinamibacterales	f__norank_o__Vicinamibacterales	g__norank_f__norank_o__Vicinamibacterales	s__uncultured_Acidobacteriales_bacterium_g__norank_f__norank_o__Vicinamibacterales	OTU354	0	0	0	0	0	0	6	0	0	8	0	0	0	0	0	0	0	0	0	0	14
d__Bacteria	k__norank_d__Bacteria	p__Verrucomicrobiota	c__Verrucomicrobiae	o__Chthoniobacterales	f__Chthoniobacteraceae	g__Chthoniobacter	s__unclassified_g__Chthoniobacter	OTU2	3	0	0	0	0	0	0	0	0	0	0	0	0	0	0	0	0	0	0	0	3
d__Bacteria	k__norank_d__Bacteria	p__Firmicutes	c__Clostridia	o__Oscillospirales	f__Ruminococcaceae	g__norank_f__Ruminococcaceae	s__Clostridium_sp._SN17	OTU744	0	0	2	0	0	0	0	0	8	0	0	0	0	0	0	0	0	0	0	0	10
d__Bacteria	k__norank_d__Bacteria	p__Bacteroidota	c__Bacteroidia	o__Cytophagales	f__Cyclobacteriaceae	g__norank_f__Cyclobacteriaceae	s__unclassified_g__norank_f__Cyclobacteriaceae	OTU1094	0	0	0	0	0	0	0	0	0	9	0	0	0	0	0	0	0	0	0	0	9
d__Bacteria	k__norank_d__Bacteria	p__Cyanobacteria	c__Vampirivibrionia	o__Obscuribacterales	f__Obscuribacteraceae	g__norank_f__Obscuribacteraceae	s__uncultured_bacterium_g__norank_f__Obscuribacteraceae	OTU40	0	1	12	4	0	0	0	0	0	0	0	0	0	0	0	0	0	0	0	0	17
d__Bacteria	k__norank_d__Bacteria	p__Cyanobacteria	c__Vampirivibrionia	o__Obscuribacterales	f__Obscuribacteraceae	g__norank_f__Obscuribacteraceae	s__uncultured_bacterium_g__norank_f__Obscuribacteraceae	OTU1256	3	0	1	0	0	0	0	0	0	0	0	3	1	0	0	1	0	3	1	0	13
d__Bacteria	k__norank_d__Bacteria	p__Bacteroidota	c__Kapabacteria	o__Kapabacteriales	f__norank_o__Kapabacteriales	g__norank_f__norank_o__Kapabacteriales	s__uncultured_bacterium_g__norank_f__norank_o__Kapabacteriales	OTU438	0	0	0	0	0	1	15	0	0	0	0	0	0	0	0	0	0	3	2	0	21
d__Bacteria	k__norank_d__Bacteria	p__Acidobacteriota	c__Vicinamibacteria	o__Vicinamibacterales	f__norank_o__Vicinamibacterales	g__norank_f__norank_o__Vicinamibacterales	s__unclassified_g__norank_f__norank_o__Vicinamibacterales	OTU1394	0	0	0	0	0	0	0	0	0	0	0	0	0	0	0	0	0	6	0	0	6
d__Bacteria	k__norank_d__Bacteria	p__Proteobacteria	c__Gammaproteobacteria	o__Burkholderiales	f__Burkholderiaceae	g__Limnobacter	s__uncultured_bacterium_g__Limnobacter	OTU508	0	0	0	0	0	0	12	0	2	1	0	0	0	0	0	0	0	0	1	0	16
d__Bacteria	k__norank_d__Bacteria	p__Acidobacteriota	c__Acidobacteriae	o__Bryobacterales	f__Bryobacteraceae	g__Bryobacter	s__unclassified_g__Bryobacter	OTU14	0	1	0	0	0	0	0	0	0	0	0	0	0	0	0	0	0	0	0	0	1
d__Bacteria	k__norank_d__Bacteria	p__Proteobacteria	c__Gammaproteobacteria	o__Xanthomonadales	f__Rhodanobacteraceae	g__norank_f__Rhodanobacteraceae	s__uncultured_gamma_proteobacterium_g__norank_f__Rhodanobacteraceae	OTU1444	0	0	0	0	0	2	38	0	3	0	0	0	0	0	0	0	1	0	6	2	52
d__Bacteria	k__norank_d__Bacteria	p__Actinobacteriota	c__Actinobacteria	o__Propionibacteriales	f__Nocardioidaceae	g__Kribbella	s__Kribbella_karoonensis	OTU1263	0	0	0	0	0	0	0	0	0	2	0	0	0	0	0	0	0	5	0	0	7
d__Bacteria	k__norank_d__Bacteria	p__Acidobacteriota	c__Acidobacteriae	o__Subgroup_2	f__norank_o__Subgroup_2	g__norank_f__norank_o__Subgroup_2	s__unclassified_g__norank_f__norank_o__Subgroup_2	OTU761	0	0	0	0	0	0	0	0	3	0	0	0	0	0	0	0	0	0	0	0	3
d__Bacteria	k__norank_d__Bacteria	p__Proteobacteria	c__Gammaproteobacteria	o__Thiotrichales	f__Thiotrichaceae	g__Thiothrix	s__Thiothrix_eikelboomii	OTU140	0	0	9	0	0	0	0	0	0	0	0	0	0	0	0	0	0	0	0	0	9
d__Bacteria	k__norank_d__Bacteria	p__Actinobacteriota	c__Actinobacteria	o__Micrococcales	f__Intrasporangiaceae	g__norank_f__Intrasporangiaceae	s__uncultured_bacterium_g__norank_f__Intrasporangiaceae	OTU771	0	0	0	0	0	0	6	2	16	5	0	0	0	0	0	0	0	12	9	6	56
d__Bacteria	k__norank_d__Bacteria	p__Actinobacteriota	c__Thermoleophilia	o__Solirubrobacterales	f__Solirubrobacteraceae	g__Conexibacter	s__metagenome_g__Conexibacter	OTU83	0	0	5	0	0	0	0	0	0	0	0	0	0	0	0	0	0	0	0	0	5
d__Bacteria	k__norank_d__Bacteria	p__Chloroflexi	c__Ktedonobacteria	o__Ktedonobacterales	f__Ktedonobacteraceae	g__HSB_OF53-F07	s__uncultured_Ktedonobacter_sp._g__HSB_OF53-F07	OTU1563	0	0	0	0	0	0	0	0	0	0	0	0	0	0	0	0	0	0	1	4	5
d__Bacteria	k__norank_d__Bacteria	p__Chloroflexi	c__Chloroflexia	o__Thermomicrobiales	f__JG30-KF-CM45	g__norank_f__JG30-KF-CM45	s__uncultured_bacterium_g__norank_f__JG30-KF-CM45	OTU543	0	0	0	0	0	0	3	0	0	0	0	0	0	0	0	0	0	0	0	0	3
d__Bacteria	k__norank_d__Bacteria	p__Proteobacteria	c__Gammaproteobacteria	o__Burkholderiales	f__Rhodocyclaceae	g__Azospira	s__Azospira_oryzae	OTU1612	0	0	0	0	0	0	0	0	4	0	0	0	0	0	0	0	0	1	0	1	6
d__Bacteria	k__norank_d__Bacteria	p__Firmicutes	c__Clostridia	o__Clostridia_vadinBB60_group	f__norank_o__Clostridia_vadinBB60_group	g__norank_f__norank_o__Clostridia_vadinBB60_group	s__uncultured_Clostridiales_bacterium_g__norank_f__norank_o__Clostridia_vadinBB60_group	OTU536	0	0	0	0	0	0	43	0	0	0	0	0	0	0	0	0	0	0	0	0	43
d__Bacteria	k__norank_d__Bacteria	p__Proteobacteria	c__Gammaproteobacteria	o__Competibacterales	f__Competibacteraceae	g__Candidatus_Competibacter	s__metagenome_g__Candidatus_Competibacter	OTU102	1	0	69	0	24	0	0	0	0	0	0	0	0	0	0	0	0	0	0	0	94
d__Bacteria	k__norank_d__Bacteria	p__Actinobacteriota	c__Actinobacteria	o__Bifidobacteriales	f__Bifidobacteriaceae	g__Bifidobacterium	s__Bifidobacterium_breve	OTU1418	0	0	0	0	0	0	0	0	0	0	0	0	0	0	0	0	0	0	3	0	3
d__Bacteria	k__norank_d__Bacteria	p__Bacteroidota	c__Bacteroidia	o__Chitinophagales	f__Saprospiraceae	g__norank_f__Saprospiraceae	s__unclassified_g__norank_f__Saprospiraceae	OTU130	0	0	4	0	0	0	0	0	0	0	0	0	0	0	0	0	0	0	0	0	4
d__Bacteria	k__norank_d__Bacteria	p__Acidobacteriota	c__Vicinamibacteria	o__Vicinamibacterales	f__norank_o__Vicinamibacterales	g__norank_f__norank_o__Vicinamibacterales	s__uncultured_bacterium_g__norank_f__norank_o__Vicinamibacterales	OTU1436	0	0	0	0	0	0	0	0	0	0	0	0	0	0	0	0	0	0	3	0	3
d__Bacteria	k__norank_d__Bacteria	p__Firmicutes	c__Clostridia	o__Lachnospirales	f__Lachnospiraceae	g__norank_f__Lachnospiraceae	s__mouse_gut_metagenome_g__norank	OTU1518	0	0	0	0	0	0	0	0	0	0	0	0	0	0	0	0	0	0	7	0	7
d__Bacteria	k__norank_d__Bacteria	p__Chloroflexi	c__Anaerolineae	o__Anaerolineales	f__Anaerolineaceae	g__norank_f__Anaerolineaceae	s__metagenome_g__norank_f__Anaerolineaceae	OTU530	0	0	0	0	0	0	4	0	10	0	0	0	0	0	0	0	0	0	0	0	14
d__Bacteria	k__norank_d__Bacteria	p__Chloroflexi	c__Anaerolineae	o__SBR1031	f__norank_o__SBR1031	g__norank_f__norank_o__SBR1031	s__unclassified_g__norank_f__norank_o__SBR1031	OTU1470	0	0	0	0	0	0	0	0	0	0	0	0	0	0	0	0	0	0	2	0	2
d__Bacteria	k__norank_d__Bacteria	p__Chloroflexi	c__Anaerolineae	o__SBR1031	f__norank_o__SBR1031	g__norank_f__norank_o__SBR1031	s__unclassified_g__norank_f__norank_o__SBR1031	OTU1472	0	0	0	0	0	0	0	0	0	0	0	0	0	0	0	0	0	0	3	0	3
d__Bacteria	k__norank_d__Bacteria	p__Proteobacteria	c__Alphaproteobacteria	o__Rhizobiales	f__Hyphomicrobiaceae	g__norank_f__Hyphomicrobiaceae	s__unclassified_g__norank_f__Hyphomicrobiaceae	OTU1419	0	0	0	0	0	0	0	0	0	0	0	0	0	0	0	0	0	0	2	0	2
d__Bacteria	k__norank_d__Bacteria	p__Cyanobacteria	c__Cyanobacteriia	o__Chloroplast	f__norank_o__Chloroplast	g__norank_f__norank_o__Chloroplast	s__Picochlorum_sp._soloecismus	OTU967	0	0	0	0	0	0	0	0	0	6	0	0	0	0	0	0	0	0	0	1	7
d__Bacteria	k__norank_d__Bacteria	p__Firmicutes	c__Clostridia	o__Peptostreptococcales-Tissierellales	f__norank_o__Peptostreptococcales-Tissierellales	g__Finegoldia	s__unclassified_g__Finegoldia	OTU360	0	0	0	0	0	0	6	0	0	0	0	0	0	0	0	0	0	0	0	0	6
d__Bacteria	k__norank_d__Bacteria	p__Proteobacteria	c__Gammaproteobacteria	o__Burkholderiales	f__Nitrosomonadaceae	g__Ellin6067	s__unclassified_g__Ellin6067	OTU1395	0	0	0	0	0	0	20	3	0	7	0	0	0	0	0	0	7	1	5	1	44
d__Bacteria	k__norank_d__Bacteria	p__Proteobacteria	c__Gammaproteobacteria	o__Burkholderiales	f__SC-I-84	g__norank_f__SC-I-84	s__unclassified_g__norank_f__SC-I-84	OTU1115	0	0	0	0	0	0	0	0	0	6	0	0	0	0	0	0	0	0	2	0	8
d__Bacteria	k__norank_d__Bacteria	p__Desulfobacterota	c__Desulfuromonadia	o__norank_c__Desulfuromonadia	f__unclassified_o__norank_c__Desulfuromonadia	g__unclassified_o__norank_c__Desulfuromonadia	s__unclassified_o__norank_c__Desulfuromonadia	OTU1456	0	0	0	0	0	0	0	0	0	0	0	0	0	0	0	0	0	0	2	0	2
d__Bacteria	k__norank_d__Bacteria	p__Actinobacteriota	c__Actinobacteria	o__Micromonosporales	f__Micromonosporaceae	g__Luedemannella	s__uncultured_bacterium_g__Luedemannella	OTU430	0	0	0	0	0	2	46	0	9	0	0	0	0	0	0	0	0	0	1	0	58
d__Bacteria	k__norank_d__Bacteria	p__Chloroflexi	c__Ktedonobacteria	o__Ktedonobacterales	f__JG30-KF-AS9	g__norank_f__JG30-KF-AS9	s__uncultured_bacterium_g__norank_f__JG30-KF-AS9	OTU776	0	0	0	0	0	0	0	0	5	0	0	0	0	0	0	0	0	0	0	0	5
d__Bacteria	k__norank_d__Bacteria	p__Acidobacteriota	c__Thermoanaerobaculia	o__Thermoanaerobaculales	f__Thermoanaerobaculaceae	g__Subgroup_10	s__metagenome_g__Subgroup_10	OTU1329	0	0	0	0	0	0	9	0	0	0	0	0	0	0	0	0	0	2	0	0	11
d__Bacteria	k__norank_d__Bacteria	p__Cyanobacteria	c__Sericytochromatia	o__norank_c__Sericytochromatia	f__norank_o__norank_c__Sericytochromatia	g__norank_f__norank_o__norank_c__Sericytochromatia	s__Hyaloperonospora_arabidopsidis_g__norank	OTU1561	0	0	0	0	0	0	0	0	0	0	0	0	0	0	0	0	0	0	0	3	3
d__Bacteria	k__norank_d__Bacteria	p__Chloroflexi	c__OLB14	o__norank_c__OLB14	f__norank_o__norank_c__OLB14	g__norank_f__norank_o__norank_c__OLB14	s__uncultured_bacterium_g__norank_f__norank_o__norank_c__OLB14	OTU1531	0	0	0	0	0	1	9	0	6	0	0	0	0	0	0	0	0	0	8	0	24
d__Bacteria	k__norank_d__Bacteria	p__Spirochaetota	c__Spirochaetia	o__Spirochaetales	f__Spirochaetaceae	g__Spirochaeta	s__uncultured_bacterium_g__Spirochaeta	OTU1118	0	0	0	0	0	0	0	0	0	3	0	0	0	0	0	0	0	0	0	0	3
d__Bacteria	k__norank_d__Bacteria	p__Verrucomicrobiota	c__Chlamydiae	o__Chlamydiales	f__Parachlamydiaceae	g__Parachlamydia	s__unclassified_g__Parachlamydia	OTU1479	0	0	0	0	0	0	0	0	1	0	0	0	0	0	0	0	1	0	8	0	10
d__Bacteria	k__norank_d__Bacteria	p__Firmicutes	c__Clostridia	o__Eubacteriales	f__Anaerofustaceae	g__Anaerofustis	s__Anaerofustis_stercorihominis_DSM_17244	OTU1517	0	0	0	0	0	0	0	0	0	0	0	0	0	0	0	0	0	0	1	0	1
d__Bacteria	k__norank_d__Bacteria	p__Chloroflexi	c__Anaerolineae	o__Anaerolineales	f__Anaerolineaceae	g__norank_f__Anaerolineaceae	s__uncultured_Chloroflexi_bacterium_g__norank_f__Anaerolineaceae	OTU37	0	0	2	0	0	0	0	0	0	2	0	0	0	0	0	0	0	0	0	0	4
d__Bacteria	k__norank_d__Bacteria	p__Actinobacteriota	c__Acidimicrobiia	o__Microtrichales	f__Ilumatobacteraceae	g__CL500-29_marine_group	s__metagenome_g__CL500-29_marine_group	OTU414	0	0	0	0	0	0	52	0	0	0	0	0	0	0	0	0	1	8	9	0	70
d__Bacteria	k__norank_d__Bacteria	p__Verrucomicrobiota	c__Verrucomicrobiae	o__Verrucomicrobiales	f__Rubritaleaceae	g__Luteolibacter	s__uncultured_Verrucomicrobiales_bacterium_g__Luteolibacter	OTU1408	0	0	0	0	0	0	0	0	0	0	0	0	0	0	0	0	0	0	4	0	4
d__Bacteria	k__norank_d__Bacteria	p__Actinobacteriota	c__Actinobacteria	o__Pseudonocardiales	f__Pseudonocardiaceae	g__Pseudonocardia	s__Pseudonocardia_alaniniphila	OTU914	0	0	5	0	0	0	0	0	10	6	0	0	0	0	0	0	0	0	0	0	21
d__Bacteria	k__norank_d__Bacteria	p__Chloroflexi	c__KD4-96	o__norank_c__KD4-96	f__norank_o__norank_c__KD4-96	g__norank_f__norank_o__norank_c__KD4-96	s__unclassified_g__norank_f__norank_o__norank_c__KD4-96	OTU1455	0	0	0	0	0	0	0	0	18	1	0	0	0	0	0	0	0	7	18	0	44
d__Bacteria	k__norank_d__Bacteria	p__Firmicutes	c__Clostridia	o__Lachnospirales	f__Lachnospiraceae	g__norank_f__Lachnospiraceae	s__uncultured_Clostridiaceae_bacterium_g__norank_f__Lachnospiraceae	OTU1074	0	0	0	0	0	0	0	0	0	5	0	0	0	0	0	0	0	0	0	0	5
d__Bacteria	k__norank_d__Bacteria	p__Actinobacteriota	c__Actinobacteria	o__Propionibacteriales	f__Propionibacteriaceae	g__Cutibacterium	s__Cutibacterium_acnes_g__Cutibacterium	OTU6	1	0	4	0	10	0	3	0	3	6	0	0	0	10	6	0	0	4	4	2	53
d__Bacteria	k__norank_d__Bacteria	p__Firmicutes	c__Clostridia	o__norank_c__Clostridia	f__Hungateiclostridiaceae	g__norank_f__Hungateiclostridiaceae	s__unclassified_g__norank_f__Hungateiclostridiaceae	OTU1289	0	0	0	0	0	0	0	0	0	0	0	0	0	0	0	0	0	3	0	0	3
d__Bacteria	k__norank_d__Bacteria	p__Chloroflexi	c__Chloroflexia	o__Chloroflexales	f__Roseiflexaceae	g__norank_f__Roseiflexaceae	s__unclassified_g__norank_f__Roseiflexaceae	OTU1338	0	0	0	0	0	0	0	0	0	0	0	0	0	0	0	0	0	4	0	0	4
d__Bacteria	k__norank_d__Bacteria	p__Bacteroidota	c__Bacteroidia	o__Bacteroidales	f__Prevotellaceae	g__Alloprevotella	s__gut_metagenome_g__Alloprevotella	OTU832	0	0	0	0	0	0	17	0	11	0	0	0	0	0	0	0	0	0	2	0	30
d__Bacteria	k__norank_d__Bacteria	p__Firmicutes	c__Clostridia	o__Oscillospirales	f__UCG-010	g__norank_f__UCG-010	s__uncultured_bacterium_g__norank_f__UCG-010	OTU212	0	0	0	3	0	0	0	0	0	0	0	0	0	0	0	0	0	0	0	0	3
d__Bacteria	k__norank_d__Bacteria	p__Firmicutes	c__Clostridia	o__Lachnospirales	f__Lachnospiraceae	g__Roseburia	s__unclassified_g__Roseburia	OTU219	0	0	0	4	0	0	0	0	0	0	0	0	0	0	0	0	0	0	0	0	4
d__Bacteria	k__norank_d__Bacteria	p__Dependentiae	c__Babeliae	o__Babeliales	f__norank_o__Babeliales	g__norank_f__norank_o__Babeliales	s__uncultured_prokaryote_g__norank_f__norank_o__Babeliales	OTU1045	0	0	0	0	0	0	0	0	0	4	0	0	0	0	0	0	0	0	0	0	4
d__Bacteria	k__norank_d__Bacteria	p__Acidobacteriota	c__Blastocatellia	o__11-24	f__norank_o__11-24	g__norank_f__norank_o__11-24	s__unclassified_g__norank_f__norank_o__11-24	OTU693	0	0	0	0	0	0	0	0	7	0	0	0	0	0	0	0	0	0	0	0	7
d__Bacteria	k__norank_d__Bacteria	p__Chloroflexi	c__KD4-96	o__norank_c__KD4-96	f__norank_o__norank_c__KD4-96	g__norank_f__norank_o__norank_c__KD4-96	s__unclassified_g__norank_f__norank_o__norank_c__KD4-96	OTU961	0	0	0	0	0	0	0	0	0	2	0	0	0	0	0	0	0	0	0	0	2
d__Bacteria	k__norank_d__Bacteria	p__Proteobacteria	c__Alphaproteobacteria	o__Rickettsiales	f__Mitochondria	g__norank_f__Mitochondria	s__unclassified_g__norank_f__Mitochondria	OTU819	0	0	0	0	0	0	0	0	2	0	0	0	0	0	0	0	0	0	0	0	2
d__Bacteria	k__norank_d__Bacteria	p__Firmicutes	c__Clostridia	o__Lachnospirales	f__Lachnospiraceae	g__Blautia	s__unclassified_g__Blautia	OTU268	0	0	0	44	0	0	0	0	1	12	0	0	0	0	0	0	0	5	0	0	62
d__Bacteria	k__norank_d__Bacteria	p__unclassified_k__norank_d__Bacteria	c__unclassified_k__norank_d__Bacteria	o__unclassified_k__norank_d__Bacteria	f__unclassified_k__norank_d__Bacteria	g__unclassified_k__norank_d__Bacteria	s__unclassified_k__norank_d__Bacteria	OTU1286	0	0	0	0	0	0	0	0	0	0	0	0	0	0	0	0	0	5	0	0	5
d__Bacteria	k__norank_d__Bacteria	p__Campilobacterota	c__Campylobacteria	o__Campylobacterales	f__Arcobacteraceae	g__Arcobacter	s__unclassified_g__Arcobacter	OTU1054	0	0	0	0	0	0	0	0	0	10	0	0	0	0	0	0	0	0	0	0	10
d__Bacteria	k__norank_d__Bacteria	p__Proteobacteria	c__Alphaproteobacteria	o__Rhizobiales	f__Xanthobacteraceae	g__norank_f__Xanthobacteraceae	s__uncultured_forest_soil_bacterium_g__norank_f__Xanthobacteraceae	OTU216	0	0	4	8	6	0	6	0	23	7	0	0	0	0	0	0	1	7	3	7	72
d__Bacteria	k__norank_d__Bacteria	p__Firmicutes	c__Bacilli	o__Bacillales	f__Bacillaceae	g__Oceanobacillus	s__uncultured_bacterium_g__Oceanobacillus	OTU1131	0	0	0	0	0	0	0	0	0	19	0	0	0	0	0	0	0	0	0	0	19
d__Bacteria	k__norank_d__Bacteria	p__Actinobacteriota	c__Thermoleophilia	o__Gaiellales	f__norank_o__Gaiellales	g__norank_f__norank_o__Gaiellales	s__unclassified_g__norank_f__norank_o__Gaiellales	OTU48	0	0	19	0	0	0	0	0	0	10	0	0	2	0	1	0	0	3	0	0	35
d__Bacteria	k__norank_d__Bacteria	p__Proteobacteria	c__Gammaproteobacteria	o__Burkholderiales	f__Comamonadaceae	g__Comamonas	s__unclassified_g__Comamonas	OTU1464	0	0	0	0	0	0	0	1	0	0	0	0	0	0	0	0	1	2	2	1	7
d__Bacteria	k__norank_d__Bacteria	p__Proteobacteria	c__Alphaproteobacteria	o__Rhizobiales	f__Devosiaceae	g__Devosia	s__metagenome_g__Devosia	OTU452	0	0	0	0	0	1	45	2	7	3	0	0	0	0	0	0	1	2	7	10	78
d__Bacteria	k__norank_d__Bacteria	p__Proteobacteria	c__Gammaproteobacteria	o__KF-JG30-C25	f__norank_o__KF-JG30-C25	g__norank_f__norank_o__KF-JG30-C25	s__uncultured_organism_g__norank_f__norank_o__KF-JG30-C25	OTU1565	0	0	0	0	0	0	0	0	0	0	0	0	0	0	0	0	0	0	0	2	2
d__Bacteria	k__norank_d__Bacteria	p__Proteobacteria	c__Alphaproteobacteria	o__Reyranellales	f__Reyranellaceae	g__Reyranella	s__uncultured_bacterium_g__Reyranella	OTU444	1	4	40	49	13	0	77	5	16	5	0	0	5	5	1	0	0	0	20	10	251
d__Bacteria	k__norank_d__Bacteria	p__Firmicutes	c__Bacilli	o__norank_c__Bacilli	f__norank_o__norank_c__Bacilli	g__norank_f__norank_o__norank_c__Bacilli	s__unclassified_g__norank_f__norank_o__norank_c__Bacilli	OTU297	0	0	0	0	2	0	0	0	0	0	0	0	0	0	0	0	0	0	0	0	2
d__Bacteria	k__norank_d__Bacteria	p__unclassified_k__norank_d__Bacteria	c__unclassified_k__norank_d__Bacteria	o__unclassified_k__norank_d__Bacteria	f__unclassified_k__norank_d__Bacteria	g__unclassified_k__norank_d__Bacteria	s__unclassified_k__norank_d__Bacteria	OTU1468	0	0	0	0	0	0	0	0	0	0	0	0	0	0	0	0	0	0	3	0	3
d__Bacteria	k__norank_d__Bacteria	p__Proteobacteria	c__Gammaproteobacteria	o__Pseudomonadales	f__Moraxellaceae	g__Psychrobacter	s__Psychrobacter_celer	OTU1137	0	0	0	0	0	0	0	2	0	22	0	0	0	0	0	0	0	0	0	0	24
d__Bacteria	k__norank_d__Bacteria	p__Actinobacteriota	c__Thermoleophilia	o__Solirubrobacterales	f__67-14	g__norank_f__67-14	s__uncultured_bacterium_g__norank_f__67-14	OTU65	0	0	8	0	0	0	0	0	0	0	0	0	0	0	0	0	0	0	0	0	8
d__Bacteria	k__norank_d__Bacteria	p__Bacteroidota	c__Bacteroidia	o__Chitinophagales	f__Chitinophagaceae	g__Ferruginibacter	s__uncultured_bacterium_g__Ferruginibacter	OTU1534	0	0	0	0	0	19	120	16	28	0	0	0	0	0	0	1	161	20	59	4	428
d__Bacteria	k__norank_d__Bacteria	p__Firmicutes	c__Clostridia	o__Oscillospirales	f__Ruminococcaceae	g__Ruminococcus	s__unclassified_g__Ruminococcus	OTU229	0	0	0	1	0	0	0	0	0	0	0	0	0	0	0	0	0	0	0	0	1
d__Bacteria	k__norank_d__Bacteria	p__Firmicutes	c__Clostridia	o__Oscillospirales	f__Oscillospiraceae	g__unclassified_f__Oscillospiraceae	s__unclassified_f__Oscillospiraceae	OTU1550	1	0	0	2	0	0	0	0	0	0	0	0	0	1	0	0	0	0	0	8	12
d__Bacteria	k__norank_d__Bacteria	p__Bdellovibrionota	c__Oligoflexia	o__0319-6G20	f__norank_o__0319-6G20	g__norank_f__norank_o__0319-6G20	s__unclassified_g__norank_f__norank_o__0319-6G20	OTU47	0	0	11	0	0	0	0	0	0	0	0	0	0	0	0	0	0	0	0	0	11
d__Bacteria	k__norank_d__Bacteria	p__Actinobacteriota	c__Actinobacteria	o__Frankiales	f__Acidothermaceae	g__Acidothermus	s__unclassified_g__Acidothermus	OTU1589	0	0	0	0	0	0	0	0	0	3	0	0	0	0	0	0	0	1	0	2	6
d__Bacteria	k__norank_d__Bacteria	p__Acidobacteriota	c__Holophagae	o__Subgroup_7	f__norank_o__Subgroup_7	g__norank_f__norank_o__Subgroup_7	s__uncultured_bacterium_SJA-36	OTU408	0	0	0	0	0	0	15	0	0	0	0	0	0	0	0	0	0	0	1	0	16
d__Bacteria	k__norank_d__Bacteria	p__Firmicutes	c__Desulfotomaculia	o__Desulfotomaculales	f__norank_o__Desulfotomaculales	g__Cryptanaerobacter	s__uncultured_bacterium_g__Cryptanaerobacter	OTU1393	0	0	0	0	0	0	0	0	0	0	0	0	0	0	0	0	0	9	1	0	10
d__Bacteria	k__norank_d__Bacteria	p__Proteobacteria	c__Alphaproteobacteria	o__Defluviicoccales	f__Defluviicoccaceae	g__Defluviicoccus	s__Defluviicoccus_vanus	OTU190	0	0	0	6	0	0	0	0	0	0	0	0	0	0	0	0	0	0	0	0	6
d__Bacteria	k__norank_d__Bacteria	p__Firmicutes	c__Clostridia	o__norank_c__Clostridia	f__Hungateiclostridiaceae	g__norank_f__Hungateiclostridiaceae	s__uncultured_bacterium_g__norank_f__Hungateiclostridiaceae	OTU1508	0	0	0	0	0	0	0	0	0	0	0	0	0	0	0	0	0	0	3	0	3
d__Bacteria	k__norank_d__Bacteria	p__Actinobacteriota	c__Thermoleophilia	o__norank_c__Thermoleophilia	f__norank_o__norank_c__Thermoleophilia	g__norank_f__norank_o__norank_c__Thermoleophilia	s__uncultured_bacterium_g__norank_f__norank_o__norank_c__Thermoleophilia	OTU121	0	0	20	0	0	0	0	0	0	0	0	0	0	0	0	0	0	0	0	0	20
d__Bacteria	k__norank_d__Bacteria	p__Actinobacteriota	c__Thermoleophilia	o__Solirubrobacterales	f__unclassified_o__Solirubrobacterales	g__unclassified_o__Solirubrobacterales	s__unclassified_o__Solirubrobacterales	OTU1614	0	0	0	0	0	0	0	0	0	0	0	0	0	0	0	0	0	0	1	4	5
d__Bacteria	k__norank_d__Bacteria	p__Proteobacteria	c__Alphaproteobacteria	o__Rhizobiales	f__Xanthobacteraceae	g__Rhodoplanes	s__unclassified_g__Rhodoplanes	OTU908	0	0	0	0	0	0	0	0	6	0	0	0	0	0	0	0	0	0	0	0	6
d__Bacteria	k__norank_d__Bacteria	p__Actinobacteriota	c__Actinobacteria	o__Micrococcales	f__Micrococcaceae	g__Arthrobacter	s__Arthrobacter_pascens_g__Arthrobacter	OTU772	0	0	0	0	0	0	0	0	14	3	0	0	0	0	2	0	0	8	0	1	28
d__Bacteria	k__norank_d__Bacteria	p__Verrucomicrobiota	c__Kiritimatiellae	o__WCHB1-41	f__norank_o__WCHB1-41	g__norank_f__norank_o__WCHB1-41	s__unclassified_g__norank_f__norank_o__WCHB1-41	OTU1248	0	0	0	0	0	0	0	0	0	0	0	0	0	0	0	0	2	0	0	0	2
d__Bacteria	k__norank_d__Bacteria	p__Bacteroidota	c__Bacteroidia	o__Bacteroidales	f__Bacteroidaceae	g__Bacteroides	s__uncultured_Bacteroidales_bacterium_g__Bacteroides	OTU106	0	0	35	0	0	0	3	0	1	0	0	0	0	0	0	0	0	0	0	0	39
d__Bacteria	k__norank_d__Bacteria	p__Proteobacteria	c__Gammaproteobacteria	o__Pseudomonadales	f__Moraxellaceae	g__Acinetobacter	s__unclassified_g__Acinetobacter	OTU1125	0	0	0	0	0	0	0	0	0	33	0	0	0	0	0	0	1	17	0	0	51
d__Bacteria	k__norank_d__Bacteria	p__Verrucomicrobiota	c__Verrucomicrobiae	o__Chthoniobacterales	f__Chthoniobacteraceae	g__Candidatus_Udaeobacter	s__uncultured_Verrucomicrobia_bacterium_g__Candidatus_Udaeobacter	OTU984	0	0	0	0	0	0	0	0	0	10	0	0	0	0	0	0	0	0	0	0	10
d__Bacteria	k__norank_d__Bacteria	p__Firmicutes	c__Bacilli	o__Paenibacillales	f__Paenibacillaceae	g__Ammoniphilus	s__uncultured_bacterium_g__Ammoniphilus	OTU872	0	0	0	0	0	0	0	0	8	0	0	0	0	0	0	0	0	0	0	0	8
d__Bacteria	k__norank_d__Bacteria	p__Actinobacteriota	c__Acidimicrobiia	o__IMCC26256	f__norank_o__IMCC26256	g__norank_f__norank_o__IMCC26256	s__uncultured_Actinomycetales_bacterium_g__norank_f__norank_o__IMCC26256	OTU1560	0	0	0	0	0	0	0	0	0	0	0	0	0	0	0	0	0	0	0	3	3
d__Bacteria	k__norank_d__Bacteria	p__Chloroflexi	c__Chloroflexia	o__Chloroflexales	f__Roseiflexaceae	g__unclassified_f__Roseiflexaceae	s__unclassified_f__Roseiflexaceae	OTU677	0	0	0	0	0	0	0	0	4	0	0	0	0	0	0	0	0	0	0	0	4
d__Bacteria	k__norank_d__Bacteria	p__Bacteroidota	c__Bacteroidia	o__Flavobacteriales	f__Weeksellaceae	g__Moheibacter	s__uncultured_bacterium_g__Moheibacter	OTU1198	0	0	0	0	0	0	0	0	0	0	0	0	0	0	24	0	0	0	0	0	24
d__Bacteria	k__norank_d__Bacteria	p__Gemmatimonadota	c__Gemmatimonadetes	o__Gemmatimonadales	f__Gemmatimonadaceae	g__Gemmatimonas	s__unclassified_g__Gemmatimonas	OTU871	0	0	0	0	0	0	0	0	13	4	0	0	0	0	0	0	0	0	0	0	17
d__Bacteria	k__norank_d__Bacteria	p__Actinobacteriota	c__Acidimicrobiia	o__Microtrichales	f__Ilumatobacteraceae	g__norank_f__Ilumatobacteraceae	s__unclassified_g__norank_f__Ilumatobacteraceae	OTU1440	0	0	0	0	0	0	0	0	0	0	0	0	0	0	0	0	0	1	2	1	4
d__Bacteria	k__norank_d__Bacteria	p__Actinobacteriota	c__Actinobacteria	o__Bifidobacteriales	f__Bifidobacteriaceae	g__Bifidobacterium	s__Bifidobacterium_pseudocatenulatum_DSM_20438__JCM_1200__LMG_10505	OTU1594	0	0	7	0	0	2	63	1	52	6	0	0	0	0	1	0	1	42	14	18	207
d__Bacteria	k__norank_d__Bacteria	p__Chloroflexi	c__KD4-96	o__norank_c__KD4-96	f__norank_o__norank_c__KD4-96	g__norank_f__norank_o__norank_c__KD4-96	s__uncultured_bacterium_g__norank_f__norank_o__norank_c__KD4-96	OTU1254	0	0	0	0	0	0	0	0	0	0	0	0	0	0	0	0	1	2	0	0	3
d__Bacteria	k__norank_d__Bacteria	p__Proteobacteria	c__Gammaproteobacteria	o__Acidiferrobacterales	f__Acidiferrobacteraceae	g__norank_f__Acidiferrobacteraceae	s__uncultured_bacterium_g__norank_f__Acidiferrobacteraceae	OTU118	0	0	8	0	0	0	0	0	0	0	0	0	0	0	0	0	0	0	0	0	8
d__Bacteria	k__norank_d__Bacteria	p__Bacteroidota	c__Bacteroidia	o__Bacteroidales	f__Bacteroidetes_vadinHA17	g__norank_f__Bacteroidetes_vadinHA17	s__unclassified_g__norank_f__Bacteroidetes_vadinHA17	OTU1236	0	0	0	0	0	0	0	0	1	0	0	0	0	0	0	0	2	0	1	0	4
d__Bacteria	k__norank_d__Bacteria	p__Acidobacteriota	c__Acidobacteriae	o__Acidobacteriales	f__Acidobacteriaceae_Subgroup_1	g__Acidipila	s__uncultured_Acidobacteria_bacterium_g__Acidipila	OTU1083	0	0	0	0	0	0	0	0	0	4	0	0	0	0	0	0	0	0	0	0	4
d__Bacteria	k__norank_d__Bacteria	p__Bacteroidota	c__Bacteroidia	o__Chitinophagales	f__Saprospiraceae	g__norank_f__Saprospiraceae	s__unclassified_g__norank_f__Saprospiraceae	OTU309	0	0	2	0	3	0	0	0	0	0	0	0	0	0	0	0	0	4	0	0	9
d__Bacteria	k__norank_d__Bacteria	p__Actinobacteriota	c__Actinobacteria	o__Bifidobacteriales	f__Bifidobacteriaceae	g__Bifidobacterium	s__Bifidobacterium_pullorum_subsp._saeculare	OTU108	14	6	48	50	0	1	0	2	2	4	10	9	22	40	3	0	0	0	5	5	221
d__Bacteria	k__norank_d__Bacteria	p__Actinobacteriota	c__Actinobacteria	o__Frankiales	f__Geodermatophilaceae	g__unclassified_f__Geodermatophilaceae	s__unclassified_f__Geodermatophilaceae	OTU909	0	0	0	0	0	0	0	0	12	2	0	0	0	0	0	0	0	0	0	0	14
d__Bacteria	k__norank_d__Bacteria	p__Bacteroidota	c__Bacteroidia	o__Bacteroidales	f__Muribaculaceae	g__norank_f__Muribaculaceae	s__uncultured_bacterium_g__norank_f__Muribaculaceae	OTU691	0	0	1	0	0	0	0	0	13	0	0	0	0	0	0	0	0	0	0	0	14
d__Bacteria	k__norank_d__Bacteria	p__Bacteroidota	c__Bacteroidia	o__Sphingobacteriales	f__env.OPS_17	g__norank_f__env.OPS_17	s__unclassified_g__norank_f__env.OPS_17	OTU384	0	0	0	0	0	0	4	0	0	0	0	0	0	0	0	0	2	0	2	1	9
d__Bacteria	k__norank_d__Bacteria	p__Myxococcota	c__bacteriap25	o__norank_c__bacteriap25	f__norank_o__norank_c__bacteriap25	g__norank_f__norank_o__norank_c__bacteriap25	s__unclassified_g__norank_f__norank_o__norank_c__bacteriap25	OTU1278	0	0	0	0	0	0	0	0	0	0	0	0	0	0	0	0	0	3	0	0	3
d__Bacteria	k__norank_d__Bacteria	p__Chloroflexi	c__Anaerolineae	o__SBR1031	f__A4b	g__norank_f__A4b	s__uncultured_bacterium_g__norank_f__A4b	OTU36	0	0	3	0	0	0	0	0	0	0	0	0	0	0	0	0	0	0	0	0	3
d__Bacteria	k__norank_d__Bacteria	p__Acidobacteriota	c__Vicinamibacteria	o__Vicinamibacterales	f__Vicinamibacteraceae	g__norank_f__Vicinamibacteraceae	s__unclassified_g__norank_f__Vicinamibacteraceae	OTU572	0	0	0	0	0	0	0	4	0	0	0	0	0	0	0	0	0	0	0	0	4
d__Bacteria	k__norank_d__Bacteria	p__Bacteroidota	c__Bacteroidia	o__Chitinophagales	f__norank_o__Chitinophagales	g__norank_f__norank_o__Chitinophagales	s__uncultured_Bacteroidetes_bacterium_g__norank_f__norank_o__Chitinophagales	OTU1590	0	0	0	0	0	0	0	0	0	0	0	0	0	0	0	0	0	0	0	2	2
d__Bacteria	k__norank_d__Bacteria	p__Actinobacteriota	c__Coriobacteriia	o__OPB41	f__norank_o__OPB41	g__norank_f__norank_o__OPB41	s__uncultured_bacterium_g__norank_f__norank_o__OPB41	OTU353	0	0	0	0	0	0	14	0	0	0	0	0	0	0	0	0	0	4	9	0	27
d__Bacteria	k__norank_d__Bacteria	p__Desulfobacterota	c__Desulfomonilia	o__Desulfomonilales	f__Desulfomonilaceae	g__Desulfomonile	s__uncultured_bacterium_g__Desulfomonile	OTU755	0	0	0	0	0	0	0	0	5	0	0	0	0	0	0	0	0	0	0	0	5
d__Bacteria	k__norank_d__Bacteria	p__Proteobacteria	c__Alphaproteobacteria	o__Rhizobiales	f__Beijerinckiaceae	g__Microvirga	s__uncultured_bacterium_g__Microvirga	OTU735	0	0	0	0	0	0	0	0	14	3	0	0	0	0	3	0	1	0	0	0	21
d__Bacteria	k__norank_d__Bacteria	p__Firmicutes	c__Clostridia	o__Lachnospirales	f__Lachnospiraceae	g__Lachnospiraceae_NK3A20_group	s__uncultured_rumen_bacterium_3C0d-9	OTU1577	0	0	0	0	0	0	0	0	0	0	0	0	0	0	0	0	0	0	0	2	2
d__Bacteria	k__norank_d__Bacteria	p__Acidobacteriota	c__Acidobacteriae	o__Acidobacteriales	f__norank_o__Acidobacteriales	g__norank_f__norank_o__Acidobacteriales	s__unclassified_g__norank_f__norank_o__Acidobacteriales	OTU1037	0	0	0	0	0	0	0	0	0	10	0	0	0	0	0	0	0	0	0	0	10
d__Bacteria	k__norank_d__Bacteria	p__Chloroflexi	c__Chloroflexia	o__Thermomicrobiales	f__Thermomicrobiaceae	g__unclassified_f__Thermomicrobiaceae	s__unclassified_f__Thermomicrobiaceae	OTU873	0	0	0	0	0	0	0	0	3	0	0	0	0	0	0	0	0	0	0	0	3
d__Bacteria	k__norank_d__Bacteria	p__Proteobacteria	c__Gammaproteobacteria	o__Pseudomonadales	f__Moraxellaceae	g__unclassified_f__Moraxellaceae	s__unclassified_f__Moraxellaceae	OTU79	0	0	10	0	0	0	0	0	0	0	0	0	0	0	0	0	0	0	0	0	10
d__Bacteria	k__norank_d__Bacteria	p__Firmicutes	c__Clostridia	o__Clostridia_UCG-014	f__norank_o__Clostridia_UCG-014	g__norank_f__norank_o__Clostridia_UCG-014	s__uncultured_bacterium_g__norank_f__norank_o__Clostridia_UCG-014	OTU1562	0	0	1	14	0	1	0	0	2	0	0	0	0	0	0	0	0	0	0	2	20
d__Bacteria	k__norank_d__Bacteria	p__Bacteroidota	c__Bacteroidia	o__Bacteroidales	f__Muribaculaceae	g__norank_f__Muribaculaceae	s__unclassified_g__norank_f__Muribaculaceae	OTU1273	0	0	0	0	0	0	0	0	0	0	0	0	0	0	1	0	0	3	2	0	6
d__Bacteria	k__norank_d__Bacteria	p__Desulfobacterota	c__Desulfobacteria	o__Desulfobacterales	f__Desulfobacteraceae	g__Desulfotignum	s__uncultured_bacterium_g__Desulfotignum	OTU1015	0	0	0	0	0	0	0	0	0	2	0	0	0	0	0	0	0	0	0	0	2
d__Bacteria	k__norank_d__Bacteria	p__Proteobacteria	c__Gammaproteobacteria	o__Burkholderiales	f__Sutterellaceae	g__Parasutterella	s__uncultured_bacterium_g__Parasutterella	OTU1367	0	0	0	0	0	0	0	0	0	0	0	0	0	0	0	0	0	4	0	0	4
d__Bacteria	k__norank_d__Bacteria	p__Bacteroidota	c__Bacteroidia	o__Bacteroidales	f__Muribaculaceae	g__norank_f__Muribaculaceae	s__uncultured_bacterium_g__norank_f__Muribaculaceae	OTU341	0	0	0	0	0	1	3	2	0	0	0	0	0	0	0	0	0	0	0	0	6
d__Bacteria	k__norank_d__Bacteria	p__Patescibacteria	c__Saccharimonadia	o__Saccharimonadales	f__Saccharimonadaceae	g__Candidatus_Saccharimonas	s__uncultured_bacterium_g__Candidatus_Saccharimonas	OTU1082	0	0	0	0	0	0	0	0	0	4	0	0	0	0	0	0	0	0	0	0	4
d__Bacteria	k__norank_d__Bacteria	p__Firmicutes	c__Bacilli	o__Bacillales	f__Bacillaceae	g__Pseudogracilibacillus	s__uncultured_bacterium_g__Pseudogracilibacillus	OTU1013	0	0	0	0	0	0	0	0	0	4	0	0	0	0	0	0	0	1	0	0	5
d__Bacteria	k__norank_d__Bacteria	p__Firmicutes	c__Bacilli	o__Lactobacillales	f__Lactobacillaceae	g__Lactobacillus	s__unclassified_g__Lactobacillus	OTU768	0	0	0	0	0	0	0	0	2	0	0	0	0	0	0	0	0	0	0	0	2
d__Bacteria	k__norank_d__Bacteria	p__Firmicutes	c__Clostridia	o__Oscillospirales	f__Eubacterium_coprostanoligenes_group	g__norank_f__Eubacterium_coprostanoligenes_group	s__unclassified_g__norank_f__Eubacterium_coprostanoligenes_group	OTU853	0	0	0	0	0	0	0	0	2	0	0	0	0	0	0	0	0	0	0	0	2
d__Bacteria	k__norank_d__Bacteria	p__Proteobacteria	c__Gammaproteobacteria	o__Legionellales	f__Legionellaceae	g__Legionella	s__uncultured_bacterium_g__Legionella	OTU23	0	1	0	0	0	0	0	0	0	0	0	0	0	0	0	0	0	0	0	0	1
d__Bacteria	k__norank_d__Bacteria	p__Chloroflexi	c__Ktedonobacteria	o__Ktedonobacterales	f__Ktedonobacteraceae	g__Ktedonobacter	s__unclassified_g__Ktedonobacter	OTU646	0	0	0	0	0	0	0	0	3	0	0	0	0	0	0	0	0	0	0	0	3
d__Bacteria	k__norank_d__Bacteria	p__Gemmatimonadota	c__Gemmatimonadetes	o__Gemmatimonadales	f__Gemmatimonadaceae	g__norank_f__Gemmatimonadaceae	s__uncultured_bacterium_g__norank_f__Gemmatimonadaceae	OTU1620	0	0	0	0	0	0	0	0	0	0	0	0	0	0	0	0	0	0	0	2	2
d__Bacteria	k__norank_d__Bacteria	p__Patescibacteria	c__Saccharimonadia	o__Saccharimonadales	f__unclassified_o__Saccharimonadales	g__unclassified_o__Saccharimonadales	s__unclassified_o__Saccharimonadales	OTU1313	0	0	0	0	0	0	0	0	1	0	0	0	0	0	0	0	0	4	0	0	5
d__Bacteria	k__norank_d__Bacteria	p__Firmicutes	c__Negativicutes	o__Veillonellales-Selenomonadales	f__norank_o__Veillonellales-Selenomonadales	g__norank_f__norank_o__Veillonellales-Selenomonadales	s__unclassified_g__norank_f__norank_o__Veillonellales-Selenomonadales	OTU812	0	0	0	0	0	0	0	0	9	0	0	0	0	0	0	0	0	0	0	0	9
d__Bacteria	k__norank_d__Bacteria	p__Gemmatimonadota	c__S0134_terrestrial_group	o__norank_c__S0134_terrestrial_group	f__norank_o__norank_c__S0134_terrestrial_group	g__norank_f__norank_o__norank_c__S0134_terrestrial_group	s__uncultured_bacterium_g__norank_f__norank_o__norank_c__S0134_terrestrial_group	OTU116	0	0	8	0	0	0	0	0	0	0	0	0	0	0	0	0	0	0	0	0	8
d__Bacteria	k__norank_d__Bacteria	p__Proteobacteria	c__Alphaproteobacteria	o__Caulobacterales	f__Hyphomonadaceae	g__UKL13-1	s__uncultured_bacterium_g__UKL13-1	OTU1628	0	0	0	0	0	0	34	3	0	0	0	0	0	0	0	0	3	12	6	9	67
d__Bacteria	k__norank_d__Bacteria	p__Proteobacteria	c__Gammaproteobacteria	o__Steroidobacterales	f__Steroidobacteraceae	g__norank_f__Steroidobacteraceae	s__unclassified_g__norank_f__Steroidobacteraceae	OTU1473	0	0	0	0	0	0	0	0	0	2	0	0	0	0	0	0	0	1	3	0	6
GB and GP represent the guts from blastospore-injected and PBS-injected larvae, respectively. HB and HP indicate the hemolymph from blastospore-injected and PBS-injected larvae, respectively.
